# Supplementary material for: Development of a method for isolating brain capillaries from a single neonatal mouse brain and comparison of proteomic profiles between neonatal and adult brain capillaries
Source: Fluids Barriers CNS. 2023 Jun 23;20:50. doi: 10.1186/s12987-023-00449-w (PMC10290343; doi:10.1186/s12987-023-00449-w)
Supplement: Supplementary file 1 — Additional file 1: Table S1. Proteomic data of the neonatal brain capillaryfractions and whole neonatal brain lysates. Table S2. Proteomic data of brain capillary fractions and whole brain lysates from neonatal and adult mice. Table S3. Proteomic data of brain capillary-enriched proteins in brain capillary fractions and whole brain lysates of neonatal and adult mice. Table S4. Enriched pathways involving 60 proteins constituting the largest network group in Figure 4A. [file 12987_2023_449_MOESM1_ESM.xlsx]

## Sheet: Table S1
Table S1 Proteomic data of the neonatal brain capillary (nBC) fractions and whole neonatal brain lysates
Protein.Group	Protein.Names	Genes	First.Protein.Description	nBC_1	nBC_2	nBC_3	nBC_4	Brain_1	Brain_2	Brain_3	Brain_4	Count_BC	Count_brain	Ave_BC	CV_BC	Ave_brain	CV_brain	enrich	Paired ttest
A0A0A6YY83	A0A0A6YY83_MOUSE	Pcdh7	Protocadherin 7					61.4926	60.4366	58.7615	50.0244	0	4	#DIV/0!	#DIV/0!	57.6788	0.0905939	#DIV/0!	#DIV/0!
A0A0U1RNF2	A0A0U1RNF2_MOUSE	Lcmt1	Leucine carboxyl methyltransferase 1					44.9515	53.6933	54.5373	54.9601	0	4	#DIV/0!	#DIV/0!	52.0356	0.0913216	#DIV/0!	#DIV/0!
A0A5F8MQ13	A0A5F8MQ13_MOUSE	Tmem178b	Transmembrane protein 178B					56.2071	62.3672	59.3578	59.3436	0	4	#DIV/0!	#DIV/0!	59.3189	0.0424	#DIV/0!	#DIV/0!
A2A863	ITB4_MOUSE	Itgb4	Integrin beta-4	38.3736	33.6191	41.7744	43.8106					4	0	39.3944	0.113108	#DIV/0!	#DIV/0!	#DIV/0!	#DIV/0!
A2ACQ1	A2ACQ1_MOUSE	Dhx35	RNA helicase					18.7579	18.4683	11.2285	21.6504	0	4	#DIV/0!	#DIV/0!	17.5263	0.253192	#DIV/0!	#DIV/0!
A2AHC3	CAMP1_MOUSE	Camsap1	Calmodulin-regulated spectrin-associated protein 1					54.9086	55.2578	39.4151	42.6509	0	4	#DIV/0!	#DIV/0!	48.0581	0.171043	#DIV/0!	#DIV/0!
A2ANY6	A2ANY6_MOUSE	Mdn1	Midasin	18.4645	11.4915	14.2633	15.8512					4	0	15.0176	0.194435	#DIV/0!	#DIV/0!	#DIV/0!	#DIV/0!
A2AQ07	TBB1_MOUSE	Tubb1	Tubulin beta-1 chain					310.772	384.623	311.651	484.964	0	4	#DIV/0!	#DIV/0!	373.002	0.220572	#DIV/0!	#DIV/0!
A2AU34	A2AU34_MOUSE	Tmem74b	Transmembrane protein 74B					39.8018	56.6372	40.276	49.9297	0	4	#DIV/0!	#DIV/0!	46.6612	0.174118	#DIV/0!	#DIV/0!
A2BDX3	MOCS3_MOUSE	Mocs3	Adenylyltransferase and sulfurtransferase MOCS3					28.2338	27.2495	17.2782	24.9752	0	4	#DIV/0!	#DIV/0!	24.4342	0.203076	#DIV/0!	#DIV/0!
A2RT62	FXL16_MOUSE	Fbxl16	F-box/LRR-repeat protein 16					85.2943	96.1005	91.9418	79.9527	0	4	#DIV/0!	#DIV/0!	88.3223	0.0808089	#DIV/0!	#DIV/0!
A2RT67	DEND3_MOUSE	Dennd3	DENN domain-containing protein 3	30.8313	34.033	37.9389	38.4299					4	0	35.3083	0.101241	#DIV/0!	#DIV/0!	#DIV/0!	#DIV/0!
A6H6A9	RBG1L_MOUSE	Rabgap1l	Rab GTPase-activating protein 1-like					31.9681	27.7199	32.1267	20.6509	0	4	#DIV/0!	#DIV/0!	28.1164	0.191321	#DIV/0!	#DIV/0!
A6H6J9	A6H6J9_MOUSE	Ankrd50	Ankyrin repeat domain 50					7.80946	13.5154	20.0911	12.1532	0	4	#DIV/0!	#DIV/0!	13.3923	0.379747	#DIV/0!	#DIV/0!
A6ZI47	A6ZI47_MOUSE	Aldoart2	Fructose-bisphosphate aldolase					408.663	438.652	372.042	381.156	0	4	#DIV/0!	#DIV/0!	400.128	0.0750551	#DIV/0!	#DIV/0!
B1AS29	GRIK3_MOUSE	Grik3	Glutamate receptor ionotropic, kainate 3					28.4029	37.0141	40.9792	39.7566	0	4	#DIV/0!	#DIV/0!	36.5382	0.155215	#DIV/0!	#DIV/0!
B1AWC9	B1AWC9_MOUSE	Pde4b	Phosphodiesterase					14.6816	29.4055	14.8661	20.1956	0	4	#DIV/0!	#DIV/0!	19.7872	0.348872	#DIV/0!	#DIV/0!
B1AXH1	NHSL2_MOUSE	Nhsl2	NHS-like protein 2					59.3774	57.4054	43.9065	56.8826	0	4	#DIV/0!	#DIV/0!	54.393	0.130036	#DIV/0!	#DIV/0!
B1AXV0	FRS1L_MOUSE	Frrs1l	DOMON domain-containing protein FRRS1L					71.3219	44.4346	49.4962	46.3432	0	4	#DIV/0!	#DIV/0!	52.899	0.235506	#DIV/0!	#DIV/0!
B2RPV6	MMRN1_MOUSE	Mmrn1	Multimerin-1	27.8912	29.6789	34.3557	37.7787					4	0	32.4261	0.138475	#DIV/0!	#DIV/0!	#DIV/0!	#DIV/0!
D3YVF0	AKAP5_MOUSE	Akap5	A-kinase anchor protein 5					65.9603	71.4267	55.5972	68.2743	0	4	#DIV/0!	#DIV/0!	65.3146	0.10495	#DIV/0!	#DIV/0!
D3YWQ0	DGKI_MOUSE	Dgki	Diacylglycerol kinase iota					9.96606	12.9514	12.9166	10.9965	0	4	#DIV/0!	#DIV/0!	11.7076	0.126184	#DIV/0!	#DIV/0!
D3YX43	VSI10_MOUSE	Vsig10	V-set and immunoglobulin domain-containing protein 10	22.6993	32.9527	23.4074	30.6596					4	0	27.4297	0.187663	#DIV/0!	#DIV/0!	#DIV/0!	#DIV/0!
D3YZI9	PGBD5_MOUSE	Pgbd5	PiggyBac transposable element-derived protein 5					11.6574	6.25113	14.5516	16.4295	0	4	#DIV/0!	#DIV/0!	12.2224	0.363142	#DIV/0!	#DIV/0!
D3Z4S3	PTRD1_MOUSE	Ptrhd1	Putative peptidyl-tRNA hydrolase PTRHD1					44.0539	36.9795	46.7039	42.2117	0	4	#DIV/0!	#DIV/0!	42.4873	0.0967058	#DIV/0!	#DIV/0!
E9PXF0	E9PXF0_MOUSE	Pcdh17	Protocadherin 17					64.3949	55.7764	73.5785	62.1844	0	4	#DIV/0!	#DIV/0!	63.9835	0.115142	#DIV/0!	#DIV/0!
E9PXQ7	E9PXQ7_MOUSE	Pcdh10	Protocadherin 10					101.854	95.2405	106.237	109.427	0	4	#DIV/0!	#DIV/0!	103.19	0.0595192	#DIV/0!	#DIV/0!
E9PYR1	E9PYR1_MOUSE	Fbxl18	F-box and leucine-rich repeat protein 18					21.3253	25.5362	21.8348	19.6843	0	4	#DIV/0!	#DIV/0!	22.0952	0.111822	#DIV/0!	#DIV/0!
E9PZ19	TUTLB_MOUSE	Igsf9b	Protein turtle homolog B					11.6966	18.4904	15.4778	20.9867	0	4	#DIV/0!	#DIV/0!	16.6629	0.240314	#DIV/0!	#DIV/0!
E9Q3M9	E9Q3M9_MOUSE	Cracdl	Capping protein-inhibiting regulator of actin-like					34.9515	32.052	29.6755	42.0041	0	4	#DIV/0!	#DIV/0!	34.6708	0.154129	#DIV/0!	#DIV/0!
E9Q557	DESP_MOUSE	Dsp	Desmoplakin	78.6849	103.882	48.7794	49.8151					4	0	70.2904	0.374681	#DIV/0!	#DIV/0!	#DIV/0!	#DIV/0!
E9Q6R1	E9Q6R1_MOUSE	Itga10	Integrin, alpha 10	15.6521	27.7883	12.5788	17.9479					4	0	18.4918	0.355641	#DIV/0!	#DIV/0!	#DIV/0!	#DIV/0!
E9Q9D5	RBL2A_MOUSE	Rabl2	Rab-like protein 2A					15.8673	24.476	37.7281	25.1749	0	4	#DIV/0!	#DIV/0!	25.8116	0.348739	#DIV/0!	#DIV/0!
E9QAP7	E9QAP7_MOUSE	Taf4	TATA-box-binding protein-associated factor 4	29.1951	16.514	18.1304	25.6633					4	0	22.3757	0.270244	#DIV/0!	#DIV/0!	#DIV/0!	#DIV/0!
F8VPZ3	F8VPZ3_MOUSE	Usp32	Ubiquitinyl hydrolase 1					22.7698	21.964	30.8054	30.7946	0	4	#DIV/0!	#DIV/0!	26.5834	0.183571	#DIV/0!	#DIV/0!
G3XA59	LRC32_MOUSE	Lrrc32	Transforming growth factor beta activator LRRC32	6.43513	8.00713	12.2222	16.9638					4	0	10.9071	0.432702	#DIV/0!	#DIV/0!	#DIV/0!	#DIV/0!
G5E8Q8	AGRF5_MOUSE	Adgrf5	Adhesion G protein-coupled receptor F5	292.814	307.852	252.353	257.606					4	0	277.656	0.0971715	#DIV/0!	#DIV/0!	#DIV/0!	#DIV/0!
J3QN89	J3QN89_MOUSE	Aamp	Angio-associated migratory protein					11.2108	22.0885	21.6414	12.4764	0	4	#DIV/0!	#DIV/0!	16.8543	0.344822	#DIV/0!	#DIV/0!
O08644	EPHB6_MOUSE	Ephb6	Ephrin type-B receptor 6					23.2784	14.1135	14.941	14.082	0	4	#DIV/0!	#DIV/0!	16.6037	0.269067	#DIV/0!	#DIV/0!
O09126	SEM4D_MOUSE	Sema4d	Semaphorin-4D					5.04939	8.25158	11.2959	4.42099	0	4	#DIV/0!	#DIV/0!	7.25446	0.437491	#DIV/0!	#DIV/0!
O35089	CNIH2_MOUSE	Cnih2	Protein cornichon homolog 2					84.6768	83.1682	82.1819	67.5966	0	4	#DIV/0!	#DIV/0!	79.4059	0.0999853	#DIV/0!	#DIV/0!
O35245	PKD2_MOUSE	Pkd2	Polycystin-2	46.0056	66.4804	35.9952	65.5574					4	0	53.5097	0.280625	#DIV/0!	#DIV/0!	#DIV/0!	#DIV/0!
O35417	PDYN_MOUSE	Pdyn	Proenkephalin-B					11.0653	10.6538	9.61306	7.8092	0	4	#DIV/0!	#DIV/0!	9.78534	0.148414	#DIV/0!	#DIV/0!
O35621	PMM1_MOUSE	Pmm1	Phosphomannomutase 1					69.706	77.465	78.1216	73.7738	0	4	#DIV/0!	#DIV/0!	74.7666	0.0518773	#DIV/0!	#DIV/0!
O35912	EMP3_MOUSE	Emp3	Epithelial membrane protein 3	27.444	19.8343	18.1726	21.1718					4	0	21.6557	0.186981	#DIV/0!	#DIV/0!	#DIV/0!	#DIV/0!
O54829	RGS7_MOUSE	Rgs7	Regulator of G-protein signaling 7					76.2439	83.1732	76.6229	87.5861	0	4	#DIV/0!	#DIV/0!	80.9065	0.0676395	#DIV/0!	#DIV/0!
O54991	CNTP1_MOUSE	Cntnap1	Contactin-associated protein 1					40.9923	36.586	37.9855	47.2197	0	4	#DIV/0!	#DIV/0!	40.6959	0.116026	#DIV/0!	#DIV/0!
O55017	CAC1B_MOUSE	Cacna1b	Voltage-dependent N-type calcium channel subunit alpha-1B					33.5289	44.8901	43.4588	42.9906	0	4	#DIV/0!	#DIV/0!	41.2171	0.125889	#DIV/0!	#DIV/0!
O55101	SNG2_MOUSE	Syngr2	Synaptogyrin-2	98.7867	75.5886	63.4375	62.05					4	0	74.9657	0.226841	#DIV/0!	#DIV/0!	#DIV/0!	#DIV/0!
O55137	ACOT1_MOUSE	Acot1	Acyl-coenzyme A thioesterase 1					27.2372	44.0189	40.9237	43.8365	0	4	#DIV/0!	#DIV/0!	39.0041	0.204382	#DIV/0!	#DIV/0!
O70166	STMN3_MOUSE	Stmn3	Stathmin-3					447.85	452.439	420.439	449.616	0	4	#DIV/0!	#DIV/0!	442.586	0.0336322	#DIV/0!	#DIV/0!
O70400	PDLI1_MOUSE	Pdlim1	PDZ and LIM domain protein 1	12.9635	32.3032	22.0441	38.1516					4	0	26.3656	0.42261	#DIV/0!	#DIV/0!	#DIV/0!	#DIV/0!
O70404	VAMP8_MOUSE	Vamp8	Vesicle-associated membrane protein 8	45.4091	57.4756	43.5033	38.2024					4	0	46.1476	0.176483	#DIV/0!	#DIV/0!	#DIV/0!	#DIV/0!
O70458	OSMR_MOUSE	Osmr	Oncostatin-M-specific receptor subunit beta	15.0255	15.7197	11.3384	11.5006					4	0	13.396	0.171752	#DIV/0!	#DIV/0!	#DIV/0!	#DIV/0!
O70475	UGDH_MOUSE	Ugdh	UDP-glucose 6-dehydrogenase					45.3901	57.2823	47.2141	72.5543	0	4	#DIV/0!	#DIV/0!	55.6102	0.22384	#DIV/0!	#DIV/0!
O88379	BAZ1A_MOUSE	Baz1a	Bromodomain adjacent to zinc finger domain protein 1A	24.1855	33.1681	12.9661	21.941					4	0	23.0652	0.359771	#DIV/0!	#DIV/0!	#DIV/0!	#DIV/0!
O88444	ADCY1_MOUSE	Adcy1	Adenylate cyclase type 1					64.5875	61.4913	59.7316	61.8998	0	4	#DIV/0!	#DIV/0!	61.9276	0.0324148	#DIV/0!	#DIV/0!
O88574	SAP30_MOUSE	Sap30	Histone deacetylase complex subunit SAP30	12.4278	15.565	10.4538	10.6697					4	0	12.2791	0.192383	#DIV/0!	#DIV/0!	#DIV/0!	#DIV/0!
O88665	BRD7_MOUSE	Brd7	Bromodomain-containing protein 7	20.8638	19.0667	8.96826	29.0012					4	0	19.475	0.422632	#DIV/0!	#DIV/0!	#DIV/0!	#DIV/0!
O88703	HCN2_MOUSE	Hcn2	Potassium/sodium hyperpolarization-activated cyclic nucleotide-gated channel 2					44.569	43.4105	26.2335	46.3767	0	4	#DIV/0!	#DIV/0!	40.1474	0.233039	#DIV/0!	#DIV/0!
O88705	HCN3_MOUSE	Hcn3	Potassium/sodium hyperpolarization-activated cyclic nucleotide-gated channel 3					25.5544	19.5648	13.7256	19.8545	0	4	#DIV/0!	#DIV/0!	19.6748	0.245527	#DIV/0!	#DIV/0!
O88737	BSN_MOUSE	Bsn	Protein bassoon					45.3343	38.6303	37.6095	43.5518	0	4	#DIV/0!	#DIV/0!	41.2815	0.0907368	#DIV/0!	#DIV/0!
O88745	SCRG1_MOUSE	Scrg1	Scrapie-responsive protein 1					20.0609	27.2694	15.4201	20.2524	0	4	#DIV/0!	#DIV/0!	20.7507	0.235485	#DIV/0!	#DIV/0!
O88910	MPP3_MOUSE	Mpp3	MAGUK p55 subfamily member 3					51.1957	48.3401	48.8464	47.4829	0	4	#DIV/0!	#DIV/0!	48.9663	0.0324561	#DIV/0!	#DIV/0!
O89016	ABCD4_MOUSE	Abcd4	Lysosomal cobalamin transporter ABCD4	18.2394	16.1562	20.5265	30.9883					4	0	21.4776	0.306686	#DIV/0!	#DIV/0!	#DIV/0!	#DIV/0!
O89029	MATN4_MOUSE	Matn4	Matrilin-4					49.0874	74.9411	48.9523	73.3764	0	4	#DIV/0!	#DIV/0!	61.5893	0.235887	#DIV/0!	#DIV/0!
P02798	MT2_MOUSE	Mt2	Metallothionein-2					13.832	6.54408	16.1949	11.3154	0	4	#DIV/0!	#DIV/0!	11.9716	0.345035	#DIV/0!	#DIV/0!
P02802	MT1_MOUSE	Mt1	Metallothionein-1					13.6102	10.6144	25.1266	9.04769	0	4	#DIV/0!	#DIV/0!	14.5997	0.497866	#DIV/0!	#DIV/0!
P04202	TGFB1_MOUSE	Tgfb1	Transforming growth factor beta-1 proprotein	23.0341	23.7255	13.1505	19.1492					4	0	19.7648	0.245274	#DIV/0!	#DIV/0!	#DIV/0!	#DIV/0!
P04918	SAA3_MOUSE	Saa3	Serum amyloid A-3 protein	775.048	583.949	380.396	363.216					4	0	525.652	0.369349	#DIV/0!	#DIV/0!	#DIV/0!	#DIV/0!
P08101	FCGR2_MOUSE	Fcgr2	Low affinity immunoglobulin gamma Fc region receptor II	34.7592	40.2063	51.2947	26.7353					4	0	38.2489	0.269498	#DIV/0!	#DIV/0!	#DIV/0!	#DIV/0!
P0C7L0	WIPF3_MOUSE	Wipf3	WAS/WASL-interacting protein family member 3					23.1583	32.4491	26.9071	20.5084	0	4	#DIV/0!	#DIV/0!	25.7557	0.201009	#DIV/0!	#DIV/0!
P0C7M9	CLC2L_MOUSE	Clec2l	C-type lectin domain family 2 member L					37.6052	37.0383	30.8967	38.2666	0	4	#DIV/0!	#DIV/0!	35.9517	0.0947709	#DIV/0!	#DIV/0!
P0C913	OCC1_MOUSE		Overexpressed in colon carcinoma 1 protein homolog					25.2816	30.9626	26.4993	17.0673	0	4	#DIV/0!	#DIV/0!	24.9527	0.2323	#DIV/0!	#DIV/0!
P11214	TPA_MOUSE	Plat	Tissue-type plasminogen activator	51.0035	56.5893	59.523	61.2243					4	0	57.085	0.0785425	#DIV/0!	#DIV/0!	#DIV/0!	#DIV/0!
P11247	PERM_MOUSE	Mpo	Myeloperoxidase	11.0749	12.4053	6.36315	16.8884					4	0	11.6829	0.370764	#DIV/0!	#DIV/0!	#DIV/0!	#DIV/0!
P11928	OAS1A_MOUSE	Oas1a	2'-5'-oligoadenylate synthase 1A	11.07	15.4305	18.7667	26.0797					4	0	17.8367	0.355156	#DIV/0!	#DIV/0!	#DIV/0!	#DIV/0!
P12849	KAP1_MOUSE	Prkar1b	cAMP-dependent protein kinase type I-beta regulatory subunit					98.5881	97.0097	93.9362	86.5526	0	4	#DIV/0!	#DIV/0!	94.0216	0.0568048	#DIV/0!	#DIV/0!
P12961	7B2_MOUSE	Scg5	Neuroendocrine protein 7B2					88.3394	83.698	86.1726	76.6395	0	4	#DIV/0!	#DIV/0!	83.7124	0.0607109	#DIV/0!	#DIV/0!
P15535	B4GT1_MOUSE	B4galt1	Beta-1,4-galactosyltransferase 1	57.3388	40.8577	61.369	60.5107					4	0	55.019	0.174461	#DIV/0!	#DIV/0!	#DIV/0!	#DIV/0!
P16056	MET_MOUSE	Met	Hepatocyte growth factor receptor					31.4575	23.0383	32.117	31.5266	0	4	#DIV/0!	#DIV/0!	29.5348	0.146983	#DIV/0!	#DIV/0!
P16283	B3A3_MOUSE	Slc4a3	Anion exchange protein 3					8.69779	5.84681	10.5529	5.03794	0	4	#DIV/0!	#DIV/0!	7.53386	0.338798	#DIV/0!	#DIV/0!
P16390	KCNA3_MOUSE	Kcna3	Potassium voltage-gated channel subfamily A member 3					31.7212	35.3198	39.6306	37.7042	0	4	#DIV/0!	#DIV/0!	36.0939	0.09439	#DIV/0!	#DIV/0!
P21958	TAP1_MOUSE	Tap1	Antigen peptide transporter 1	46.7301	39.1802	40.0366	80.911					4	0	51.7145	0.381998	#DIV/0!	#DIV/0!	#DIV/0!	#DIV/0!
P22005	PENK_MOUSE	Penk	Proenkephalin-A					67.5134	59.0751	62.7555	63.4721	0	4	#DIV/0!	#DIV/0!	63.204	0.0547258	#DIV/0!	#DIV/0!
P22907	HEM3_MOUSE	Hmbs	Porphobilinogen deaminase					5.83332	5.33971	5.23683	3.65479	0	4	#DIV/0!	#DIV/0!	5.01616	0.188229	#DIV/0!	#DIV/0!
P24529	TY3H_MOUSE	Th	Tyrosine 3-monooxygenase					12.9392	13.3629	17.086	12.4754	0	4	#DIV/0!	#DIV/0!	13.9659	0.151185	#DIV/0!	#DIV/0!
P27512	TNR5_MOUSE	Cd40	Tumor necrosis factor receptor superfamily member 5	163.146	138.863	109.062	134.748					4	0	136.455	0.162305	#DIV/0!	#DIV/0!	#DIV/0!	#DIV/0!
P27808	MGAT1_MOUSE	Mgat1	Alpha-1,3-mannosyl-glycoprotein 2-beta-N-acetylglucosaminyltransferase	59.0054	63.2206	49.2502	50.5484					4	0	55.5062	0.121067	#DIV/0!	#DIV/0!	#DIV/0!	#DIV/0!
P28184	MT3_MOUSE	Mt3	Metallothionein-3					87.1554	98.1064	103.651	85.0811	0	4	#DIV/0!	#DIV/0!	93.4985	0.0947397	#DIV/0!	#DIV/0!
P28229	CXG1_MOUSE	Gjc1	Gap junction gamma-1 protein	34.6863	38.9884	36.8033	29.5126					4	0	34.9977	0.115912	#DIV/0!	#DIV/0!	#DIV/0!	#DIV/0!
P28481	CO2A1_MOUSE	Col2a1	Collagen alpha-1(II) chain	119.256	338.023	161.374	193.864					4	0	203.129	0.467556	#DIV/0!	#DIV/0!	#DIV/0!	#DIV/0!
P28651	CAH8_MOUSE	Ca8	Carbonic anhydrase-related protein					50.9958	58.8001	38.2395	43.1229	0	4	#DIV/0!	#DIV/0!	47.7896	0.188903	#DIV/0!	#DIV/0!
P30875	SSR2_MOUSE	Sstr2	Somatostatin receptor type 2					8.83441	24.5499	20.1213	25.4496	0	4	#DIV/0!	#DIV/0!	19.7388	0.386727	#DIV/0!	#DIV/0!
P30987	TA2R_MOUSE	Tbxa2r	Thromboxane A2 receptor	47.6918	57.9909	38.8604	37.3434					4	0	45.4716	0.209187	#DIV/0!	#DIV/0!	#DIV/0!	#DIV/0!
P31428	DPEP1_MOUSE	Dpep1	Dipeptidase 1	103.566	67.9404	75.6816	39.4332					4	0	71.6553	0.36805	#DIV/0!	#DIV/0!	#DIV/0!	#DIV/0!
P33175	KIF5A_MOUSE	Kif5a	Kinesin heavy chain isoform 5A					85.3588	72.219	110.814	99.0859	0	4	#DIV/0!	#DIV/0!	91.8694	0.182087	#DIV/0!	#DIV/0!
P34902	IL2RG_MOUSE	Il2rg	Cytokine receptor common subunit gamma	11.8004	20.1943	9.25169	16.5126					4	0	14.4397	0.337602	#DIV/0!	#DIV/0!	#DIV/0!	#DIV/0!
P35396	PPARD_MOUSE	Ppard	Peroxisome proliferator-activated receptor delta	657.211	534.716	128.808	190.623					4	0	377.84	0.682887	#DIV/0!	#DIV/0!	#DIV/0!	#DIV/0!
P35436	NMDE1_MOUSE	Grin2a	Glutamate receptor ionotropic, NMDA 2A					8.26445	2.67309	11.0795	12.2295	0	4	#DIV/0!	#DIV/0!	8.56164	0.498086	#DIV/0!	#DIV/0!
P35441	TSP1_MOUSE	Thbs1	Thrombospondin-1	36.9641	56.0207	30.6931	36.1242					4	0	39.9505	0.277046	#DIV/0!	#DIV/0!	#DIV/0!	#DIV/0!
P35601	RFC1_MOUSE	Rfc1	Replication factor C subunit 1	5.43617	7.59593	3.7462	6.20867					4	0	5.74674	0.27935	#DIV/0!	#DIV/0!	#DIV/0!	#DIV/0!
P35917	VGFR3_MOUSE	Flt4	Vascular endothelial growth factor receptor 3	43.7397	37.4513	23.2243	20.3303					4	0	31.1864	0.359972	#DIV/0!	#DIV/0!	#DIV/0!	#DIV/0!
P39038	CADH4_MOUSE	Cdh4	Cadherin-4					74.5506	61.7875	73.776	81.9663	0	4	#DIV/0!	#DIV/0!	73.0201	0.114339	#DIV/0!	#DIV/0!
P42682	TXK_MOUSE	Txk	Tyrosine-protein kinase TXK	17.4089	15.0842	19.161	18.8455					4	0	17.6249	0.105393	#DIV/0!	#DIV/0!	#DIV/0!	#DIV/0!
P46097	SYT2_MOUSE	Syt2	Synaptotagmin-2					47.3097	48.9855	54.4173	70.6602	0	4	#DIV/0!	#DIV/0!	55.3432	0.19248	#DIV/0!	#DIV/0!
P47743	GRM8_MOUSE	Grm8	Metabotropic glutamate receptor 8					9.66512	17.771	15.2854	22.6467	0	4	#DIV/0!	#DIV/0!	16.3421	0.330452	#DIV/0!	#DIV/0!
P47746	CNR1_MOUSE	Cnr1	Cannabinoid receptor 1					30.0241	26.5152	19.7516	28.8778	0	4	#DIV/0!	#DIV/0!	26.2922	0.174904	#DIV/0!	#DIV/0!
P47759	NSG2_MOUSE	Nsg2	Neuronal vesicle trafficking-associated protein 2					53.1461	55.597	55.3848	57.6739	0	4	#DIV/0!	#DIV/0!	55.4505	0.0333827	#DIV/0!	#DIV/0!
P48318	DCE1_MOUSE	Gad1	Glutamate decarboxylase 1					206.768	153.742	176.919	172.741	0	4	#DIV/0!	#DIV/0!	177.542	0.123574	#DIV/0!	#DIV/0!
P48320	DCE2_MOUSE	Gad2	Glutamate decarboxylase 2					70.6767	58.7216	70.4819	82.4883	0	4	#DIV/0!	#DIV/0!	70.5921	0.137452	#DIV/0!	#DIV/0!
P49300	CLC10_MOUSE	Clec10a	C-type lectin domain family 10 member A	44.2516	48.5653	65.5844	56.1254					4	0	53.6317	0.174494	#DIV/0!	#DIV/0!	#DIV/0!	#DIV/0!
P49446	PTPRE_MOUSE	Ptpre	Receptor-type tyrosine-protein phosphatase epsilon					18.5945	19.3962	13.565	13.3614	0	4	#DIV/0!	#DIV/0!	16.2293	0.197901	#DIV/0!	#DIV/0!
P50114	S100B_MOUSE	S100b	Protein S100-B					15.2799	15.05	6.56439	8.31023	0	4	#DIV/0!	#DIV/0!	11.3011	0.39988	#DIV/0!	#DIV/0!
P53612	PGTB2_MOUSE	Rabggtb	Geranylgeranyl transferase type-2 subunit beta					40.2677	35.8409	41.7472	37.8706	0	4	#DIV/0!	#DIV/0!	38.9316	0.0669662	#DIV/0!	#DIV/0!
P54731	FAF1_MOUSE	Faf1	FAS-associated factor 1					71.9702	67.9501	80.0395	79.1498	0	4	#DIV/0!	#DIV/0!	74.7774	0.0777094	#DIV/0!	#DIV/0!
P54830	PTN5_MOUSE	Ptpn5	Tyrosine-protein phosphatase non-receptor type 5					65.1711	60.8359	60.1118	64.5037	0	4	#DIV/0!	#DIV/0!	62.6556	0.0407174	#DIV/0!	#DIV/0!
P56375	ACYP2_MOUSE	Acyp2	Acylphosphatase-2					40.6501	42.4446	63.7794	57.2159	0	4	#DIV/0!	#DIV/0!	51.0225	0.221238	#DIV/0!	#DIV/0!
P56380	AP4A_MOUSE	Nudt2	Bis(5'-nucleosyl)-tetraphosphatase [asymmetrical]					109.256	118.163	128.41	101.51	0	4	#DIV/0!	#DIV/0!	114.335	0.101376	#DIV/0!	#DIV/0!
P57791	FACE2_MOUSE	Rce1	CAAX prenyl protease 2	32.0131	32.4967	34.6238	33.5782					4	0	33.178	0.0351136	#DIV/0!	#DIV/0!	#DIV/0!	#DIV/0!
P58022	LOXL2_MOUSE	Loxl2	Lysyl oxidase homolog 2	19.9055	19.4537	16.5146	21.4891					4	0	19.3407	0.107359	#DIV/0!	#DIV/0!	#DIV/0!	#DIV/0!
P58391	KCNN3_MOUSE	Kcnn3	Small conductance calcium-activated potassium channel protein 3					11.3881	10.5163	7.37978	13.0648	0	4	#DIV/0!	#DIV/0!	10.5872	0.225323	#DIV/0!	#DIV/0!
P58749	TM6S1_MOUSE	Tm6sf1	Transmembrane 6 superfamily member 1	69.4378	57.83	51.411	48.4782					4	0	56.7892	0.163637	#DIV/0!	#DIV/0!	#DIV/0!	#DIV/0!
P58802	TB10A_MOUSE	Tbc1d10a	TBC1 domain family member 10A					9.2962	14.3304	8.98311	12.1968	0	4	#DIV/0!	#DIV/0!	11.2016	0.22662	#DIV/0!	#DIV/0!
P60755	MDGA2_MOUSE	Mdga2	MAM domain-containing glycosylphosphatidylinositol anchor protein 2					39.8679	32.9717	41.9769	35.258	0	4	#DIV/0!	#DIV/0!	37.5186	0.110089	#DIV/0!	#DIV/0!
P60840	ENSA_MOUSE	Ensa	Alpha-endosulfine					116.806	128.441	119.641	117.543	0	4	#DIV/0!	#DIV/0!	120.608	0.0444291	#DIV/0!	#DIV/0!
P61080	UB2D1_MOUSE	Ube2d1	Ubiquitin-conjugating enzyme E2 D1					70.392	122.946	72.3283	111.105	0	4	#DIV/0!	#DIV/0!	94.1928	0.284693	#DIV/0!	#DIV/0!
P61458	PHS_MOUSE	Pcbd1	Pterin-4-alpha-carbinolamine dehydratase					46.3646	36.8336	44.7346	47.4929	0	4	#DIV/0!	#DIV/0!	43.8564	0.109832	#DIV/0!	#DIV/0!
P62812	GBRA1_MOUSE	Gabra1	Gamma-aminobutyric acid receptor subunit alpha-1					114.057	95.0961	97.8355	111.747	0	4	#DIV/0!	#DIV/0!	104.684	0.0917194	#DIV/0!	#DIV/0!
P62965	RABP1_MOUSE	Crabp1	Cellular retinoic acid-binding protein 1					52.5294	65.619	53.6919	48.9358	0	4	#DIV/0!	#DIV/0!	55.194	0.131152	#DIV/0!	#DIV/0!
P63046	ST4A1_MOUSE	Sult4a1	Sulfotransferase 4A1					82.889	91.4929	87.3038	87.2575	0	4	#DIV/0!	#DIV/0!	87.2358	0.0402697	#DIV/0!	#DIV/0!
P63078	GBG8_MOUSE	Gng8	Guanine nucleotide-binding protein G(I)/G(S)/G(O) subunit gamma-8					20.1831	12.8776	15.6796	19.4964	0	4	#DIV/0!	#DIV/0!	17.0592	0.200475	#DIV/0!	#DIV/0!
P63147	UBE2B_MOUSE	Ube2b	Ubiquitin-conjugating enzyme E2 B					20.0012	48.8712	60.9511	64.166	0	4	#DIV/0!	#DIV/0!	48.4974	0.414582	#DIV/0!	#DIV/0!
P63248	IPKA_MOUSE	Pkia	cAMP-dependent protein kinase inhibitor alpha					57.6103	66.3471	73.2513	55.857	0	4	#DIV/0!	#DIV/0!	63.2664	0.127786	#DIV/0!	#DIV/0!
P68500	CNTN5_MOUSE	Cntn5	Contactin-5					28.7909	33.8633	29.8364	35.6689	0	4	#DIV/0!	#DIV/0!	32.0399	0.101785	#DIV/0!	#DIV/0!
P70124	SPB5_MOUSE	Serpinb5	Serpin B5	500.324	421.02	52.5714	145.005					4	0	279.73	0.76777	#DIV/0!	#DIV/0!	#DIV/0!	#DIV/0!
P70205	PACR_MOUSE	Adcyap1r1	Pituitary adenylate cyclase-activating polypeptide type I receptor					13.5578	25.0646	21.8821	23.7592	0	4	#DIV/0!	#DIV/0!	21.0659	0.245565	#DIV/0!	#DIV/0!
P70208	PLXA3_MOUSE	Plxna3	Plexin-A3					79.5835	76.0201	76.4637	78.1853	0	4	#DIV/0!	#DIV/0!	77.5631	0.0211308	#DIV/0!	#DIV/0!
P70211	DCC_MOUSE	Dcc	Netrin receptor DCC					36.8547	42.2732	52.682	51.8511	0	4	#DIV/0!	#DIV/0!	45.9153	0.166997	#DIV/0!	#DIV/0!
P70224	GIMA1_MOUSE	Gimap1	GTPase IMAP family member 1	154.653	132.072	144.842	117.726					4	0	137.323	0.11655	#DIV/0!	#DIV/0!	#DIV/0!	#DIV/0!
P70274	SEPP1_MOUSE	Selenop	Selenoprotein P	151.367	187.952	130.553	113.395					4	0	145.817	0.220108	#DIV/0!	#DIV/0!	#DIV/0!	#DIV/0!
P70387	HFE_MOUSE	Hfe	Hereditary hemochromatosis protein homolog	11.7183	25.9084	20.6617	21.1358					4	0	19.856	0.298148	#DIV/0!	#DIV/0!	#DIV/0!	#DIV/0!
P70423	CTR3_MOUSE	Slc7a3	Cationic amino acid transporter 3					16.1615	20.5224	14.9288	17.4681	0	4	#DIV/0!	#DIV/0!	17.2702	0.139158	#DIV/0!	#DIV/0!
P70425	RIT2_MOUSE	Rit2	GTP-binding protein Rit2					18.538	14.2172	21.5697	32.5148	0	4	#DIV/0!	#DIV/0!	21.7099	0.359722	#DIV/0!	#DIV/0!
P81270	ERG_MOUSE	Erg	Transcriptional regulator ERG	26.0369	19.0161	28.072	26.8393					4	0	24.9911	0.16287	#DIV/0!	#DIV/0!	#DIV/0!	#DIV/0!
P82347	SGCD_MOUSE	Sgcd	Delta-sarcoglycan	45.6762	10.8695	19.7273	29.0844					4	0	26.3393	0.565037	#DIV/0!	#DIV/0!	#DIV/0!	#DIV/0!
P97311	MCM6_MOUSE	Mcm6	DNA replication licensing factor MCM6	22.5997	15.7356	24.6159	34.5953					4	0	24.3866	0.319657	#DIV/0!	#DIV/0!	#DIV/0!	#DIV/0!
P97318	DAB1_MOUSE	Dab1	Disabled homolog 1					23.5158	27.5161	18.5615	24.652	0	4	#DIV/0!	#DIV/0!	23.5614	0.158483	#DIV/0!	#DIV/0!
P97326	CADH6_MOUSE	Cdh6	Cadherin-6					31.3059	30.0408	30.3153	31.8769	0	4	#DIV/0!	#DIV/0!	30.8847	0.0277163	#DIV/0!	#DIV/0!
P97412	LYST_MOUSE	Lyst	Lysosomal-trafficking regulator					57.2332	57.1176	53.2494	44.0674	0	4	#DIV/0!	#DIV/0!	52.9169	0.11685	#DIV/0!	#DIV/0!
P97441	ZNT3_MOUSE	Slc30a3	Zinc transporter 3					36.6104	22.3092	31.6152	19.2382	0	4	#DIV/0!	#DIV/0!	27.4432	0.293872	#DIV/0!	#DIV/0!
P97772	GRM1_MOUSE	Grm1	Metabotropic glutamate receptor 1					62.2942	71.7097	71.201	53.1952	0	4	#DIV/0!	#DIV/0!	64.6	0.135396	#DIV/0!	#DIV/0!
P97785	GFRA1_MOUSE	Gfra1	GDNF family receptor alpha-1					23.4877	21.4411	24.4106	30.969	0	4	#DIV/0!	#DIV/0!	25.0771	0.164265	#DIV/0!	#DIV/0!
P97794	KCNJ8_MOUSE	Kcnj8	ATP-sensitive inward rectifier potassium channel 8	114.958	112.581	90.6199	96.0099					4	0	103.542	0.116396	#DIV/0!	#DIV/0!	#DIV/0!	#DIV/0!
P97868	RBBP6_MOUSE	Rbbp6	E3 ubiquitin-protein ligase RBBP6	108.931	48.5181	78.8587	81.2609					4	0	79.3922	0.311051	#DIV/0!	#DIV/0!	#DIV/0!	#DIV/0!
P98156	VLDLR_MOUSE	Vldlr	Very low-density lipoprotein receptor					33.1223	36.9726	41.9631	26.8849	0	4	#DIV/0!	#DIV/0!	34.7357	0.183194	#DIV/0!	#DIV/0!
Q00262	STX2_MOUSE	Stx2	Syntaxin-2	25.4579	15.7418	12.802	7.03549					4	0	15.2593	0.504672	#DIV/0!	#DIV/0!	#DIV/0!	#DIV/0!
Q01231	CXA5_MOUSE	Gja5	Gap junction alpha-5 protein	17.7499	24.2773	35.0739	14.5897					4	0	22.9227	0.394786	#DIV/0!	#DIV/0!	#DIV/0!	#DIV/0!
Q03311	CHLE_MOUSE	Bche	Cholinesterase	21.2739	41.287	40.2321	41.6767					4	0	36.1174	0.274507	#DIV/0!	#DIV/0!	#DIV/0!	#DIV/0!
Q06806	TIE1_MOUSE	Tie1	Tyrosine-protein kinase receptor Tie-1	32.1571	32.1005	30.431	24.049					4	0	29.6844	0.129405	#DIV/0!	#DIV/0!	#DIV/0!	#DIV/0!
Q07133	H1T_MOUSE	H1-6	Histone H1t	41.1787	35.0071	31.5476	42.799					4	0	37.6331	0.139926	#DIV/0!	#DIV/0!	#DIV/0!	#DIV/0!
Q08460	KCMA1_MOUSE	Kcnma1	Calcium-activated potassium channel subunit alpha-1					116.538	99.0305	89.902	113.291	0	4	#DIV/0!	#DIV/0!	104.69	0.11893	#DIV/0!	#DIV/0!
Q0VGY8	TANC1_MOUSE	Tanc1	Protein TANC1	11.781	13.2035	22.3526	21.4724					4	0	17.2024	0.318647	#DIV/0!	#DIV/0!	#DIV/0!	#DIV/0!
Q149F3	ERF3B_MOUSE	Gspt2	Eukaryotic peptide chain release factor GTP-binding subunit ERF3B					54.2133	65.435	45.2609	55.4565	0	4	#DIV/0!	#DIV/0!	55.0914	0.149878	#DIV/0!	#DIV/0!
Q2M3X8	PHAR1_MOUSE	Phactr1	Phosphatase and actin regulator 1					161.724	176.472	187.394	178.107	0	4	#DIV/0!	#DIV/0!	175.924	0.0603592	#DIV/0!	#DIV/0!
Q2VLH6	C163A_MOUSE	Cd163	Scavenger receptor cysteine-rich type 1 protein M130	39.6982	49.7098	47.1757	33.7271					4	0	42.5777	0.170787	#DIV/0!	#DIV/0!	#DIV/0!	#DIV/0!
Q2WF71	LRFN1_MOUSE	Lrfn1	Leucine-rich repeat and fibronectin type III domain-containing protein 1					42.8348	64.5692	48.8985	51.9765	0	4	#DIV/0!	#DIV/0!	52.0697	0.175872	#DIV/0!	#DIV/0!
Q3TES0	IQEC3_MOUSE	Iqsec3	IQ motif and SEC7 domain-containing protein 3					19.2052	20.6735	17.8906	14.9891	0	4	#DIV/0!	#DIV/0!	18.1896	0.132909	#DIV/0!	#DIV/0!
Q3TH73	TTYH2_MOUSE	Ttyh2	Protein tweety homolog 2	79.9137	68.953	48.4917	64.2218					4	0	65.395	0.199487	#DIV/0!	#DIV/0!	#DIV/0!	#DIV/0!
Q3TLI0	TPC10_MOUSE	Trappc10	Trafficking protein particle complex subunit 10					38.4185	41.3819	44.5073	41.8033	0	4	#DIV/0!	#DIV/0!	41.5277	0.0600277	#DIV/0!	#DIV/0!
Q3TLS3	GDPP1_MOUSE	Gdpgp1	GDP-D-glucose phosphorylase 1					8.27068	9.4258	10.631	6.9349	0	4	#DIV/0!	#DIV/0!	8.8156	0.179381	#DIV/0!	#DIV/0!
Q3TPE9	ANKY2_MOUSE	Ankmy2	Ankyrin repeat and MYND domain-containing protein 2					55.9409	55.9529	53.9445	35.5297	0	4	#DIV/0!	#DIV/0!	50.342	0.19705	#DIV/0!	#DIV/0!
Q3TXX4	VGLU1_MOUSE	Slc17a7	Vesicular glutamate transporter 1					106.646	94.959	95.4404	97.6301	0	4	#DIV/0!	#DIV/0!	98.6689	0.0551708	#DIV/0!	#DIV/0!
Q3TY65	ICA1L_MOUSE	Ica1l	Islet cell autoantigen 1-like protein					39.2896	46.9185	24.0322	26.6527	0	4	#DIV/0!	#DIV/0!	34.2233	0.314712	#DIV/0!	#DIV/0!
Q3TYX3	SMYD5_MOUSE	Smyd5	Histone-lysine N-trimethyltransferase SMYD5					84.4676	92.7957	92.2511	94.7135	0	4	#DIV/0!	#DIV/0!	91.057	0.0496182	#DIV/0!	#DIV/0!
Q3U128	APCD1_MOUSE	Apcdd1	Protein APCDD1	66.8875	91.0066	69.455	68.4182					4	0	73.9418	0.154517	#DIV/0!	#DIV/0!	#DIV/0!	#DIV/0!
Q3U2I3	FHI1B_MOUSE	Fhip1b	FHF complex subunit HOOK interacting protein 1B					17.7438	20.0152	21.4281	23.3834	0	4	#DIV/0!	#DIV/0!	20.6426	0.115066	#DIV/0!	#DIV/0!
Q3U308	CTU2_MOUSE	Ctu2	Cytoplasmic tRNA 2-thiolation protein 2					12.5333	14.2008	7.08615	6.13915	0	4	#DIV/0!	#DIV/0!	9.98985	0.39815	#DIV/0!	#DIV/0!
Q3U3E2	F117B_MOUSE	Fam117b	Protein FAM117B					20.6559	20.9151	20.8112	28.4873	0	4	#DIV/0!	#DIV/0!	22.7174	0.16939	#DIV/0!	#DIV/0!
Q3UDW8	HGNAT_MOUSE	Hgsnat	Heparan-alpha-glucosaminide N-acetyltransferase	49.7964	47.5094	45.6485	42.9345					4	0	46.4722	0.062514	#DIV/0!	#DIV/0!	#DIV/0!	#DIV/0!
Q3UE37	UBE2Z_MOUSE	Ube2z	Ubiquitin-conjugating enzyme E2 Z					108.307	134.73	121.501	116.689	0	4	#DIV/0!	#DIV/0!	120.307	0.0918775	#DIV/0!	#DIV/0!
Q3UH45	Q3UH45_MOUSE	Tecpr2	Tectonin beta-propeller repeat-containing 2					26.9648	15.7282	20.7811	25.5924	0	4	#DIV/0!	#DIV/0!	22.2666	0.229132	#DIV/0!	#DIV/0!
Q3UHE1	PITM3_MOUSE	Pitpnm3	Membrane-associated phosphatidylinositol transfer protein 3					13.6558	20.0336	9.21001	16.4669	0	4	#DIV/0!	#DIV/0!	14.8416	0.308078	#DIV/0!	#DIV/0!
Q3UHK6	TEN4_MOUSE	Tenm4	Teneurin-4					30.3891	38.4699	32.6283	50.1743	0	4	#DIV/0!	#DIV/0!	37.9154	0.233523	#DIV/0!	#DIV/0!
Q3UHQ6	DOP2_MOUSE	Dop1b	Protein dopey-2					2.11196	5.13834	6.29342	5.14163	0	4	#DIV/0!	#DIV/0!	4.67134	0.383358	#DIV/0!	#DIV/0!
Q3UIR3	DTX3L_MOUSE	Dtx3l	E3 ubiquitin-protein ligase DTX3L	28.2351	20.5406	25.7445	15.4489					4	0	22.4923	0.252776	#DIV/0!	#DIV/0!	#DIV/0!	#DIV/0!
Q3UXZ9	KDM5A_MOUSE	Kdm5a	Lysine-specific demethylase 5A	22.5659	26.1498	54.686	17.197					4	0	30.1497	0.556099	#DIV/0!	#DIV/0!	#DIV/0!	#DIV/0!
Q3V038	TTC9A_MOUSE	Ttc9	Tetratricopeptide repeat protein 9A					53.7952	52.0546	39.9284	54.1193	0	4	#DIV/0!	#DIV/0!	49.9744	0.135237	#DIV/0!	#DIV/0!
Q3V0G7	GARL3_MOUSE	Garnl3	GTPase-activating Rap/Ran-GAP domain-like protein 3					29.6579	33.9674	34.3752	26.4076	0	4	#DIV/0!	#DIV/0!	31.102	0.121793	#DIV/0!	#DIV/0!
Q400C8	AMZ2_MOUSE	Amz2	Archaemetzincin-2					56.4933	61.6747	76.5683	68.3861	0	4	#DIV/0!	#DIV/0!	65.7806	0.132026	#DIV/0!	#DIV/0!
Q499E0	BRNP3_MOUSE	Brinp3	BMP/retinoic acid-inducible neural-specific protein 3					18.7683	16.3199	13.0837	22.6051	0	4	#DIV/0!	#DIV/0!	17.6943	0.22704	#DIV/0!	#DIV/0!
Q4JIM5	ABL2_MOUSE	Abl2	Tyrosine-protein kinase ABL2					16.6953	15.2013	15.6401	14.587	0	4	#DIV/0!	#DIV/0!	15.5309	0.0571968	#DIV/0!	#DIV/0!
Q50H33	KCTD8_MOUSE	Kctd8	BTB/POZ domain-containing protein KCTD8					41.5532	41.2619	28.3917	34.9953	0	4	#DIV/0!	#DIV/0!	36.5505	0.170281	#DIV/0!	#DIV/0!
Q5DQR4	STB5L_MOUSE	Stxbp5l	Syntaxin-binding protein 5-like					39.981	32.7633	37.0721	30.7515	0	4	#DIV/0!	#DIV/0!	35.142	0.118558	#DIV/0!	#DIV/0!
Q5DU05	CE164_MOUSE	Cep164	Centrosomal protein of 164 kDa					110.837	83.7892	90.1648	96.42	0	4	#DIV/0!	#DIV/0!	95.3028	0.121392	#DIV/0!	#DIV/0!
Q5FWH6	ARHGF_MOUSE	Arhgef15	Rho guanine nucleotide exchange factor 15	24.9452	18.7219	30.6695	28.081					4	0	25.6044	0.201168	#DIV/0!	#DIV/0!	#DIV/0!	#DIV/0!
Q5GH64	XKR7_MOUSE	Xkr7	XK-related protein 7					22.4126	14.4705	12.5968	18.9873	0	4	#DIV/0!	#DIV/0!	17.1168	0.259036	#DIV/0!	#DIV/0!
Q5GH67	XKR4_MOUSE	Xkr4	XK-related protein 4					59.2855	59.0819	69.1527	76.6863	0	4	#DIV/0!	#DIV/0!	66.0516	0.128782	#DIV/0!	#DIV/0!
Q5ND28	SREC_MOUSE	Scarf1	Scavenger receptor class F member 1	89.0393	97.355	86.5906	95.994					4	0	92.2447	0.0568203	#DIV/0!	#DIV/0!	#DIV/0!	#DIV/0!
Q5ND56	TLC3A_MOUSE	Tlcd3a	TLC domain-containing protein 3A	258.332	270.87	248.859	124.778					4	0	225.71	0.30078	#DIV/0!	#DIV/0!	#DIV/0!	#DIV/0!
Q5PR69	CRACD_MOUSE	Cracd	Capping protein-inhibiting regulator of actin dynamics					65.7097	56.3154	47.3505	63.6916	0	4	#DIV/0!	#DIV/0!	58.2668	0.142837	#DIV/0!	#DIV/0!
Q5PR73	DIRA2_MOUSE	Diras2	GTP-binding protein Di-Ras2					197.472	180.238	177.92	201.484	0	4	#DIV/0!	#DIV/0!	189.279	0.0630199	#DIV/0!	#DIV/0!
Q5SV85	SYNRG_MOUSE	Synrg	Synergin gamma					28.4083	18.7946	33.6564	34.4374	0	4	#DIV/0!	#DIV/0!	28.8242	0.249874	#DIV/0!	#DIV/0!
Q5SVL6	RPGP2_MOUSE	Rap1gap2	Rap1 GTPase-activating protein 2					110.682	149.019	131.529	119.464	0	4	#DIV/0!	#DIV/0!	127.674	0.130013	#DIV/0!	#DIV/0!
Q5SWP3	NACAD_MOUSE	Nacad	NAC-alpha domain-containing protein 1					10.5587	17.7937	15.577	14.71	0	4	#DIV/0!	#DIV/0!	14.6599	0.206467	#DIV/0!	#DIV/0!
Q5U4F6	DC2I2_MOUSE	Dync2i2	Cytoplasmic dynein 2 intermediate chain 2					30.892	20.4056	20.8294	37.8229	0	4	#DIV/0!	#DIV/0!	27.4875	0.306469	#DIV/0!	#DIV/0!
Q60625	ICAM5_MOUSE	Icam5	Intercellular adhesion molecule 5					165.921	146.605	149.216	155.051	0	4	#DIV/0!	#DIV/0!	154.198	0.0556151	#DIV/0!	#DIV/0!
Q60629	EPHA5_MOUSE	Epha5	Ephrin type-A receptor 5					31.3155	29.8413	37.5482	39.2928	0	4	#DIV/0!	#DIV/0!	34.4995	0.133992	#DIV/0!	#DIV/0!
Q60673	PTPRN_MOUSE	Ptprn	Receptor-type tyrosine-protein phosphatase-like N					6.96116	9.01393	8.91568	8.77272	0	4	#DIV/0!	#DIV/0!	8.41587	0.115835	#DIV/0!	#DIV/0!
Q60739	BAG1_MOUSE	Bag1	BAG family molecular chaperone regulator 1					51.1513	69.9177	58.2879	34.1019	0	4	#DIV/0!	#DIV/0!	53.3647	0.280917	#DIV/0!	#DIV/0!
Q60928	GGT1_MOUSE	Ggt1	Glutathione hydrolase 1 proenzyme	43.4475	49.9108	44.4075	24.3284					4	0	40.5236	0.275543	#DIV/0!	#DIV/0!	#DIV/0!	#DIV/0!
Q60994	ADIPO_MOUSE	Adipoq	Adiponectin	54.3385	42.9267	38.5326	48.6339					4	0	46.1079	0.149018	#DIV/0!	#DIV/0!	#DIV/0!	#DIV/0!
Q61086	FZD3_MOUSE	Fzd3	Frizzled-3					14.7154	10.5669	19.6579	4.25355	0	4	#DIV/0!	#DIV/0!	12.2984	0.530545	#DIV/0!	#DIV/0!
Q61089	FZD6_MOUSE	Fzd6	Frizzled-6	43.3178	64.4722	48.0239	49.0454					4	0	51.2148	0.179313	#DIV/0!	#DIV/0!	#DIV/0!	#DIV/0!
Q61146	OCLN_MOUSE	Ocln	Occludin	144.439	173.318	158.571	182.58					4	0	164.727	0.101704	#DIV/0!	#DIV/0!	#DIV/0!	#DIV/0!
Q61193	RGL2_MOUSE	Rgl2	Ral guanine nucleotide dissociation stimulator-like 2	19.1269	5.24423	19.3666	29.2473					4	0	18.2463	0.540799	#DIV/0!	#DIV/0!	#DIV/0!	#DIV/0!
Q61245	COBA1_MOUSE	Col11a1	Collagen alpha-1(XI) chain	28.4724	33.2917	22.886	33.9641					4	0	29.6535	0.173065	#DIV/0!	#DIV/0!	#DIV/0!	#DIV/0!
Q61288	ACVL1_MOUSE	Acvrl1	Serine/threonine-protein kinase receptor R3	41.1183	39.1715	30.5143	42.0377					4	0	38.2105	0.13787	#DIV/0!	#DIV/0!	#DIV/0!	#DIV/0!
Q61327	SC6A3_MOUSE	Slc6a3	Sodium-dependent dopamine transporter					37.0333	44.0232	53.1426	50.3576	0	4	#DIV/0!	#DIV/0!	46.1392	0.155405	#DIV/0!	#DIV/0!
Q61398	PCOC1_MOUSE	Pcolce	Procollagen C-endopeptidase enhancer 1	59.2256	38.4619	41.2855	39.9637					4	0	44.7342	0.217497	#DIV/0!	#DIV/0!	#DIV/0!	#DIV/0!
Q61481	PDE1A_MOUSE	Pde1a	Dual specificity calcium/calmodulin-dependent 3',5'-cyclic nucleotide phosphodiesterase 1A					66.2824	43.1018	58.9258	50.7315	0	4	#DIV/0!	#DIV/0!	54.7604	0.183301	#DIV/0!	#DIV/0!
Q61508	ECM1_MOUSE	Ecm1	Extracellular matrix protein 1	54.4499	58.1472	44.2906	43.2826					4	0	50.0426	0.147699	#DIV/0!	#DIV/0!	#DIV/0!	#DIV/0!
Q61624	ZN148_MOUSE	Znf148	Zinc finger protein 148	47.4199	41.093	32.4869	33.252					4	0	38.563	0.183347	#DIV/0!	#DIV/0!	#DIV/0!	#DIV/0!
Q61627	GRID1_MOUSE	Grid1	Glutamate receptor ionotropic, delta-1					54.5115	53.0885	50.069	49.047	0	4	#DIV/0!	#DIV/0!	51.679	0.0493706	#DIV/0!	#DIV/0!
Q61666	HIRA_MOUSE	Hira	Protein HIRA	35.9313	73.9087	53.8197	44.2505					4	0	51.9775	0.314479	#DIV/0!	#DIV/0!	#DIV/0!	#DIV/0!
Q61712	DNJC1_MOUSE	Dnajc1	DnaJ homolog subfamily C member 1	36.7205	14.9908	35.8394	4.79157					4	0	23.0856	0.68434	#DIV/0!	#DIV/0!	#DIV/0!	#DIV/0!
Q61772	EPHA7_MOUSE	Epha7	Ephrin type-A receptor 7					43.8226	46.25	42.5463	29.3927	0	4	#DIV/0!	#DIV/0!	40.5029	0.186763	#DIV/0!	#DIV/0!
Q61781	K1C14_MOUSE	Krt14	Keratin, type I cytoskeletal 14	96.199	129.986	36.9325	78.7531					4	0	85.4677	0.453041	#DIV/0!	#DIV/0!	#DIV/0!	#DIV/0!
Q62084	PP14B_MOUSE	Ppp1r14b	Protein phosphatase 1 regulatory subunit 14B					30.8855	44.1364	45.7472	24.6236	0	4	#DIV/0!	#DIV/0!	36.3482	0.282494	#DIV/0!	#DIV/0!
Q62092	NSG1_MOUSE	Nsg1	Neuronal vesicle trafficking-associated protein 1					48.9436	55.7399	57.1162	49.5263	0	4	#DIV/0!	#DIV/0!	52.8315	0.0794511	#DIV/0!	#DIV/0!
Q62178	SEM4A_MOUSE	Sema4a	Semaphorin-4A					23.3432	24.5794	30.9247	11.5817	0	4	#DIV/0!	#DIV/0!	22.6073	0.356781	#DIV/0!	#DIV/0!
Q62280	SSXT_MOUSE	Ss18	Protein SSXT	17.4052	16.1095	20.1508	19.8081					4	0	18.3684	0.105566	#DIV/0!	#DIV/0!	#DIV/0!	#DIV/0!
Q62312	TGFR2_MOUSE	Tgfbr2	TGF-beta receptor type-2	43.8321	24.3418	26.8574	32.3403					4	0	31.8429	0.272035	#DIV/0!	#DIV/0!	#DIV/0!	#DIV/0!
Q62421	SH3G3_MOUSE	Sh3gl3	Endophilin-A3					18.8646	20.6632	17.1851	19.5507	0	4	#DIV/0!	#DIV/0!	19.0659	0.0763938	#DIV/0!	#DIV/0!
Q63739	TP4A1_MOUSE	Ptp4a1	Protein tyrosine phosphatase type IVA 1					42.3946	44.4419	28.8664	52.8634	0	4	#DIV/0!	#DIV/0!	42.1416	0.235924	#DIV/0!	#DIV/0!
Q63912	OMGP_MOUSE	Omg	Oligodendrocyte-myelin glycoprotein					132.433	137.353	136.71	117.52	0	4	#DIV/0!	#DIV/0!	131.004	0.0706142	#DIV/0!	#DIV/0!
Q63932	MP2K2_MOUSE	Map2k2	Dual specificity mitogen-activated protein kinase kinase 2					25.089	32.0612	32.4308	26.5135	0	4	#DIV/0!	#DIV/0!	29.0236	0.129862	#DIV/0!	#DIV/0!
Q641P0	ARP3B_MOUSE	Actr3b	Actin-related protein 3B					85.089	86.2357	89.2782	94.9743	0	4	#DIV/0!	#DIV/0!	88.8943	0.0497445	#DIV/0!	#DIV/0!
Q64299	CCN3_MOUSE	Ccn3	CCN family member 3					25.5396	30.4159	30.1368	31.9674	0	4	#DIV/0!	#DIV/0!	29.5149	0.093846	#DIV/0!	#DIV/0!
Q64302	T4S1_MOUSE	Tm4sf1	Transmembrane 4 L6 family member 1	13.4877	22.6322	12.2848	13.2283					4	0	15.4083	0.314353	#DIV/0!	#DIV/0!	#DIV/0!	#DIV/0!
Q64339	ISG15_MOUSE	Isg15	Ubiquitin-like protein ISG15	18.7194	19.7974	18.175	32.531					4	0	22.3057	0.307102	#DIV/0!	#DIV/0!	#DIV/0!	#DIV/0!
Q64518	AT2A3_MOUSE	Atp2a3	Sarcoplasmic/endoplasmic reticulum calcium ATPase 3	209.313	191.614	191.452	177.984					4	0	192.591	0.0667133	#DIV/0!	#DIV/0!	#DIV/0!	#DIV/0!
Q66JT5	TPGS2_MOUSE	Tpgs2	Tubulin polyglutamylase complex subunit 2					10.4148	8.62882	7.5776	7.3639	0	4	#DIV/0!	#DIV/0!	8.49628	0.163999	#DIV/0!	#DIV/0!
Q684R7	FREM1_MOUSE	Frem1	FRAS1-related extracellular matrix protein 1	41.3951	54.1785	61.2449	63.7171					4	0	55.1339	0.181583	#DIV/0!	#DIV/0!	#DIV/0!	#DIV/0!
Q68ED2	GRM7_MOUSE	Grm7	Metabotropic glutamate receptor 7					97.9673	85.7336	77.0226	92.3037	0	4	#DIV/0!	#DIV/0!	88.2568	0.102027	#DIV/0!	#DIV/0!
Q68EF4	GRM4_MOUSE	Grm4	Metabotropic glutamate receptor 4					1.79066	0.936574	1.53108	4.71118	0	4	#DIV/0!	#DIV/0!	2.24237	0.751102	#DIV/0!	#DIV/0!
Q68FF0	SANBR_MOUSE	Sanbr	SANT and BTB domain regulator of class switch recombination					9.22289	12.0364	9.60227	10.514	0	4	#DIV/0!	#DIV/0!	10.3439	0.121007	#DIV/0!	#DIV/0!
Q68FM6	PPR29_MOUSE	Elfn2	Protein phosphatase 1 regulatory subunit 29					106.571	118.662	125.741	99.3798	0	4	#DIV/0!	#DIV/0!	112.588	0.105162	#DIV/0!	#DIV/0!
Q69ZS8	KAZRN_MOUSE	Kazn	Kazrin					12.0763	4.33044	13.0162	13.032	0	4	#DIV/0!	#DIV/0!	10.6137	0.396904	#DIV/0!	#DIV/0!
Q69ZT1	FAN1_MOUSE	Fan1	Fanconi-associated nuclease 1					28.4043	38.6109	26.1637	27.3226	0	4	#DIV/0!	#DIV/0!	30.1254	0.190222	#DIV/0!	#DIV/0!
Q6A0A2	LAR4B_MOUSE	Larp4b	La-related protein 4B	25.7828	24.2733	16.5108	15.942					4	0	20.6272	0.248416	#DIV/0!	#DIV/0!	#DIV/0!	#DIV/0!
Q6DFW0	CI072_MOUSE	C9orf72	Guanine nucleotide exchange factor C9orf72 homolog					13.3897	30.3592	29.2275	29.3491	0	4	#DIV/0!	#DIV/0!	25.5814	0.318341	#DIV/0!	#DIV/0!
Q6GUQ1	EGFL8_MOUSE	Egfl8	Epidermal growth factor-like protein 8	71.6476	46.9932	86.5565	77.1961					4	0	70.5983	0.239336	#DIV/0!	#DIV/0!	#DIV/0!	#DIV/0!
Q6NS86	ZN366_MOUSE	Znf366	Zinc finger protein 366	44.6708	29.8136	26.6229	25.1984					4	0	31.5764	0.283132	#DIV/0!	#DIV/0!	#DIV/0!	#DIV/0!
Q6NSW3	SPKAP_MOUSE	Sphkap	A-kinase anchor protein SPHKAP					32.7518	20.7165	39.495	27.6487	0	4	#DIV/0!	#DIV/0!	30.153	0.263473	#DIV/0!	#DIV/0!
Q6NXK9	Q6NXK9_MOUSE	Man1c1	alpha-1,2-Mannosidase	34.9781	46.5505	46.955	33.0588					4	0	40.3856	0.183125	#DIV/0!	#DIV/0!	#DIV/0!	#DIV/0!
Q6P3D0	NUD16_MOUSE	Nudt16	U8 snoRNA-decapping enzyme					31.8693	34.6496	34.322	42.832	0	4	#DIV/0!	#DIV/0!	35.9182	0.132892	#DIV/0!	#DIV/0!
Q6P3Y5	Z280C_MOUSE	Znf280c	Zinc finger protein 280C	15.0955	28.4981	33.0076	15.1925					4	0	22.9484	0.400811	#DIV/0!	#DIV/0!	#DIV/0!	#DIV/0!
Q6PAK3	ANM8_MOUSE	Prmt8	Protein arginine N-methyltransferase 8					49.6228	61.5236	48.9324	58.8916	0	4	#DIV/0!	#DIV/0!	54.7426	0.117047	#DIV/0!	#DIV/0!
Q6PCX7	RGMA_MOUSE	Rgma	Repulsive guidance molecule A					109.046	104.122	106.629	104.529	0	4	#DIV/0!	#DIV/0!	106.082	0.0213149	#DIV/0!	#DIV/0!
Q6PDC0	RUN3B_MOUSE	Rundc3b	RUN domain-containing protein 3B					52.529	35.7461	35.6371	33.978	0	4	#DIV/0!	#DIV/0!	39.4726	0.221466	#DIV/0!	#DIV/0!
Q6PDJ6	FBX42_MOUSE	Fbxo42	F-box only protein 42					21.8795	27.3303	9.23041	19.3894	0	4	#DIV/0!	#DIV/0!	19.4574	0.389655	#DIV/0!	#DIV/0!
Q6PGE7	SC6A7_MOUSE	Slc6a7	Sodium-dependent proline transporter					37.9712	49.385	41.0392	27.6606	0	4	#DIV/0!	#DIV/0!	39.014	0.230043	#DIV/0!	#DIV/0!
Q6PGH2	JUPI2_MOUSE	Jpt2	Jupiter microtubule associated homolog 2					37.702	38.4748	51.4806	35.685	0	4	#DIV/0!	#DIV/0!	40.8356	0.176157	#DIV/0!	#DIV/0!
Q6PHZ8	KCIP4_MOUSE	Kcnip4	Kv channel-interacting protein 4					43.1005	38.7447	39.1997	40.428	0	4	#DIV/0!	#DIV/0!	40.3682	0.0484379	#DIV/0!	#DIV/0!
Q6PIX5	RHDF1_MOUSE	Rhbdf1	Inactive rhomboid protein 1	17.9114	28.982	12.4424	12.7721					4	0	18.027	0.428285	#DIV/0!	#DIV/0!	#DIV/0!	#DIV/0!
Q6Q783	KMT5C_MOUSE	Kmt5c	Histone-lysine N-methyltransferase KMT5C	44.7075	34.8181	27.4206	38.4855					4	0	36.3579	0.198647	#DIV/0!	#DIV/0!	#DIV/0!	#DIV/0!
Q6QNU9	TLR12_MOUSE	Tlr12	Toll-like receptor 12	10.324	7.12177	6.37756	8.57597					4	0	8.09982	0.214981	#DIV/0!	#DIV/0!	#DIV/0!	#DIV/0!
Q6V595	KLHL6_MOUSE	Klhl6	Kelch-like protein 6	39.1118	44.1119	34.0041	27.0836					4	0	36.0778	0.201756	#DIV/0!	#DIV/0!	#DIV/0!	#DIV/0!
Q6ZPR4	KCNT1_MOUSE	Kcnt1	Potassium channel subfamily T member 1					11.1212	11.1929	11.1988	4.99176	0	4	#DIV/0!	#DIV/0!	9.62617	0.32098	#DIV/0!	#DIV/0!
Q6ZPU9	KBP_MOUSE	Kifbp	KIF-binding protein					69.2987	81.3043	72.4495	83.5148	0	4	#DIV/0!	#DIV/0!	76.6418	0.0892834	#DIV/0!	#DIV/0!
Q6ZQ73	CAND2_MOUSE	Cand2	Cullin-associated NEDD8-dissociated protein 2					12.6412	20.1339	22.1845	21.5661	0	4	#DIV/0!	#DIV/0!	19.1314	0.230575	#DIV/0!	#DIV/0!
Q6ZQE4	NEMP1_MOUSE	Nemp1	Nuclear envelope integral membrane protein 1	55.9215	70.1706	54.9562	74.6925					4	0	63.9352	0.156263	#DIV/0!	#DIV/0!	#DIV/0!	#DIV/0!
Q70IV5	SYNEM_MOUSE	Synm	Synemin	88.0376	97.9265	94.46	114.699					4	0	98.7808	0.115159	#DIV/0!	#DIV/0!	#DIV/0!	#DIV/0!
Q7M6Z0	R4RL2_MOUSE	Rtn4rl2	Reticulon-4 receptor-like 2					43.3175	64.4063	63.8027	59.5355	0	4	#DIV/0!	#DIV/0!	57.7655	0.170914	#DIV/0!	#DIV/0!
Q7SIG6	ASAP2_MOUSE	Asap2	Arf-GAP with SH3 domain, ANK repeat and PH domain-containing protein 2					9.26836	11.2494	11.9115	8.60202	0	4	#DIV/0!	#DIV/0!	10.2578	0.153508	#DIV/0!	#DIV/0!
Q7TNC8	GLRA2_MOUSE	Glra2	Glycine receptor subunit alpha-2					37.2204	20.0462	23.2399	30.3155	0	4	#DIV/0!	#DIV/0!	27.7055	0.276421	#DIV/0!	#DIV/0!
Q7TPV2	DZIP3_MOUSE	Dzip3	E3 ubiquitin-protein ligase DZIP3					25.0625	26.3548	23.2425	28.5231	0	4	#DIV/0!	#DIV/0!	25.7957	0.0861263	#DIV/0!	#DIV/0!
Q7TQK4	EXOS3_MOUSE	Exosc3	Exosome complex component RRP40	19.6842	29.9882	20.653	15.7251					4	0	21.5126	0.280724	#DIV/0!	#DIV/0!	#DIV/0!	#DIV/0!
Q7TQK5	CCD93_MOUSE	Ccdc93	Coiled-coil domain-containing protein 93					17.3329	28.2898	27.4155	24.5316	0	4	#DIV/0!	#DIV/0!	24.3924	0.203864	#DIV/0!	#DIV/0!
Q80T41	GABR2_MOUSE	Gabbr2	Gamma-aminobutyric acid type B receptor subunit 2					156.572	163.104	146.893	166.42	0	4	#DIV/0!	#DIV/0!	158.247	0.0543732	#DIV/0!	#DIV/0!
Q80TE0	RPAP1_MOUSE	Rpap1	RNA polymerase II-associated protein 1					5.05236	6.58304	2.16049	3.89896	0	4	#DIV/0!	#DIV/0!	4.42371	0.422011	#DIV/0!	#DIV/0!
Q80TK0	K1107_MOUSE	Kiaa1107	AP2-interacting clathrin-endocytosis protein					11.9873	16.0557	12.0452	13.5153	0	4	#DIV/0!	#DIV/0!	13.4009	0.142221	#DIV/0!	#DIV/0!
Q80TL1	ADCY2_MOUSE	Adcy2	Adenylate cyclase type 2					30.46	19.8332	20.3284	19.7266	0	4	#DIV/0!	#DIV/0!	22.5871	0.232663	#DIV/0!	#DIV/0!
Q80W47	WIPI2_MOUSE	Wipi2	WD repeat domain phosphoinositide-interacting protein 2					86.3695	80.8819	82.3785	67.8757	0	4	#DIV/0!	#DIV/0!	79.3764	0.100903	#DIV/0!	#DIV/0!
Q80XA6	REPS2_MOUSE	Reps2	RalBP1-associated Eps domain-containing protein 2					11.8523	14.1547	8.69348	7.44532	0	4	#DIV/0!	#DIV/0!	10.5365	0.288782	#DIV/0!	#DIV/0!
Q80XK6	ATG2B_MOUSE	Atg2b	Autophagy-related protein 2 homolog B					20.0743	17.3995	15.5884	25.239	0	4	#DIV/0!	#DIV/0!	19.5753	0.214629	#DIV/0!	#DIV/0!
Q80XU8	LRFN4_MOUSE	Lrfn4	Leucine-rich repeat and fibronectin type-III domain-containing protein 4					70.0683	89.8574	74.6971	65.227	0	4	#DIV/0!	#DIV/0!	74.9625	0.142153	#DIV/0!	#DIV/0!
Q80YA3	DDHD1_MOUSE	Ddhd1	Phospholipase DDHD1					22.3522	21.4598	20.792	23.8424	0	4	#DIV/0!	#DIV/0!	22.1116	0.0596546	#DIV/0!	#DIV/0!
Q80YA7	DPP8_MOUSE	Dpp8	Dipeptidyl peptidase 8					63.5474	72.8194	60.4651	49.0032	0	4	#DIV/0!	#DIV/0!	61.4588	0.159853	#DIV/0!	#DIV/0!
Q80YF9	RHG33_MOUSE	Arhgap33	Rho GTPase-activating protein 33					19.8443	28.3799	20.4356	21.4522	0	4	#DIV/0!	#DIV/0!	22.528	0.175665	#DIV/0!	#DIV/0!
Q80YN3	BCAS1_MOUSE	Bcas1	Breast carcinoma-amplified sequence 1 homolog					20.5185	22.1744	10.9908	24.6828	0	4	#DIV/0!	#DIV/0!	19.5916	0.305436	#DIV/0!	#DIV/0!
Q80YT7	MYOME_MOUSE	Pde4dip	Myomegalin					8.67051	3.57244	4.5964	3.13799	0	4	#DIV/0!	#DIV/0!	4.99433	0.505752	#DIV/0!	#DIV/0!
Q80ZF8	AGRB3_MOUSE	Adgrb3	Adhesion G protein-coupled receptor B3					32.7613	30.376	24.4762	21.1011	0	4	#DIV/0!	#DIV/0!	27.1786	0.196572	#DIV/0!	#DIV/0!
Q80ZI6	LRSM1_MOUSE	Lrsam1	E3 ubiquitin-protein ligase LRSAM1					17.339	20.43	22.072	21.6387	0	4	#DIV/0!	#DIV/0!	20.3699	0.104897	#DIV/0!	#DIV/0!
Q80ZJ6	ZER1_MOUSE	Zer1	Protein zer-1 homolog					44.0554	39.7375	40.6682	44.8199	0	4	#DIV/0!	#DIV/0!	42.3203	0.0589296	#DIV/0!	#DIV/0!
Q80ZJ7	SNX32_MOUSE	Snx32	Sorting nexin-32					7.1666	9.5044	5.42351	4.57976	0	4	#DIV/0!	#DIV/0!	6.66857	0.326288	#DIV/0!	#DIV/0!
Q80ZJ8	EFC4A_MOUSE	Cracr2b	EF-hand calcium-binding domain-containing protein 4A	21.0102	37.921	29.9027	29.1618					4	0	29.4989	0.234264	#DIV/0!	#DIV/0!	#DIV/0!	#DIV/0!
Q80ZU0	ARL5A_MOUSE	Arl5a	ADP-ribosylation factor-like protein 5A					58.6006	77.3779	53.5642	77.7114	0	4	#DIV/0!	#DIV/0!	66.8135	0.188007	#DIV/0!	#DIV/0!
Q810A3	TTC9C_MOUSE	Ttc9c	Tetratricopeptide repeat protein 9C					11.346	14.1426	4.4653	11.4595	0	4	#DIV/0!	#DIV/0!	10.3533	0.399161	#DIV/0!	#DIV/0!
Q810B8	SLIK4_MOUSE	Slitrk4	SLIT and NTRK-like protein 4					41.31	21.3919	30.9028	33.101	0	4	#DIV/0!	#DIV/0!	31.6764	0.258537	#DIV/0!	#DIV/0!
Q810B9	SLIK3_MOUSE	Slitrk3	SLIT and NTRK-like protein 3					15.6035	25.2093	23.0705	17.2394	0	4	#DIV/0!	#DIV/0!	20.2807	0.226316	#DIV/0!	#DIV/0!
Q811P8	RHG32_MOUSE	Arhgap32	Rho GTPase-activating protein 32					39.6042	33.2359	39.1593	47.4316	0	4	#DIV/0!	#DIV/0!	39.8578	0.146125	#DIV/0!	#DIV/0!
Q8BFT9	SVOP_MOUSE	Svop	Synaptic vesicle 2-related protein					29.4668	39.0252	46.3568	37.3617	0	4	#DIV/0!	#DIV/0!	38.0526	0.182132	#DIV/0!	#DIV/0!
Q8BG02	2ABG_MOUSE	Ppp2r2c	Serine/threonine-protein phosphatase 2A 55 kDa regulatory subunit B gamma isoform					14.0377	19.5686	16.2053	24.8443	0	4	#DIV/0!	#DIV/0!	18.664	0.252187	#DIV/0!	#DIV/0!
Q8BG18	NECA1_MOUSE	Necab1	N-terminal EF-hand calcium-binding protein 1					132.436	129.429	130.546	122.675	0	4	#DIV/0!	#DIV/0!	128.772	0.033001	#DIV/0!	#DIV/0!
Q8BG39	SV2B_MOUSE	Sv2b	Synaptic vesicle glycoprotein 2B					120.285	120.907	117.029	131.887	0	4	#DIV/0!	#DIV/0!	122.527	0.0527849	#DIV/0!	#DIV/0!
Q8BGK5	S35F1_MOUSE	Slc35f1	Solute carrier family 35 member F1					13.8331	5.29825	7.68306	13.7608	0	4	#DIV/0!	#DIV/0!	10.1438	0.426791	#DIV/0!	#DIV/0!
Q8BGN8	SYNPR_MOUSE	Synpr	Synaptoporin					58.7116	60.6753	55.7438	59.5283	0	4	#DIV/0!	#DIV/0!	58.6647	0.0359211	#DIV/0!	#DIV/0!
Q8BGR9	UBCP1_MOUSE	Ublcp1	Ubiquitin-like domain-containing CTD phosphatase 1					67.7676	55.6059	67.4845	66.1777	0	4	#DIV/0!	#DIV/0!	64.2589	0.090417	#DIV/0!	#DIV/0!
Q8BGS2	BOLA2_MOUSE	Bola2	BolA-like protein 2					111.259	127.693	129.669	108.532	0	4	#DIV/0!	#DIV/0!	119.288	0.0916486	#DIV/0!	#DIV/0!
Q8BGW1	FTO_MOUSE	Fto	Alpha-ketoglutarate-dependent dioxygenase FTO					8.52647	8.72163	6.10687	4.47593	0	4	#DIV/0!	#DIV/0!	6.95772	0.292856	#DIV/0!	#DIV/0!
Q8BH58	TIPRL_MOUSE	Tiprl	TIP41-like protein					66.1333	80.7749	74.5323	70.1718	0	4	#DIV/0!	#DIV/0!	72.9031	0.085994	#DIV/0!	#DIV/0!
Q8BHH2	RAB9B_MOUSE	Rab9b	Ras-related protein Rab-9B					120.298	112.195	110.477	131.277	0	4	#DIV/0!	#DIV/0!	118.562	0.0801035	#DIV/0!	#DIV/0!
Q8BHJ7	GBRA5_MOUSE	Gabra5	Gamma-aminobutyric acid receptor subunit alpha-5					40.1544	80.0437	70.1781	69.6222	0	4	#DIV/0!	#DIV/0!	64.9996	0.265253	#DIV/0!	#DIV/0!
Q8BHL8	PSMF1_MOUSE	Psmf1	Proteasome inhibitor PI31 subunit					79.3476	58.5455	75.6627	97.5535	0	4	#DIV/0!	#DIV/0!	77.7773	0.205702	#DIV/0!	#DIV/0!
Q8BHW2	OSCP1_MOUSE	Oscp1	Protein OSCP1					12.1574	20.2453	18.0492	10.6938	0	4	#DIV/0!	#DIV/0!	15.2864	0.300034	#DIV/0!	#DIV/0!
Q8BHX3	BOREA_MOUSE	Cdca8	Borealin	33.8317	29.3487	23.9895	31.3331					4	0	29.6258	0.141136	#DIV/0!	#DIV/0!	#DIV/0!	#DIV/0!
Q8BIF0	C99L2_MOUSE	Cd99l2	CD99 antigen-like protein 2					25.1466	59.7927	52.4682	42.9035	0	4	#DIV/0!	#DIV/0!	45.0778	0.332296	#DIV/0!	#DIV/0!
Q8BIZ6	SNIP1_MOUSE	Snip1	Smad nuclear-interacting protein 1	11.8365	11.3639	5.22076	7.7993					4	0	9.05512	0.345398	#DIV/0!	#DIV/0!	#DIV/0!	#DIV/0!
Q8BJ48	NAGPA_MOUSE	Nagpa	N-acetylglucosamine-1-phosphodiester alpha-N-acetylglucosaminidase	20.7665	31.1815	21.6579	21.5608					4	0	23.7917	0.207749	#DIV/0!	#DIV/0!	#DIV/0!	#DIV/0!
Q8BL65	ABLM2_MOUSE	Ablim2	Actin-binding LIM protein 2					76.6098	46.1794	48.3985	53.8323	0	4	#DIV/0!	#DIV/0!	56.255	0.247898	#DIV/0!	#DIV/0!
Q8BLJ3	PLCX3_MOUSE	Plcxd3	PI-PLC X domain-containing protein 3					82.8503	59.7157	94.0832	119.316	0	4	#DIV/0!	#DIV/0!	88.9913	0.278314	#DIV/0!	#DIV/0!
Q8BLY3	LRFN3_MOUSE	Lrfn3	Leucine-rich repeat and fibronectin type-III domain-containing protein 3					35.5745	35.6151	48.0706	42.0588	0	4	#DIV/0!	#DIV/0!	40.3297	0.148602	#DIV/0!	#DIV/0!
Q8BMI3	GGA3_MOUSE	Gga3	ADP-ribosylation factor-binding protein GGA3					25.0339	28.4959	21.8625	23.7192	0	4	#DIV/0!	#DIV/0!	24.7779	0.112979	#DIV/0!	#DIV/0!
Q8BMK5	CC184_MOUSE	Ccdc184	Coiled-coil domain-containing protein 184					27.4504	38.826	28.6037	44.938	0	4	#DIV/0!	#DIV/0!	34.9545	0.240098	#DIV/0!	#DIV/0!
Q8BPB5	FBLN3_MOUSE	Efemp1	EGF-containing fibulin-like extracellular matrix protein 1	47.1448	40.5644	54.7461	58.9931					4	0	50.3621	0.162149	#DIV/0!	#DIV/0!	#DIV/0!	#DIV/0!
Q8BR86	KIRR3_MOUSE	Kirrel3	Kin of IRRE-like protein 3					35.9151	40.0992	31.797	39.1579	0	4	#DIV/0!	#DIV/0!	36.7423	0.102131	#DIV/0!	#DIV/0!
Q8BR90	RIMC1_MOUSE	Rimoc1	RAB7A-interacting MON1-CCZ1 complex subunit 1					24.9137	27.6944	33.1134	27.4028	0	4	#DIV/0!	#DIV/0!	28.2811	0.122158	#DIV/0!	#DIV/0!
Q8BRG8	TM209_MOUSE	Tmem209	Transmembrane protein 209	37.4039	19.361	34.7048	26.4112					4	0	29.4702	0.27837	#DIV/0!	#DIV/0!	#DIV/0!	#DIV/0!
Q8BTY1	KAT1_MOUSE	Kyat1	Kynurenine--oxoglutarate transaminase 1					18.6968	61.0271	13.4484	21.3671	0	4	#DIV/0!	#DIV/0!	28.6349	0.762844	#DIV/0!	#DIV/0!
Q8BUN9	NCKX2_MOUSE	Slc24a2	Sodium/potassium/calcium exchanger 2					61.9284	59.8985	60.3233	63.1113	0	4	#DIV/0!	#DIV/0!	61.3154	0.0241773	#DIV/0!	#DIV/0!
Q8BW96	KCC1D_MOUSE	Camk1d	Calcium/calmodulin-dependent protein kinase type 1D					51.5339	52.8429	59.171	56.2439	0	4	#DIV/0!	#DIV/0!	54.9479	0.0626927	#DIV/0!	#DIV/0!
Q8BWS5	GRIN3_MOUSE	Gprin3	G protein-regulated inducer of neurite outgrowth 3					12.9292	13.4234	12.6935	13.0719	0	4	#DIV/0!	#DIV/0!	13.0295	0.0234435	#DIV/0!	#DIV/0!
Q8BWU3	F131A_MOUSE	Fam131a	Protein FAM131A					2.1195	9.32392	12.6669	9.86332	0	4	#DIV/0!	#DIV/0!	8.49341	0.529217	#DIV/0!	#DIV/0!
Q8BX02	KANK2_MOUSE	Kank2	KN motif and ankyrin repeat domain-containing protein 2	104.671	112.968	115.712	148.246					4	0	120.399	0.159043	#DIV/0!	#DIV/0!	#DIV/0!	#DIV/0!
Q8BXA0	LRFN5_MOUSE	Lrfn5	Leucine-rich repeat and fibronectin type-III domain-containing protein 5					93.0259	106.605	78.1031	89.6715	0	4	#DIV/0!	#DIV/0!	91.8514	0.127712	#DIV/0!	#DIV/0!
Q8BXB6	SO2B1_MOUSE	Slco2b1	Solute carrier organic anion transporter family member 2B1	65.2207	49.9811	45.8897	55.6774					4	0	54.1922	0.154571	#DIV/0!	#DIV/0!	#DIV/0!	#DIV/0!
Q8BZ82	Q8BZ82_MOUSE	Slc13a4	Solute carrier family 13 (sodium/sulfate symporters), member 4	28.3983	56.8473	34.8548	35.0476					4	0	38.787	0.320479	#DIV/0!	#DIV/0!	#DIV/0!	#DIV/0!
Q8BZA9	TIGAR_MOUSE	Tigar	Fructose-2,6-bisphosphatase TIGAR					34.711	43.0613	43.0739	40.1759	0	4	#DIV/0!	#DIV/0!	40.2555	0.0978673	#DIV/0!	#DIV/0!
Q8C031	LRC4C_MOUSE	Lrrc4c	Leucine-rich repeat-containing protein 4C					10.8772	11.384	9.23051	10.1885	0	4	#DIV/0!	#DIV/0!	10.4201	0.089459	#DIV/0!	#DIV/0!
Q8C078	KKCC2_MOUSE	Camkk2	Calcium/calmodulin-dependent protein kinase kinase 2					74.7738	80.6306	62.4686	55.3434	0	4	#DIV/0!	#DIV/0!	68.3041	0.16817	#DIV/0!	#DIV/0!
Q8C080	SNX16_MOUSE	Snx16	Sorting nexin-16					53.7333	49.8038	51.4116	48.3094	0	4	#DIV/0!	#DIV/0!	50.8145	0.0456926	#DIV/0!	#DIV/0!
Q8C092	TAF5_MOUSE	Taf5	Transcription initiation factor TFIID subunit 5	24.3718	21.1642	10.0572	21.2457					4	0	19.2097	0.327009	#DIV/0!	#DIV/0!	#DIV/0!	#DIV/0!
Q8C310	ROBO4_MOUSE	Robo4	Roundabout homolog 4	17.3039	19.2899	19.2475	20.3536					4	0	19.0487	0.0667131	#DIV/0!	#DIV/0!	#DIV/0!	#DIV/0!
Q8C3B8	RFT1_MOUSE	Rft1	Protein RFT1 homolog	49.8337	54.0365	44.2034	42.3531					4	0	47.6067	0.112128	#DIV/0!	#DIV/0!	#DIV/0!	#DIV/0!
Q8C3Q5	SHSA7_MOUSE	Shisa7	Protein shisa-7					6.9688	10.5932	6.81656	6.25211	0	4	#DIV/0!	#DIV/0!	7.65767	0.258715	#DIV/0!	#DIV/0!
Q8C407	YIPF4_MOUSE	Yipf4	Protein YIPF4	61.2355	42.9317	51.8241	63.7286					4	0	54.93	0.172957	#DIV/0!	#DIV/0!	#DIV/0!	#DIV/0!
Q8C4Q6	AIDA_MOUSE	Aida	Axin interactor, dorsalization-associated protein					43.2286	62.8036	59.3113	57.3364	0	4	#DIV/0!	#DIV/0!	55.67	0.154424	#DIV/0!	#DIV/0!
Q8C5W3	TBCEL_MOUSE	Tbcel	Tubulin-specific chaperone cofactor E-like protein					29.3479	23.0565	34.0436	20.8541	0	4	#DIV/0!	#DIV/0!	26.8255	0.224005	#DIV/0!	#DIV/0!
Q8C650	SEP10_MOUSE	Septin10	Septin-10	13.826	18.5632	21.7092	27.4417					4	0	20.385	0.280219	#DIV/0!	#DIV/0!	#DIV/0!	#DIV/0!
Q8C6E0	CFA36_MOUSE	Cfap36	Cilia- and flagella-associated protein 36					37.9105	35.8556	24.7107	50.0758	0	4	#DIV/0!	#DIV/0!	37.1381	0.279857	#DIV/0!	#DIV/0!
Q8C6L5	CGAS_MOUSE	Cgas	Cyclic GMP-AMP synthase	15.4083	28.6562	11.7566	12.9765					4	0	17.1994	0.452762	#DIV/0!	#DIV/0!	#DIV/0!	#DIV/0!
Q8C7D2	CRBN_MOUSE	Crbn	Protein cereblon					65.1712	55.1688	62.6955	51.1903	0	4	#DIV/0!	#DIV/0!	58.5565	0.110948	#DIV/0!	#DIV/0!
Q8C8U0	LIPB1_MOUSE	Ppfibp1	Liprin-beta-1	43.5247	44.4423	38.4673	42.332					4	0	42.1916	0.062308	#DIV/0!	#DIV/0!	#DIV/0!	#DIV/0!
Q8CAB8	CAST2_MOUSE	Castor2	Cytosolic arginine sensor for mTORC1 subunit 2					10.5866	39.8821	24.8098	26.6918	0	4	#DIV/0!	#DIV/0!	25.4926	0.470262	#DIV/0!	#DIV/0!
Q8CBF3	EPHB1_MOUSE	Ephb1	Ephrin type-B receptor 1					32.9667	32.6595	46.4328	44.6836	0	4	#DIV/0!	#DIV/0!	39.1857	0.188692	#DIV/0!	#DIV/0!
Q8CBY3	LENG8_MOUSE	Leng8	Leukocyte receptor cluster member 8 homolog	21.2543	22.8192	21.1005	30.9954					4	0	24.0423	0.195486	#DIV/0!	#DIV/0!	#DIV/0!	#DIV/0!
Q8CCA0	DCNL4_MOUSE	Dcun1d4	DCN1-like protein 4					72.1906	64.8002	60.8157	50.9933	0	4	#DIV/0!	#DIV/0!	62.2	0.142014	#DIV/0!	#DIV/0!
Q8CCJ4	AMER2_MOUSE	Amer2	APC membrane recruitment protein 2					39.0038	25.5217	29.4256	30.8457	0	4	#DIV/0!	#DIV/0!	31.1992	0.181707	#DIV/0!	#DIV/0!
Q8CE50	SNX30_MOUSE	Snx30	Sorting nexin-30					27.8631	30.5001	27.2374	37.9956	0	4	#DIV/0!	#DIV/0!	30.8991	0.159803	#DIV/0!	#DIV/0!
Q8CEC5	KBRS1_MOUSE	Nkiras1	NF-kappa-B inhibitor-interacting Ras-like protein 1					7.27251	13.8269	11.3769	5.27398	0	4	#DIV/0!	#DIV/0!	9.43757	0.410608	#DIV/0!	#DIV/0!
Q8CG70	P3H3_MOUSE	P3h3	Prolyl 3-hydroxylase 3	7.03092	17.2925	20.4835	26.139					4	0	17.7365	0.452168	#DIV/0!	#DIV/0!	#DIV/0!	#DIV/0!
Q8CG85	MAMC2_MOUSE	Mamdc2	MAM domain-containing protein 2	26.732	19.1239	29.3253	29.4575					4	0	26.1597	0.185609	#DIV/0!	#DIV/0!	#DIV/0!	#DIV/0!
Q8CGA4	MTURN_MOUSE	Mturn	Maturin					41.3498	61.7661	62.0909	62.264	0	4	#DIV/0!	#DIV/0!	56.8677	0.181954	#DIV/0!	#DIV/0!
Q8CGF1	RHG29_MOUSE	Arhgap29	Rho GTPase-activating protein 29	85.0789	59.7361	56.7224	41.9894					4	0	60.8817	0.293983	#DIV/0!	#DIV/0!	#DIV/0!	#DIV/0!
Q8CI70	LRC20_MOUSE	Lrrc20	Leucine-rich repeat-containing protein 20					17.9417	14.8001	18.6523	25.4904	0	4	#DIV/0!	#DIV/0!	19.2211	0.234233	#DIV/0!	#DIV/0!
Q8CI95	OSB11_MOUSE	Osbpl11	Oxysterol-binding protein-related protein 11					8.52132	4.48936	7.10946	11.7534	0	4	#DIV/0!	#DIV/0!	7.96838	0.379774	#DIV/0!	#DIV/0!
Q8CIP5	DISP2_MOUSE	Disp2	Protein dispatched homolog 2					11.5303	19.3154	26.4139	21.8073	0	4	#DIV/0!	#DIV/0!	19.7667	0.315112	#DIV/0!	#DIV/0!
Q8CIV8	TBCE_MOUSE	Tbce	Tubulin-specific chaperone E					53.9341	65.902	71.7874	73.572	0	4	#DIV/0!	#DIV/0!	66.2989	0.133798	#DIV/0!	#DIV/0!
Q8CJ61	CKLF4_MOUSE	Cmtm4	CKLF-like MARVEL transmembrane domain-containing protein 4					9.21967	28.2278	21.1868	21.5161	0	4	#DIV/0!	#DIV/0!	20.0376	0.394663	#DIV/0!	#DIV/0!
Q8CJG1	AGO1_MOUSE	Ago1	Protein argonaute-1					41.175	53.9574	55.5517	55.5324	0	4	#DIV/0!	#DIV/0!	51.5541	0.134997	#DIV/0!	#DIV/0!
Q8K003	TMA7_MOUSE	Tma7	Translation machinery-associated protein 7					129.197	181.515	85.1152	175.685	0	4	#DIV/0!	#DIV/0!	142.878	0.315416	#DIV/0!	#DIV/0!
Q8K010	OPLA_MOUSE	Oplah	5-oxoprolinase					10.2454	12.8603	19.2041	19.4797	0	4	#DIV/0!	#DIV/0!	15.4474	0.299297	#DIV/0!	#DIV/0!
Q8K0S0	PHYIP_MOUSE	Phyhip	Phytanoyl-CoA hydroxylase-interacting protein					195.297	198.845	169.538	191.73	0	4	#DIV/0!	#DIV/0!	188.853	0.0698953	#DIV/0!	#DIV/0!
Q8K274	KT3K_MOUSE	Fn3krp	Ketosamine-3-kinase					5.60176	9.31087	13.6955	6.68002	0	4	#DIV/0!	#DIV/0!	8.82204	0.408426	#DIV/0!	#DIV/0!
Q8K285	FCHO1_MOUSE	Fcho1	F-BAR domain only protein 1					5.51479	23.2322	21.7893	13.2038	0	4	#DIV/0!	#DIV/0!	15.935	0.516934	#DIV/0!	#DIV/0!
Q8K2H2	OTU6B_MOUSE	Otud6b	Deubiquitinase OTUD6B					25.5688	30.5239	38.4404	33.2767	0	4	#DIV/0!	#DIV/0!	31.9524	0.168187	#DIV/0!	#DIV/0!
Q8K2Q0	COMD9_MOUSE	Commd9	COMM domain-containing protein 9					21.0498	10.1917	12.6296	21.2673	0	4	#DIV/0!	#DIV/0!	16.2846	0.351005	#DIV/0!	#DIV/0!
Q8K2Q9	SHOT1_MOUSE	Shtn1	Shootin-1					189.212	197.214	173.085	181.407	0	4	#DIV/0!	#DIV/0!	185.23	0.0558959	#DIV/0!	#DIV/0!
Q8K2T1	NMRL1_MOUSE	Nmral1	NmrA-like family domain-containing protein 1					136.655	153.578	122.462	135.507	0	4	#DIV/0!	#DIV/0!	137.05	0.0931109	#DIV/0!	#DIV/0!
Q8K377	LRRT1_MOUSE	Lrrtm1	Leucine-rich repeat transmembrane neuronal protein 1					14.5271	14.6265	15.6088	18.3444	0	4	#DIV/0!	#DIV/0!	15.7767	0.112828	#DIV/0!	#DIV/0!
Q8QZV4	ST32C_MOUSE	Stk32c	Serine/threonine-protein kinase 32C					27.1253	22.2657	34.9879	18.6207	0	4	#DIV/0!	#DIV/0!	25.7499	0.274786	#DIV/0!	#DIV/0!
Q8R0A7	K0513_MOUSE	Kiaa0513	Uncharacterized protein KIAA0513					19.1433	29.1052	26.6201	31.8238	0	4	#DIV/0!	#DIV/0!	26.6731	0.204369	#DIV/0!	#DIV/0!
Q8R0F6	ILKAP_MOUSE	Ilkap	Integrin-linked kinase-associated serine/threonine phosphatase 2C					11.3852	19.1233	18.5237	16.4204	0	4	#DIV/0!	#DIV/0!	16.3632	0.214824	#DIV/0!	#DIV/0!
Q8R0I0	ACE2_MOUSE	Ace2	Angiotensin-converting enzyme 2	91.7214	82.2258	77.3439	87.4734					4	0	84.6911	0.0738095	#DIV/0!	#DIV/0!	#DIV/0!	#DIV/0!
Q8R0S4	CACB4_MOUSE	Cacnb4	Voltage-dependent L-type calcium channel subunit beta-4					12.2799	19.6331	16.2774	9.95486	0	4	#DIV/0!	#DIV/0!	14.5363	0.294795	#DIV/0!	#DIV/0!
Q8R0W6	NFIP1_MOUSE	Ndfip1	NEDD4 family-interacting protein 1					19.8865	9.37618	20.6503	9.54264	0	4	#DIV/0!	#DIV/0!	14.8639	0.420396	#DIV/0!	#DIV/0!
Q8R1T1	CHMP7_MOUSE	Chmp7	Charged multivesicular body protein 7					69.5977	61.5359	57.7863	71.4612	0	4	#DIV/0!	#DIV/0!	65.0953	0.0999076	#DIV/0!	#DIV/0!
Q8R2Q8	BST2_MOUSE	Bst2	Bone marrow stromal antigen 2	246.223	271.053	227.082	344.717					4	0	272.269	0.189314	#DIV/0!	#DIV/0!	#DIV/0!	#DIV/0!
Q8R2S9	ARP8_MOUSE	Actr8	Actin-related protein 8	15.0114	12.3907	7.84441	6.83119					4	0	10.5194	0.365869	#DIV/0!	#DIV/0!	#DIV/0!	#DIV/0!
Q8R3D1	TBC13_MOUSE	Tbc1d13	TBC1 domain family member 13					61.6883	67.8982	56.1453	48.7138	0	4	#DIV/0!	#DIV/0!	58.6114	0.139222	#DIV/0!	#DIV/0!
Q8R3Q2	PP6R2_MOUSE	Ppp6r2	Serine/threonine-protein phosphatase 6 regulatory subunit 2					21.6554	25.3928	32.7261	20.8788	0	4	#DIV/0!	#DIV/0!	25.1633	0.215126	#DIV/0!	#DIV/0!
Q8R3Z5	CACB1_MOUSE	Cacnb1	Voltage-dependent L-type calcium channel subunit beta-1					112.06	130.81	116.507	113.943	0	4	#DIV/0!	#DIV/0!	118.33	0.0719791	#DIV/0!	#DIV/0!
Q8R4F1	NTNG2_MOUSE	Ntng2	Netrin-G2					26.4746	25.2456	21.9659	22.1894	0	4	#DIV/0!	#DIV/0!	23.9689	0.093561	#DIV/0!	#DIV/0!
Q8R4G0	NTNG1_MOUSE	Ntng1	Netrin-G1					11.671	20.6509	14.8913	16.4345	0	4	#DIV/0!	#DIV/0!	15.9119	0.23447	#DIV/0!	#DIV/0!
Q8R4I7	NETO1_MOUSE	Neto1	Neuropilin and tolloid-like protein 1					15.2598	20.8227	25.1456	20.3166	0	4	#DIV/0!	#DIV/0!	20.3862	0.198502	#DIV/0!	#DIV/0!
Q8R4S0	PP14C_MOUSE	Ppp1r14c	Protein phosphatase 1 regulatory subunit 14C					61.8922	88.3553	83.6489	87.6023	0	4	#DIV/0!	#DIV/0!	80.3747	0.155439	#DIV/0!	#DIV/0!
Q8VBY2	KKCC1_MOUSE	Camkk1	Calcium/calmodulin-dependent protein kinase kinase 1					7.8142	6.89077	3.88538	15.948	0	4	#DIV/0!	#DIV/0!	8.63459	0.59714	#DIV/0!	#DIV/0!
Q8VCN5	CGL_MOUSE	Cth	Cystathionine gamma-lyase					11.7166	7.78157	6.64661	12.2164	0	4	#DIV/0!	#DIV/0!	9.5903	0.290932	#DIV/0!	#DIV/0!
Q8VCP9	CLC14_MOUSE	Clec14a	C-type lectin domain family 14 member A	60.4321	64.9755	38.3846	41.9832					4	0	51.4438	0.25689	#DIV/0!	#DIV/0!	#DIV/0!	#DIV/0!
Q8VD04	GRAP1_MOUSE	Gripap1	GRIP1-associated protein 1					31.8522	59.0316	42.998	53.5144	0	4	#DIV/0!	#DIV/0!	46.849	0.256313	#DIV/0!	#DIV/0!
Q8VD31	TPSNR_MOUSE	Tapbpl	Tapasin-related protein	72.8757	37.6924	50.6954	62.6494					4	0	55.9782	0.271375	#DIV/0!	#DIV/0!	#DIV/0!	#DIV/0!
Q8VD33	SGTB_MOUSE	Sgtb	Small glutamine-rich tetratricopeptide repeat-containing protein beta					45.8138	35.4938	38.7644	41.9243	0	4	#DIV/0!	#DIV/0!	40.4991	0.108887	#DIV/0!	#DIV/0!
Q8VD57	SFT2B_MOUSE	Sft2d2	Vesicle transport protein SFT2B	26.1283	41.625	43.703	37.8554					4	0	37.3279	0.210269	#DIV/0!	#DIV/0!	#DIV/0!	#DIV/0!
Q8VD62	CK068_MOUSE	Bles03	UPF0696 protein C11orf68 homolog					113.983	127.527	129.798	132.572	0	4	#DIV/0!	#DIV/0!	125.97	0.0655182	#DIV/0!	#DIV/0!
Q8VDV7	Q8VDV7_MOUSE	Tbc1d19	TBC1 domain family, member 19					48.742	41.6709	49.423	44.3784	0	4	#DIV/0!	#DIV/0!	46.0536	0.079875	#DIV/0!	#DIV/0!
Q8VE88	F1142_MOUSE	Fam114a2	Protein FAM114A2					29.5463	27.6524	22.6805	29.6104	0	4	#DIV/0!	#DIV/0!	27.3724	0.118993	#DIV/0!	#DIV/0!
Q8VEC4	CAHM2_MOUSE	Calhm2	Calcium homeostasis modulator protein 2	11.722	17.5059	19.6838	13.1642					4	0	15.519	0.238956	#DIV/0!	#DIV/0!	#DIV/0!	#DIV/0!
Q8VEF1	ASTRA_MOUSE	Gramd1a	Protein Aster-A					42.7775	57.6363	45.4765	38.5691	0	4	#DIV/0!	#DIV/0!	46.1149	0.1776	#DIV/0!	#DIV/0!
Q8VEL9	REM2_MOUSE	Rem2	GTP-binding protein REM 2					73.0127	100.653	86.3401	82.7655	0	4	#DIV/0!	#DIV/0!	85.6928	0.133663	#DIV/0!	#DIV/0!
Q8VHW2	CCG8_MOUSE	Cacng8	Voltage-dependent calcium channel gamma-8 subunit					41.5814	43.2392	33.5007	47.6672	0	4	#DIV/0!	#DIV/0!	41.4971	0.142603	#DIV/0!	#DIV/0!
Q8VI51	SORC3_MOUSE	Sorcs3	VPS10 domain-containing receptor SorCS3					61.4784	39.3842	44.5867	42.986	0	4	#DIV/0!	#DIV/0!	47.1088	0.208531	#DIV/0!	#DIV/0!
Q8VIB3	SIA10_MOUSE	St3gal6	Type 2 lactosamine alpha-2,3-sialyltransferase	89.801	116.884	102.455	86.6814					4	0	98.9553	0.139068	#DIV/0!	#DIV/0!	#DIV/0!	#DIV/0!
Q91V08	CLC2D_MOUSE	Clec2d	C-type lectin domain family 2 member D	52.9842	25.5557	48.0434	54.7245					4	0	45.327	0.297421	#DIV/0!	#DIV/0!	#DIV/0!	#DIV/0!
Q91V88	NPNT_MOUSE	Npnt	Nephronectin	35.6114	27.7819	56.4707	35.7455					4	0	38.9024	0.31591	#DIV/0!	#DIV/0!	#DIV/0!	#DIV/0!
Q91V98	CD248_MOUSE	Cd248	Endosialin	32.387	38.2843	46.1647	31.8623					4	0	37.1746	0.179241	#DIV/0!	#DIV/0!	#DIV/0!	#DIV/0!
Q91VC4	PLVAP_MOUSE	Plvap	Plasmalemma vesicle-associated protein	49.8384	58.1134	59.9047	44.4678					4	0	53.0811	0.136107	#DIV/0!	#DIV/0!	#DIV/0!	#DIV/0!
Q91VR7	MLP3A_MOUSE	Map1lc3a	Microtubule-associated proteins 1A/1B light chain 3A					108.509	77.8638	111.926	83.8931	0	4	#DIV/0!	#DIV/0!	95.548	0.179738	#DIV/0!	#DIV/0!
Q91VX9	TM168_MOUSE	Tmem168	Transmembrane protein 168	26.7868	49.7416	22.9846	39.9912					4	0	34.876	0.352725	#DIV/0!	#DIV/0!	#DIV/0!	#DIV/0!
Q91W10	S39A8_MOUSE	Slc39a8	Metal cation symporter ZIP8	404.849	383.354	333.232	324.348					4	0	361.446	0.107581	#DIV/0!	#DIV/0!	#DIV/0!	#DIV/0!
Q91W61	FXL15_MOUSE	Fbxl15	F-box/LRR-repeat protein 15					12.4405	18.2308	15.1805	27.2504	0	4	#DIV/0!	#DIV/0!	18.2755	0.352038	#DIV/0!	#DIV/0!
Q91W67	UBL7_MOUSE	Ubl7	Ubiquitin-like protein 7					45.1186	48.6884	52.2144	47.0423	0	4	#DIV/0!	#DIV/0!	48.2659	0.0623531	#DIV/0!	#DIV/0!
Q91WA3	HDA11_MOUSE	Hdac11	Histone deacetylase 11					12.8019	9.41842	13.123	8.28506	0	4	#DIV/0!	#DIV/0!	10.9071	0.222016	#DIV/0!	#DIV/0!
Q91WF3	ADCY4_MOUSE	Adcy4	Adenylate cyclase type 4	36.5289	17.6585	44.4787	30.135					4	0	32.2003	0.351915	#DIV/0!	#DIV/0!	#DIV/0!	#DIV/0!
Q91WT9	CBS_MOUSE	Cbs	Cystathionine beta-synthase					64.3669	72.2585	74.292	71.8452	0	4	#DIV/0!	#DIV/0!	70.6907	0.0615266	#DIV/0!	#DIV/0!
Q91XA2	GOLM1_MOUSE	Golm1	Golgi membrane protein 1	56.8567	60.6576	53.3503	43.2413					4	0	53.5265	0.139706	#DIV/0!	#DIV/0!	#DIV/0!	#DIV/0!
Q91Y09	Q91Y09_MOUSE	Pcdhac2	Protocadherin alpha C2					52.8033	33.3121	44.293	35.0339	0	4	#DIV/0!	#DIV/0!	41.3606	0.218198	#DIV/0!	#DIV/0!
Q91YI0	ARLY_MOUSE	Asl	Argininosuccinate lyase					47.4951	60.7453	52.1916	53.1161	0	4	#DIV/0!	#DIV/0!	53.387	0.1028	#DIV/0!	#DIV/0!
Q91YI4	ARRB2_MOUSE	Arrb2	Beta-arrestin-2					25.9188	32.4179	40.9892	33.1455	0	4	#DIV/0!	#DIV/0!	33.1179	0.18636	#DIV/0!	#DIV/0!
Q91YK0	LRC49_MOUSE	Lrrc49	Leucine-rich repeat-containing protein 49					25.327	18.7469	14.6143	21.2468	0	4	#DIV/0!	#DIV/0!	19.9838	0.224731	#DIV/0!	#DIV/0!
Q91YK2	RRP1B_MOUSE	Rrp1b	Ribosomal RNA processing protein 1 homolog B	43.1136	36.0178	17.6997	32.8161					4	0	32.4118	0.330449	#DIV/0!	#DIV/0!	#DIV/0!	#DIV/0!
Q91YL2	RN126_MOUSE	Rnf126	E3 ubiquitin-protein ligase RNF126					71.8047	69.7352	71.5447	71.9305	0	4	#DIV/0!	#DIV/0!	71.2538	0.0143859	#DIV/0!	#DIV/0!
Q91YN5	UAP1_MOUSE	Uap1	UDP-N-acetylhexosamine pyrophosphorylase					35.3859	33.5014	37.6321	49.421	0	4	#DIV/0!	#DIV/0!	38.9851	0.18364	#DIV/0!	#DIV/0!
Q91YQ3	CSDC2_MOUSE	Csdc2	Cold shock domain-containing protein C2					78.8332	87.2803	80.9263	77.2686	0	4	#DIV/0!	#DIV/0!	81.0771	0.0542517	#DIV/0!	#DIV/0!
Q91YS8	KCC1A_MOUSE	Camk1	Calcium/calmodulin-dependent protein kinase type 1					44.5263	51.9998	62.9975	56.152	0	4	#DIV/0!	#DIV/0!	53.9189	0.143385	#DIV/0!	#DIV/0!
Q91YT8	CSCL1_MOUSE	Tmem63a	CSC1-like protein 1	28.715	67.5983	47.5526	42.5361					4	0	46.6005	0.345622	#DIV/0!	#DIV/0!	#DIV/0!	#DIV/0!
Q91ZM2	SH2B1_MOUSE	Sh2b1	SH2B adapter protein 1					47.0812	75.1566	39.6562	58.9491	0	4	#DIV/0!	#DIV/0!	55.2108	0.280566	#DIV/0!	#DIV/0!
Q91ZP9	NECA2_MOUSE	Necab2	N-terminal EF-hand calcium-binding protein 2					66.0728	65.146	63.9587	66.9238	0	4	#DIV/0!	#DIV/0!	65.5253	0.0194118	#DIV/0!	#DIV/0!
Q91ZT5	FGD4_MOUSE	Fgd4	FYVE, RhoGEF and PH domain-containing protein 4					33.326	19.6217	29.5613	39.1976	0	4	#DIV/0!	#DIV/0!	30.4267	0.270242	#DIV/0!	#DIV/0!
Q920P5	KAD5_MOUSE	Ak5	Adenylate kinase isoenzyme 5					122.344	107.936	117.815	115.936	0	4	#DIV/0!	#DIV/0!	116.008	0.0518576	#DIV/0!	#DIV/0!
Q922B9	ITPI2_MOUSE	Itprid2	Protein ITPRID2	57.4865	49.8722	65.7185	58.3768					4	0	57.8635	0.111986	#DIV/0!	#DIV/0!	#DIV/0!	#DIV/0!
Q922E4	PCY2_MOUSE	Pcyt2	Ethanolamine-phosphate cytidylyltransferase					110.821	98.553	101.537	83.3641	0	4	#DIV/0!	#DIV/0!	98.5688	0.115689	#DIV/0!	#DIV/0!
Q922M3	BACD3_MOUSE	Kctd10	BTB/POZ domain-containing adapter for CUL3-mediated RhoA degradation protein 3	22.7248	35.2499	26.8471	25.417					4	0	27.5597	0.196089	#DIV/0!	#DIV/0!	#DIV/0!	#DIV/0!
Q922X9	ANM7_MOUSE	Prmt7	Protein arginine N-methyltransferase 7					15.3433	16.0953	19.23	9.97679	0	4	#DIV/0!	#DIV/0!	15.1613	0.253568	#DIV/0!	#DIV/0!
Q924W5	SMC6_MOUSE	Smc6	Structural maintenance of chromosomes protein 6	8.90484	13.416	8.18877	13.9523					4	0	11.1155	0.268855	#DIV/0!	#DIV/0!	#DIV/0!	#DIV/0!
Q924Z5	TRAM2_MOUSE	Tram2	Translocating chain-associated membrane protein 2	44.1791	59.7552	43.4551	42.5734					4	0	47.4907	0.172721	#DIV/0!	#DIV/0!	#DIV/0!	#DIV/0!
Q925H1	TRPS1_MOUSE	Trps1	Zinc finger transcription factor Trps1					17.91	13.9312	16.2196	33.8176	0	4	#DIV/0!	#DIV/0!	20.4696	0.441963	#DIV/0!	#DIV/0!
Q99J08	S14L2_MOUSE	Sec14l2	SEC14-like protein 2					22.7672	27.2818	30.8995	25.3863	0	4	#DIV/0!	#DIV/0!	26.5837	0.128694	#DIV/0!	#DIV/0!
Q99J94	SO1A6_MOUSE	Slco1a6	Solute carrier organic anion transporter family member 1A6	153.526	111.328	95.7668	89.8996					4	0	112.63	0.25503	#DIV/0!	#DIV/0!	#DIV/0!	#DIV/0!
Q99JR8	SMRD2_MOUSE	Smarcd2	SWI/SNF-related matrix-associated actin-dependent regulator of chromatin subfamily D member 2	67.0113	46.6735	52.4651	53.4353					4	0	54.8963	0.156854	#DIV/0!	#DIV/0!	#DIV/0!	#DIV/0!
Q99JW2	ACY1_MOUSE	Acy1	Aminoacylase-1					44.6426	32.1131	30.4811	43.2644	0	4	#DIV/0!	#DIV/0!	37.6253	0.195587	#DIV/0!	#DIV/0!
Q99K10	NLGN1_MOUSE	Nlgn1	Neuroligin-1					35.8361	24.3135	24.5025	15.1377	0	4	#DIV/0!	#DIV/0!	24.9474	0.339649	#DIV/0!	#DIV/0!
Q99K46	UBP11_MOUSE	Usp11	Ubiquitin carboxyl-terminal hydrolase 11					38.0004	18.7508	43.1006	28.5233	0	4	#DIV/0!	#DIV/0!	32.0938	0.335021	#DIV/0!	#DIV/0!
Q99KK1	REEP3_MOUSE	Reep3	Receptor expression-enhancing protein 3	32.4559	41.572	39.9119	33.329					4	0	36.8172	0.124837	#DIV/0!	#DIV/0!	#DIV/0!	#DIV/0!
Q99KN2	CIAO1_MOUSE	Ciao1	Probable cytosolic iron-sulfur protein assembly protein CIAO1					19.1828	18.4012	15.0371	15.0909	0	4	#DIV/0!	#DIV/0!	16.928	0.128544	#DIV/0!	#DIV/0!
Q99KP3	CRYL1_MOUSE	Cryl1	Lambda-crystallin homolog					35.6638	49.5009	40.6454	34.762	0	4	#DIV/0!	#DIV/0!	40.143	0.168243	#DIV/0!	#DIV/0!
Q99LG4	TTC5_MOUSE	Ttc5	Tetratricopeptide repeat protein 5					56.8636	45.1335	55.1534	49.2086	0	4	#DIV/0!	#DIV/0!	51.5898	0.104903	#DIV/0!	#DIV/0!
Q99LJ5	CKLF3_MOUSE	Cmtm3	CKLF-like MARVEL transmembrane domain-containing protein 3	113.378	39.8446	81.5635	91.1879					4	0	81.4935	0.377899	#DIV/0!	#DIV/0!	#DIV/0!	#DIV/0!
Q99M80	PTPRT_MOUSE	Ptprt	Receptor-type tyrosine-protein phosphatase T					23.1204	30.776	17.4016	21.8794	0	4	#DIV/0!	#DIV/0!	23.2944	0.238673	#DIV/0!	#DIV/0!
Q99MB1	TLR3_MOUSE	Tlr3	Toll-like receptor 3	52.4232	56.8282	41.4643	42.5514					4	0	48.3168	0.155572	#DIV/0!	#DIV/0!	#DIV/0!	#DIV/0!
Q99MQ4	ASPN_MOUSE	Aspn	Asporin	48.6172	61.3324	64.2016	87.1277					4	0	65.3197	0.24554	#DIV/0!	#DIV/0!	#DIV/0!	#DIV/0!
Q99MX7	T121B_MOUSE	Tmem121b	Transmembrane protein 121B					6.7175	9.05851	3.3375	7.67567	0	4	#DIV/0!	#DIV/0!	6.69729	0.363922	#DIV/0!	#DIV/0!
Q99N17	Q99N17_MOUSE	Cyp4f16	Cytochrome P450 CYP4F16	14.6279	9.82176	11.4314	15.9139					4	0	12.9487	0.217027	#DIV/0!	#DIV/0!	#DIV/0!	#DIV/0!
Q99P47	CNTP4_MOUSE	Cntnap4	Contactin-associated protein-like 4					28.0619	39.8333	39.7637	37.534	0	4	#DIV/0!	#DIV/0!	36.2982	0.154106	#DIV/0!	#DIV/0!
Q99PN0	SC5A5_MOUSE	Slc5a5	Sodium/iodide cotransporter	18.6874	33.8796	27.0465	14.9629					4	0	23.6441	0.359103	#DIV/0!	#DIV/0!	#DIV/0!	#DIV/0!
Q9CPR8	NSE3_MOUSE	Nsmce3	Non-structural maintenance of chromosomes element 3 homolog	13.1784	13.4041	4.39296	24.1829					4	0	13.7896	0.587414	#DIV/0!	#DIV/0!	#DIV/0!	#DIV/0!
Q9CQE5	RGS10_MOUSE	Rgs10	Regulator of G-protein signaling 10					20.6269	17.6215	19.9388	19.0368	0	4	#DIV/0!	#DIV/0!	19.306	0.0672384	#DIV/0!	#DIV/0!
Q9CQT2	RBM7_MOUSE	Rbm7	RNA-binding protein 7	54.8847	49.3794	60.605	49.6706					4	0	53.6349	0.0986397	#DIV/0!	#DIV/0!	#DIV/0!	#DIV/0!
Q9CQV6	MLP3B_MOUSE	Map1lc3b	Microtubule-associated proteins 1A/1B light chain 3B					72.5444	71.4085	96.901	83.3268	0	4	#DIV/0!	#DIV/0!	81.0452	0.146297	#DIV/0!	#DIV/0!
Q9CQW9	IFM3_MOUSE	Ifitm3	Interferon-induced transmembrane protein 3	69.4959	46.4457	44.1488	56.4963					4	0	54.1467	0.213356	#DIV/0!	#DIV/0!	#DIV/0!	#DIV/0!
Q9CR41	HYPK_MOUSE	Hypk	Huntingtin-interacting protein K					14.048	16.9024	26.7276	20.2105	0	4	#DIV/0!	#DIV/0!	19.4721	0.280051	#DIV/0!	#DIV/0!
Q9CR48	DRAM2_MOUSE	Dram2	DNA damage-regulated autophagy modulator protein 2	84.5985	109.128	62.3743	66.6422					4	0	80.6857	0.263573	#DIV/0!	#DIV/0!	#DIV/0!	#DIV/0!
Q9CRC9	GNPI2_MOUSE	Gnpda2	Glucosamine-6-phosphate isomerase 2					17.3349	16.2322	45.1817	11.8179	0	4	#DIV/0!	#DIV/0!	22.6417	0.671972	#DIV/0!	#DIV/0!
Q9CWR2	SMYD3_MOUSE	Smyd3	Histone-lysine N-methyltransferase SMYD3					37.4314	38.17	43.7871	33.7137	0	4	#DIV/0!	#DIV/0!	38.2755	0.10868	#DIV/0!	#DIV/0!
Q9CWW6	PIN4_MOUSE	Pin4	Peptidyl-prolyl cis-trans isomerase NIMA-interacting 4					14.6388	17.9625	18.1942	17.7797	0	4	#DIV/0!	#DIV/0!	17.1438	0.0979124	#DIV/0!	#DIV/0!
Q9CX19	F162B_MOUSE	Fam162b	Protein FAM162B	46.038	29.6452	31.0087	17.6756					4	0	31.0919	0.37392	#DIV/0!	#DIV/0!	#DIV/0!	#DIV/0!
Q9CX60	LBH_MOUSE	Lbh	Protein LBH					34.22	34.5498	35.7045	15.9206	0	4	#DIV/0!	#DIV/0!	30.0987	0.314747	#DIV/0!	#DIV/0!
Q9CX80	CYGB_MOUSE	Cygb	Cytoglobin					25.5556	39.109	37.623	29.7497	0	4	#DIV/0!	#DIV/0!	33.0093	0.195296	#DIV/0!	#DIV/0!
Q9CY18	SNX7_MOUSE	Snx7	Sorting nexin-7					20.6117	30.1058	10.9646	11.9238	0	4	#DIV/0!	#DIV/0!	18.4015	0.485195	#DIV/0!	#DIV/0!
Q9CZH3	PSMG3_MOUSE	Psmg3	Proteasome assembly chaperone 3					9.80245	15.431	12.826	3.16749	0	4	#DIV/0!	#DIV/0!	10.3067	0.512876	#DIV/0!	#DIV/0!
Q9D061	ACBD6_MOUSE	Acbd6	Acyl-CoA-binding domain-containing protein 6					57.0119	66.1552	88.9857	108.682	0	4	#DIV/0!	#DIV/0!	80.2087	0.290018	#DIV/0!	#DIV/0!
Q9D0N8	TMM88_MOUSE	Tmem88	Transmembrane protein 88	31.6986	31.2156	39.1378	43.5375					4	0	36.3974	0.164404	#DIV/0!	#DIV/0!	#DIV/0!	#DIV/0!
Q9D136	OGFD3_MOUSE	Ogfod3	2-oxoglutarate and iron-dependent oxygenase domain-containing protein 3	27.1343	40.4763	35.3632	33.7841					4	0	34.1895	0.160949	#DIV/0!	#DIV/0!	#DIV/0!	#DIV/0!
Q9D187	CIA2B_MOUSE	Ciao2b	Cytosolic iron-sulfur assembly component 2B					14.1822	22.8563	20.6762	19.6922	0	4	#DIV/0!	#DIV/0!	19.3517	0.190746	#DIV/0!	#DIV/0!
Q9D1K7	CT027_MOUSE		UPF0687 protein C20orf27 homolog					60.3619	76.5941	71.9185	63.1173	0	4	#DIV/0!	#DIV/0!	67.998	0.111158	#DIV/0!	#DIV/0!
Q9D3E6	STAG1_MOUSE	Stag1	Cohesin subunit SA-1	11.7562	10.2119	12.5999	16.933					4	0	12.8752	0.223701	#DIV/0!	#DIV/0!	#DIV/0!	#DIV/0!
Q9D428	GOG7B_MOUSE	GOLGA7B	Golgin subfamily A member 7B					89.4089	115.095	126.389	126.468	0	4	#DIV/0!	#DIV/0!	114.34	0.152689	#DIV/0!	#DIV/0!
Q9D4C9	CLVS1_MOUSE	Clvs1	Clavesin-1					77.3156	63.4358	51.3631	67.3448	0	4	#DIV/0!	#DIV/0!	64.8648	0.165448	#DIV/0!	#DIV/0!
Q9D4F2	PLPP6_MOUSE	Plpp6	Polyisoprenoid diphosphate/phosphate phosphohydrolase PLPP6	30.0741	30.4431	36.5612	39.3289					4	0	34.1018	0.134358	#DIV/0!	#DIV/0!	#DIV/0!	#DIV/0!
Q9D7I5	LHPP_MOUSE	Lhpp	Phospholysine phosphohistidine inorganic pyrophosphate phosphatase					81.5781	85.4664	91.4561	88.4336	0	4	#DIV/0!	#DIV/0!	86.7336	0.0486328	#DIV/0!	#DIV/0!
Q9D7X1	KCTD4_MOUSE	Kctd4	BTB/POZ domain-containing protein KCTD4					51.3961	51.9167	34.5165	51.4681	0	4	#DIV/0!	#DIV/0!	47.3243	0.180492	#DIV/0!	#DIV/0!
Q9D7X8	GGCT_MOUSE	Ggct	Gamma-glutamylcyclotransferase					29.8589	25.6976	26.8	35.4573	0	4	#DIV/0!	#DIV/0!	29.4534	0.148457	#DIV/0!	#DIV/0!
Q9D882	F241B_MOUSE	Fam241b	Protein FAM241B					55.9474	39.285	31.3154	39.7491	0	4	#DIV/0!	#DIV/0!	41.5742	0.248579	#DIV/0!	#DIV/0!
Q9D9H8	CB069_MOUSE		Mitochondrial protein C2orf69 homolog					23.0359	14.495	14.7268	23.0051	0	4	#DIV/0!	#DIV/0!	18.8157	0.258094	#DIV/0!	#DIV/0!
Q9DAI2	IFT22_MOUSE	Ift22	Intraflagellar transport protein 22 homolog					54.3403	58.6793	50.9043	42.0462	0	4	#DIV/0!	#DIV/0!	51.4925	0.137019	#DIV/0!	#DIV/0!
Q9DCA7	CALY_MOUSE	Caly	Neuron-specific vesicular protein calcyon					41.7466	38.2206	41.8355	25.7868	0	4	#DIV/0!	#DIV/0!	36.8974	0.205867	#DIV/0!	#DIV/0!
Q9DCE9	Q9DCE9_MOUSE	Igtp	Interferon gamma-induced GTPase	43.434	45.1992	41.0097	93.7313					4	0	55.8436	0.453353	#DIV/0!	#DIV/0!	#DIV/0!	#DIV/0!
Q9EQG9	CERT_MOUSE	Cert1	Ceramide transfer protein					25.3033	21.9503	31.0043	23.0726	0	4	#DIV/0!	#DIV/0!	25.3326	0.159073	#DIV/0!	#DIV/0!
Q9EQT3	RHOU_MOUSE	Rhou	Rho-related GTP-binding protein RhoU	132.951	120.593	2.97659	17.5984					4	0	68.5297	0.987965	#DIV/0!	#DIV/0!	#DIV/0!	#DIV/0!
Q9ER71	RHOJ_MOUSE	Rhoj	Rho-related GTP-binding protein RhoJ	32.9385	23.9975	19.8418	18.7441					4	0	23.8805	0.270038	#DIV/0!	#DIV/0!	#DIV/0!	#DIV/0!
Q9ERD6	RGPS2_MOUSE	Ralgps2	Ras-specific guanine nucleotide-releasing factor RalGPS2					36.8479	36.3907	37.5458	41.1057	0	4	#DIV/0!	#DIV/0!	37.9725	0.056412	#DIV/0!	#DIV/0!
Q9ERT9	PPR1A_MOUSE	Ppp1r1a	Protein phosphatase 1 regulatory subunit 1A					98.2949	137.898	111.027	111.293	0	4	#DIV/0!	#DIV/0!	114.628	0.145312	#DIV/0!	#DIV/0!
Q9EST4	PSMG2_MOUSE	Psmg2	Proteasome assembly chaperone 2					57.6539	64.7938	61.3706	50.822	0	4	#DIV/0!	#DIV/0!	58.6601	0.102008	#DIV/0!	#DIV/0!
Q9JHG6	RCAN1_MOUSE	Rcan1	Calcipressin-1					44.8712	44.5116	44.8785	49.356	0	4	#DIV/0!	#DIV/0!	45.9043	0.0502672	#DIV/0!	#DIV/0!
Q9JHI9	S40A1_MOUSE	Slc40a1	Solute carrier family 40 member 1	88.0864	72.3311	69.6257	73.0214					4	0	75.7662	0.110118	#DIV/0!	#DIV/0!	#DIV/0!	#DIV/0!
Q9JHQ5	LZTL1_MOUSE	Lztfl1	Leucine zipper transcription factor-like protein 1					38.7204	25.2154	41.3698	34.3268	0	4	#DIV/0!	#DIV/0!	34.9081	0.202949	#DIV/0!	#DIV/0!
Q9JHZ2	ANKH_MOUSE	Ankh	Progressive ankylosis protein					27.9799	28.973	32.731	24.0255	0	4	#DIV/0!	#DIV/0!	28.4273	0.125847	#DIV/0!	#DIV/0!
Q9JI11	STK4_MOUSE	Stk4	Serine/threonine-protein kinase 4					11.0883	12.9806	8.62729	7.4674	0	4	#DIV/0!	#DIV/0!	10.0409	0.246379	#DIV/0!	#DIV/0!
Q9JI13	SAS10_MOUSE	Utp3	Something about silencing protein 10	58.6078	44.6821	45.4091	62.61					4	0	52.8272	0.172972	#DIV/0!	#DIV/0!	#DIV/0!	#DIV/0!
Q9JIA1	LGI1_MOUSE	Lgi1	Leucine-rich glioma-inactivated protein 1					143.595	137.447	128.36	136.35	0	4	#DIV/0!	#DIV/0!	136.438	0.0458699	#DIV/0!	#DIV/0!
Q9JJG0	TACC2_MOUSE	Tacc2	Transforming acidic coiled-coil-containing protein 2					67.6177	71.8288	76.3458	72.1659	0	4	#DIV/0!	#DIV/0!	71.9896	0.0495336	#DIV/0!	#DIV/0!
Q9JJG9	NOA1_MOUSE	Noa1	Nitric oxide-associated protein 1					16.9042	1.74832	13.9284	12.9433	0	4	#DIV/0!	#DIV/0!	11.3811	0.583328	#DIV/0!	#DIV/0!
Q9JJX6	P2RX4_MOUSE	P2rx4	P2X purinoceptor 4	24.2776	24.5927	35.7213	24.5688					4	0	27.2901	0.206032	#DIV/0!	#DIV/0!	#DIV/0!	#DIV/0!
Q9JL62	GLTP_MOUSE	Gltp	Glycolipid transfer protein					29.5198	24.2499	22.2465	19.9926	0	4	#DIV/0!	#DIV/0!	24.0022	0.169516	#DIV/0!	#DIV/0!
Q9JLC4	SORC1_MOUSE	Sorcs1	VPS10 domain-containing receptor SorCS1					23.7966	14.2353	18.413	20.5785	0	4	#DIV/0!	#DIV/0!	19.2559	0.208343	#DIV/0!	#DIV/0!
Q9JLJ5	ELOV1_MOUSE	Elovl1	Elongation of very long chain fatty acids protein 1	67.3369	44.4025	52.9457	62.7717					4	0	56.8642	0.180265	#DIV/0!	#DIV/0!	#DIV/0!	#DIV/0!
Q9JLZ8	SIGIR_MOUSE	Sigirr	Single Ig IL-1-related receptor	93.0219	96.84	97.4446	104.89					4	0	98.0491	0.0506188	#DIV/0!	#DIV/0!	#DIV/0!	#DIV/0!
Q9JM61	THSD1_MOUSE	Thsd1	Thrombospondin type-1 domain-containing protein 1	67.3387	72.3947	36.3602	52.841					4	0	57.2337	0.282987	#DIV/0!	#DIV/0!	#DIV/0!	#DIV/0!
Q9QUG3	PRND_MOUSE	Prnd	Prion-like protein doppel	97.8292	112.624	78.3286	77.5091					4	0	91.5727	0.184409	#DIV/0!	#DIV/0!	#DIV/0!	#DIV/0!
Q9QUH0	GLRX1_MOUSE	Glrx	Glutaredoxin-1					92.1106	92.1374	96.1275	83.2868	0	4	#DIV/0!	#DIV/0!	90.9156	0.0596679	#DIV/0!	#DIV/0!
Q9QXG4	ACSA_MOUSE	Acss2	Acetyl-coenzyme A synthetase, cytoplasmic					51.12	56.4242	41.0887	34.5654	0	4	#DIV/0!	#DIV/0!	45.7996	0.21452	#DIV/0!	#DIV/0!
Q9QXL2	KI21A_MOUSE	Kif21a	Kinesin-like protein KIF21A					45.2693	52.3776	50.7557	53.5127	0	4	#DIV/0!	#DIV/0!	50.4788	0.07236	#DIV/0!	#DIV/0!
Q9QXM0	ABHD2_MOUSE	Abhd2	Monoacylglycerol lipase ABHD2	94.3942	67.2923	80.3783	62.9159					4	0	76.2452	0.186145	#DIV/0!	#DIV/0!	#DIV/0!	#DIV/0!
Q9QY30	ABCBB_MOUSE	Abcb11	Bile salt export pump	44.3314	53.9294	50.1988	35.9928					4	0	46.1131	0.169548	#DIV/0!	#DIV/0!	#DIV/0!	#DIV/0!
Q9QYK9	KCC1B_MOUSE	Pnck	Calcium/calmodulin-dependent protein kinase type 1B					24.7125	12.1204	20.7428	31.6485	0	4	#DIV/0!	#DIV/0!	22.306	0.365368	#DIV/0!	#DIV/0!
Q9QZB0	RGS17_MOUSE	Rgs17	Regulator of G-protein signaling 17					124.698	128.876	120.605	114.626	0	4	#DIV/0!	#DIV/0!	122.201	0.0497134	#DIV/0!	#DIV/0!
Q9QZR9	CO4A4_MOUSE	Col4a4	Collagen alpha-4(IV) chain	12.6406	16.7931	27.0483	14.7665					4	0	17.8121	0.358553	#DIV/0!	#DIV/0!	#DIV/0!	#DIV/0!
Q9QZZ6	DERM_MOUSE	Dpt	Dermatopontin	69.0314	69.1772	41.347	75.9944					4	0	63.8875	0.240644	#DIV/0!	#DIV/0!	#DIV/0!	#DIV/0!
Q9R008	KIME_MOUSE	Mvk	Mevalonate kinase					213.81	251.792	263.978	235.037	0	4	#DIV/0!	#DIV/0!	241.154	0.0901921	#DIV/0!	#DIV/0!
Q9R0M0	CELR2_MOUSE	Celsr2	Cadherin EGF LAG seven-pass G-type receptor 2					30.6037	30.5614	33.3844	34.1202	0	4	#DIV/0!	#DIV/0!	32.1674	0.0576554	#DIV/0!	#DIV/0!
Q9R0N8	SYT6_MOUSE	Syt6	Synaptotagmin-6					53.0309	38.9723	61.247	49.2685	0	4	#DIV/0!	#DIV/0!	50.6297	0.18254	#DIV/0!	#DIV/0!
Q9R1S7	MRP6_MOUSE	Abcc6	ATP-binding cassette sub-family C member 6	5.05542	17.1892	10.2439	12.9877					4	0	11.3691	0.447412	#DIV/0!	#DIV/0!	#DIV/0!	#DIV/0!
Q9R1V4	ADA11_MOUSE	Adam11	Disintegrin and metalloproteinase domain-containing protein 11					59.2952	39.8022	55.8464	40.6117	0	4	#DIV/0!	#DIV/0!	48.8889	0.20718	#DIV/0!	#DIV/0!
Q9R1W5	CALRL_MOUSE	Calcrl	Calcitonin gene-related peptide type 1 receptor	41.5037	43.4704	39.9793	36.1625					4	0	40.279	0.0768167	#DIV/0!	#DIV/0!	#DIV/0!	#DIV/0!
Q9R1Z7	PTPS_MOUSE	Pts	6-pyruvoyl tetrahydrobiopterin synthase					53.4138	22.8515	74.192	52.4551	0	4	#DIV/0!	#DIV/0!	50.7281	0.416289	#DIV/0!	#DIV/0!
Q9R1Z8	VINEX_MOUSE	Sorbs3	Vinexin	68.589	71.7958	69.1314	93.2272					4	0	75.6858	0.155616	#DIV/0!	#DIV/0!	#DIV/0!	#DIV/0!
Q9WTS4	TEN1_MOUSE	Tenm1	Teneurin-1					45.211	42.9264	42.8969	42.2017	0	4	#DIV/0!	#DIV/0!	43.309	0.0302819	#DIV/0!	#DIV/0!
Q9WUA5	EPM2A_MOUSE	Epm2a	Laforin					9.25246	6.32655	16.1547	19.3784	0	4	#DIV/0!	#DIV/0!	12.778	0.471764	#DIV/0!	#DIV/0!
Q9WV69	DEMA_MOUSE	Dmtn	Dematin					255.592	211.449	209.043	188.519	0	4	#DIV/0!	#DIV/0!	216.151	0.130629	#DIV/0!	#DIV/0!
Q9WVF8	TUSC2_MOUSE	Tusc2	Tumor suppressor candidate 2					37.0275	36.0507	37.8782	33.1654	0	4	#DIV/0!	#DIV/0!	36.0305	0.0569182	#DIV/0!	#DIV/0!
Q9WVJ9	FBLN4_MOUSE	Efemp2	EGF-containing fibulin-like extracellular matrix protein 2	50.8473	50.2138	64.5843	74.3525					4	0	59.9995	0.194021	#DIV/0!	#DIV/0!	#DIV/0!	#DIV/0!
Q9Z0J1	RECK_MOUSE	Reck	Reversion-inducing cysteine-rich protein with Kazal motifs	103.136	90.0495	85.9157	113.016					4	0	98.0293	0.126468	#DIV/0!	#DIV/0!	#DIV/0!	#DIV/0!
Q9Z0V1	KCND3_MOUSE	Kcnd3	Potassium voltage-gated channel subfamily D member 3					42.2166	40.4364	50.5566	55.1341	0	4	#DIV/0!	#DIV/0!	47.0859	0.14752	#DIV/0!	#DIV/0!
Q9Z1K5	ARI1_MOUSE	Arih1	E3 ubiquitin-protein ligase ARIH1					62.7717	68.9177	61.1185	61.6689	0	4	#DIV/0!	#DIV/0!	63.6192	0.0565645	#DIV/0!	#DIV/0!
Q9Z268	RASL1_MOUSE	Rasal1	RasGAP-activating-like protein 1					78.6878	85.887	79.7829	93.0648	0	4	#DIV/0!	#DIV/0!	84.3556	0.0784043	#DIV/0!	#DIV/0!
Q9Z275	RLBP1_MOUSE	Rlbp1	Retinaldehyde-binding protein 1					59.4508	52.408	53.5503	53.8601	0	4	#DIV/0!	#DIV/0!	54.8173	0.0574907	#DIV/0!	#DIV/0!
Q9Z2C9	MTMR7_MOUSE	Mtmr7	Myotubularin-related protein 7					65.4961	64.304	59.6249	73.3686	0	4	#DIV/0!	#DIV/0!	65.6984	0.0868645	#DIV/0!	#DIV/0!
Q9Z2D3	GSDME_MOUSE	Gsdme	Gasdermin-E					42.2253	47.7155	45.2396	48.5718	0	4	#DIV/0!	#DIV/0!	45.938	0.0620411	#DIV/0!	#DIV/0!
Q9Z2E2	MBD1_MOUSE	Mbd1	Methyl-CpG-binding domain protein 1	22.1205	25.5082	20.3136	19.9122					4	0	21.9636	0.116137	#DIV/0!	#DIV/0!	#DIV/0!	#DIV/0!
Q9Z2G0	FEM1B_MOUSE	Fem1b	Protein fem-1 homolog B					15.2306	8.43252	10.3461	17.9996	0	4	#DIV/0!	#DIV/0!	13.0022	0.337811	#DIV/0!	#DIV/0!
Q9Z2I2	FKB1B_MOUSE	Fkbp1b	Peptidyl-prolyl cis-trans isomerase FKBP1B					41.9661	49.7323	53.8717	44.2115	0	4	#DIV/0!	#DIV/0!	47.4454	0.113508	#DIV/0!	#DIV/0!
Q9Z351	KCNQ2_MOUSE	Kcnq2	Potassium voltage-gated channel subfamily KQT member 2					34.0284	24.4599	22.6225	25.0639	0	4	#DIV/0!	#DIV/0!	26.5437	0.192011	#DIV/0!	#DIV/0!
S4R1M9	OSB10_MOUSE	Osbpl10	Oxysterol-binding protein-related protein 10					20.67	7.84978	23.8745	16.1096	0	4	#DIV/0!	#DIV/0!	17.126	0.406203	#DIV/0!	#DIV/0!
S4R2P9	NAC3_MOUSE	Slc8a3	Sodium/calcium exchanger 3					54.8567	37.4488	58.5027	51.379	0	4	#DIV/0!	#DIV/0!	50.5468	0.182082	#DIV/0!	#DIV/0!
Q5XPI3	RN123_MOUSE	Rnf123	E3 ubiquitin-protein ligase RNF123	367.911	315.601	44.4929	86.7345	5.87803	4.05357	5.49074	3.71249	4	4	203.685	0.794249	4.78371	0.221823	42.5789	0.0906753
P02463	CO4A1_MOUSE	Col4a1	Collagen alpha-1(IV) chain	4450.44	3957.92	4254.27	4088.07	105.994	108.351	192.407	76.0123	4	4	4187.68	0.0508788	120.691	0.414492	34.6975	3.57363e-05
P08122	CO4A2_MOUSE	Col4a2	Collagen alpha-2(IV) chain	6015.46	5718.91	5533.33	5609.72	166.136	149.406	278.391	106.615	4	4	5719.35	0.0369944	175.137	0.418284	32.6565	2.35542e-05
Q8VED5	K2C79_MOUSE	Krt79	Keratin, type II cytoskeletal 79	1160.28	715.967	384.43	571.934	22.0715	18.6557	20.6871	26.717	4	4	708.153	0.466808	22.0328	0.155377	32.1408	0.0254534
P02468	LAMC1_MOUSE	Lamc1	Laminin subunit gamma-1	2746.66	2469.59	2747.18	2815.29	71.7385	65.7765	144.74	56.6537	4	4	2694.68	0.0569575	84.7272	0.477847	31.8042	5.37776e-05
P19137	LAMA1_MOUSE	Lama1	Laminin subunit alpha-1	5343.75	4958.1	6144.29	6334.41	167.996	150.849	348.877	113.687	4	4	5695.14	0.114564	195.352	0.53662	29.1532	0.000410042
Q05793	PGBM_MOUSE	Hspg2	Basement membrane-specific heparan sulfate proteoglycan core protein	1866.59	1725.46	1905.33	2054.87	55.2889	59.1896	106.806	47.916	4	4	1888.06	0.0717294	67.3001	0.397457	28.0544	0.000125665
P49817	CAV1_MOUSE	Cav1	Caveolin-1	1140.12	1111.46	1127.98	1297.92	40.9332	30.4085	68.6636	28.1506	4	4	1169.37	0.0739725	42.039	0.442525	27.8163	0.000170963
P10493	NID1_MOUSE	Nid1	Nidogen-1	2268.82	2109.79	2275.72	2508.18	69.495	64.4717	144.918	59.2482	4	4	2290.63	0.0716143	84.5332	0.478786	27.0974	0.000133852
Q9EPT5	SO2A1_MOUSE	Slco2a1	Solute carrier organic anion transporter family member 2A1	166.518	142.081	114.895	120.424	5.57807	2.98624	8.22386	3.45419	4	4	135.98	0.1728	5.06059	0.472569	26.8703	0.0016801
P04104	K2C1_MOUSE	Krt1	Keratin, type II cytoskeletal 1	2351.74	2938.23	852.013	1233.87	42.5049	68.5734	48.4954	118.9	4	4	1843.96	0.52499	69.6184	0.49835	26.4867	0.0359292
P35330	ICAM2_MOUSE	Icam2	Intercellular adhesion molecule 2	929.682	908.247	795.031	831.777	8.31272	36.5755	64.4873	23.4253	4	4	866.184	0.0731618	33.2002	0.718104	26.0897	0.000265287
P0CW02	LY6C1_MOUSE	Ly6c1	Lymphocyte antigen 6C1	649.163	548.336	486.509	524.194	18.727	8.36462	38.8256		4	3	552.051	0.126005	21.9724	0.704868	25.1247	0.00943232
Q61292	LAMB2_MOUSE	Lamb2	Laminin subunit beta-2	1720.76	1681.57	1937.65	2044.99	63.6829	53.3348	115.72	66.8007	4	4	1846.24	0.0941888	74.8846	0.371576	24.6545	0.000209881
Q60767	LY75_MOUSE	Ly75	Lymphocyte antigen 75	791.246	892.826	676.069	732.043	24.299	16.2511	58.2206	27.1859	4	4	773.046	0.119879	31.4892	0.584703	24.5496	0.000854509
P21981	TGM2_MOUSE	Tgm2	Protein-glutamine gamma-glutamyltransferase 2	1779.82	1977.41	1950.55	2519.84	59.5588	73.6382	181.756	38.673	4	4	2056.9	0.155957	88.4065	0.72245	23.2664	0.00151264
O88322	NID2_MOUSE	Nid2	Nidogen-2	2276.86	2079.22	2241.86	2325.17	89.3894	84.0105	150.239	60.8572	4	4	2230.78	0.0478108	96.124	0.396792	23.2073	4.49879e-05
P02469	LAMB1_MOUSE	Lamb1	Laminin subunit beta-1	1219.14	1092.89	1273.38	1259.18	44.51	37.7055	85.3626	48.2031	4	4	1211.15	0.0677995	53.9453	0.396539	22.4514	5.99059e-05
Q61500	ITM2A_MOUSE	Itm2a	Integral membrane protein 2A	186.169	223.32	205.337	178.345		9.07018	13.21	4.29541	4	3	198.293	0.101735	8.85853	0.503589	22.3844	0.00359041
Q922U2	K2C5_MOUSE	Krt5	Keratin, type II cytoskeletal 5	466.226	661.409	201.152	254.146		19.5494	9.64191	24.8425	4	3	395.733	0.532985	18.0113	0.428406	21.9714	0.133405
Q8CIZ8	VWF_MOUSE	Vwf	von Willebrand factor	481.769	489.181	567.327	602.535	19.8679	9.13926	42.5778	31.5677	4	4	535.203	0.110743	25.7882	0.560837	20.7538	0.000240346
Q04857	CO6A1_MOUSE	Col6a1	Collagen alpha-1(VI) chain	955.971	1004.74	1098.37	1526.74	44.3046	44.7396	121.309	11.1626	4	4	1146.46	0.227063	55.379	0.84296	20.702	0.00459681
P54320	ELN_MOUSE	Eln	Elastin	1373.55	636.352	1715.85	1376.03	47.8611	50.5932	106.039	43.7624	4	4	1275.45	0.357043	62.0639	0.474524	20.5505	0.0116541
E9PWQ3	E9PWQ3_MOUSE	Col6a3	Collagen, type VI, alpha 3	1388.53	1393.73	1614.98	2194.11	62.9185	66.0015	148.505	48.2545	4	4	1647.84	0.2301	81.4199	0.557464	20.2388	0.00408471
Q63ZW6	Q63ZW6_MOUSE	Col4a5	Col4a5 protein	633.354	602.018	602.298	627.386	14.6424		46.2898		4	2	616.264	0.0267253	30.4661	0.734524	20.2279	0.0339488
Q64444	CAH4_MOUSE	Ca4	Carbonic anhydrase 4	971.427	914.745	741.044	849.607	34.4589	37.6301	56.0398	45.1005	4	4	869.206	0.113761	43.3073	0.221422	20.0706	0.000614189
P17809	GTR1_MOUSE	Slc2a1	Solute carrier family 2, facilitated glucose transporter member 1	3663.65	3593.83	2970.21	2956.02	173.215	137.588	192.49	154.296	4	4	3295.93	0.116932	164.397	0.144277	20.0486	0.000545627
Q02858	TIE2_MOUSE	Tek	Angiopoietin-1 receptor	93.2994	88.0815	68.6372	92.2882			4.29305		4	1	85.5766	0.134578	4.29305	#DIV/0!	19.9337	#DIV/0!
P02535	K1C10_MOUSE	Krt10	Keratin, type I cytoskeletal 10	2555.31	1393.69	826.387	1166.94	60.7574	77.8167	57.4895	103.695	4	4	1485.58	0.505052	74.9397	0.282103	19.8237	0.033576
Q9WVH9	FBLN5_MOUSE	Fbln5	Fibulin-5	1206.33	569.848	1332.4	1256.67	90.2712	33.2626	64.2012	36.1082	4	4	1091.31	0.322074	55.9608	0.478876	19.5014	0.00878241
Q61614	EDNRA_MOUSE	Ednra	Endothelin-1 receptor	138.396	115.565	85.9641	93.0353		4.51767		6.60167	4	2	108.24	0.219306	5.55967	0.265054	19.4688	0.0789401
Q3V3R4	ITA1_MOUSE	Itga1	Integrin alpha-1	1343.08	1170.54	990.565	1045.29	56.9818	52.2061	74.916	51.8032	4	4	1137.37	0.137571	58.9768	0.184536	19.285	0.000910722
Q3UV17	K22O_MOUSE	Krt76	Keratin, type II cytoskeletal 2 oral	2242.17	3277.96	821.648	1333.73	86.576	58.3008	91.855	165.819	4	4	1918.88	0.562727	100.638	0.455927	19.0672	0.0463932
E9Q0F0	E9Q0F0_MOUSE	Krt78	Keratin 78	2521.73	4275.18	1404.44	1938.25	127.556	104.055	105.05	197.707	4	4	2534.9	0.491809	133.592	0.330104	18.9749	0.0319288
P11087	CO1A1_MOUSE	Col1a1	Collagen alpha-1(I) chain	7568.01	6670.24	6956.74	10453	252.65	716.979	633.677	80.4558	4	4	7912	0.219273	420.94	0.722061	18.796	0.00496505
Q3U7R1	ESYT1_MOUSE	Esyt1	Extended synaptotagmin-1	1334.09	1364.6	1328.84	1320.07	65.9692	58.6944	93.227	70.1976	4	4	1336.9	0.0144746	72.0221	0.207069	18.5624	3.831e-06
Q9DA75	NLS1_MOUSE	Mfsd2a	Sodium-dependent lysophosphatidylcholine symporter 1	255.432	245.698	165.451	190.081	10.4779		8.62033	15.5517	4	3	214.166	0.202642	11.55	0.310641	18.5425	0.0190687
Q01149	CO1A2_MOUSE	Col1a2	Collagen alpha-2(I) chain	5445.36	4829.49	5156.06	7516.02	161.236	575.362	475.352	61.5372	4	4	5736.73	0.211371	318.372	0.772244	18.019	0.00468698
Q62351	TFR1_MOUSE	Tfrc	Transferrin receptor protein 1	5824.63	5998.58	5020.01	4143.28	285.788	254.785	359.792	268.299	4	4	5246.62	0.162037	292.166	0.160307	17.9577	0.00140134
Q8VDD5	MYH9_MOUSE	Myh9	Myosin-9	5305.15	5357.93	5428.48	4753.96	282.194	259.462	388.789	233.412	4	4	5211.38	0.0593132	290.964	0.234372	17.9107	4.4692e-05
P21447	MDR1A_MOUSE	Abcb1a	ATP-dependent translocase ABCB1	1336.21	1355.8	1176.95	1155.64	77.7907	54.4657	98.6089	54.7331	4	4	1256.15	0.0831321	71.3996	0.296634	17.5932	0.000228651
O54942	CLD5_MOUSE	Cldn5	Claudin-5	1125.44	1089.31	842.244	915.984	48.7724	31.433	95.0621	51.2185	4	4	993.245	0.136908	56.6215	0.478585	17.5418	0.00130224
P50608	FMOD_MOUSE	Fmod	Fibromodulin	442.857	506.666	521.949	762.861	26.7296	15.5236	55.1635		4	3	558.583	0.251399	32.4722	0.629288	17.2019	0.00231887
P28653	PGS1_MOUSE	Bgn	Biglycan	721.326	626.882	836.635	1084.61	23.7903	48.1043	71.5841		4	3	817.363	0.241919	47.8262	0.499686	17.0903	0.00634153
E9PX29	E9PX29_MOUSE	Sptbn4	Spectrin beta chain	876.001	821.956	128.78	224.401	19.2206	41.4711	24.9127	36.209	4	4	512.784	0.762083	30.4534	0.334548	16.8384	0.090338
Q02788	CO6A2_MOUSE	Col6a2	Collagen alpha-2(VI) chain	1649.34	1722.59	1861.57	2581.74	90.6375	116.598	196.307	61.3373	4	4	1953.81	0.218943	116.22	0.498773	16.8113	0.00402274
Q3U1J0	S38A5_MOUSE	Slc38a5	Sodium-coupled neutral amino acid transporter 5	418.871	429.61	316.855	342.561	20.8551	12.5761	36.6499	19.6269	4	4	376.974	0.14789	22.427	0.453	16.8089	0.00158118
O35074	PTGIS_MOUSE	Ptgis	Prostacyclin synthase	307.892	267.388	343.906	308.91	16.3268	19.9236	24.4817	13.1449	4	4	307.024	0.101886	18.4693	0.263779	16.6235	0.000307203
Q9WVC3	CAV2_MOUSE	Cav2	Caveolin-2	341.676	279.479	287.907	360.734			19.3285		4	1	317.449	0.125676	19.3285	#DIV/0!	16.4239	#DIV/0!
P58774	TPM2_MOUSE	Tpm2	Tropomyosin beta chain	1461.07	1090.49	1248.74	1549.7	75.0685	106.375	78.9542	67.4185	4	4	1337.5	0.155153	81.954	0.207083	16.3201	0.00150577
Q61555	FBN2_MOUSE	Fbn2	Fibrillin-2	656.69	889.41	638.194	1064.96	31.329	46.2814	90.7116	31.2129	4	4	812.313	0.250593	49.8837	0.563778	16.2841	0.00615269
P05622	PGFRB_MOUSE	Pdgfrb	Platelet-derived growth factor receptor beta	253.703	222.17	221.815	205.341	9.03475		21.8841	10.9484	4	3	225.757	0.0895525	13.9558	0.496749	16.1766	0.00553734
Q61554	FBN1_MOUSE	Fbn1	Fibrillin-1	532.862	596.628	515.408	772.207	19.2347		59.4818		4	2	604.276	0.194067	39.3582	0.723076	15.3532	0.0378426
P55002	MFAP2_MOUSE	Mfap2	Microfibrillar-associated protein 2	567.537	718.959	591.991	897.584	37.7263		52.8411		4	2	694.018	0.217677	45.2837	0.236018	15.326	0.00556182
Q925F2	ESAM_MOUSE	Esam	Endothelial cell-selective adhesion molecule	549.752	636.923	567.171	506.427	37.3493	22.7329	57.39	30.6598	4	4	565.068	0.0960698	37.033	0.400402	15.2585	0.000396051
P11276	FINC_MOUSE	Fn1	Fibronectin	1230.08	1185.97	1200.16	1350.1	76.3953	78.1638	109.418	63.1865	4	4	1241.58	0.0601234	81.7909	0.239549	15.1799	0.000123171
P13597	ICAM1_MOUSE	Icam1	Intercellular adhesion molecule 1	208.111	187.586	169.456	188.379		7.38592	18.193		4	2	188.383	0.0838235	12.7895	0.597504	14.7296	0.055437
P54869	HMCS2_MOUSE	Hmgcs2	Hydroxymethylglutaryl-CoA synthase, mitochondrial	2038.99	2207.71	1922.8	1753.48	136.503	121.556	182.091	100.28	4	4	1980.74	0.096635	135.107	0.256609	14.6605	0.000301281
P53986	MOT1_MOUSE	Slc16a1	Monocarboxylate transporter 1	3126.21	3018.22	2505.09	2781.2	166.701	208.675	269.313	154.704	4	4	2857.68	0.0964809	199.848	0.25904	14.2992	0.00044294
Q9WV08	APJ_MOUSE	Aplnr	Apelin receptor	184.114	155.312	145.341	144.245			11.3686		4	1	157.253	0.118195	11.3686	#DIV/0!	13.8322	#DIV/0!
Q9JKY7	Q9JKY7_MOUSE	Cyp2d22	Cytochrome P450	167.689	173.416	148.504	118.749	13.3107	6.22051	9.98938	15.1469	4	4	152.09	0.162064	11.1669	0.351763	13.6197	0.0019819
Q61559	FCGRN_MOUSE	Fcgrt	IgG receptor FcRn large subunit p51	484.696	493.248	438.019	444.152	25.6972	38.8739	50.7531	22.8666	4	4	465.029	0.0601664	34.5477	0.372228	13.4605	0.000127463
Q08481	PECA1_MOUSE	Pecam1	Platelet endothelial cell adhesion molecule	432.497	438.316	342.618	359.274	33.5634	15.4048	35.983	32.0626	4	4	393.176	0.12537	29.2535	0.320394	13.4403	0.000972154
P30412	PPIC_MOUSE	Ppic	Peptidyl-prolyl cis-trans isomerase C	250.096	227.764	190.695	184.642	17.4017	12.548	18.5021	15.8573	4	4	213.299	0.145648	16.0773	0.161152	13.2671	0.00112002
O09117	SYPL1_MOUSE	Sypl1	Synaptophysin-like protein 1	604.647	625.659	588.393	566.226	40.7983	29.9599	71.9964	40.3491	4	4	596.231	0.0421928	45.7759	0.397222	13.025	7.9865e-05
Q3U962	CO5A2_MOUSE	Col5a2	Collagen alpha-2(V) chain	156.694	159.206	190.477	199.794		13.5586			4	1	176.543	0.123639	13.5586	#DIV/0!	13.0207	#DIV/0!
Q00651	ITA4_MOUSE	Itga4	Integrin alpha-4	140.276	123.288	110.017	105.371		5.29688	15.3229	7.08524	4	3	119.738	0.130751	9.23501	0.579053	12.9657	0.00484524
Q7TQK1	INT7_MOUSE	Ints7	Integrator complex subunit 7	27.7023	21.142	22.777	29.9535			1.96902		4	1	25.3937	0.16244	1.96902	#DIV/0!	12.8966	#DIV/0!
O70491	STRA6_MOUSE	Stra6	Receptor for retinol uptake STRA6	144.822	133.964	111.027	98.4774	4.24571		2.4674	21.7074	4	3	122.073	0.172981	9.4735	1.1223	12.8857	0.0275648
Q9CZJ2	HS12B_MOUSE	Hspa12b	Heat shock 70 kDa protein 12B	894.646	902.825	810.375	872.614	67.4279	72.8872	67.9369	63.0264	4	4	870.115	0.048063	67.8196	0.0594832	12.8298	3.64676e-05
P97927	LAMA4_MOUSE	Lama4	Laminin subunit alpha-4	901.617	852.424	859.471	897.173	49.2536	71.8035	66.1075	89.6511	4	4	877.671	0.0288422	69.2039	0.240706	12.6824	1.5912e-05
Q8CFE6	S38A2_MOUSE	Slc38a2	Sodium-coupled neutral amino acid transporter 2	338.576	344.342	230.237	219.065	12.5567	38.5232	31.7123	7.15306	4	4	283.055	0.238944	22.4863	0.66757	12.5879	0.00399245
Q99K41	EMIL1_MOUSE	Emilin1	EMILIN-1	322.047	316.911	352.16	437.413	10.1864	61.6559	38.3913	3.40707	4	4	357.133	0.156056	28.4102	0.944952	12.5706	0.00315781
P70170	ABCC9_MOUSE	Abcc9	ATP-binding cassette sub-family C member 9	197.503	183.076	171.146	137.047	8.87765	11.9185	16.0211	17.9836	4	4	172.193	0.149774	13.7002	0.29848	12.5686	0.00174659
Q8BZ03	KPCD2_MOUSE	Prkd2	Serine/threonine-protein kinase D2	29.935	23.7054	31.9189	29.0857	2.54356		2.0201		4	2	28.6613	0.12249	2.28183	0.162213	12.5606	0.0278445
Q9R0M4	PODXL_MOUSE	Podxl	Podocalyxin	1494.23	1190.19	1164.53	1187.26	83.1357	93.4527	102.842	122.187	4	4	1259.05	0.124859	100.404	0.165359	12.5398	0.00083986
O54724	CAVN1_MOUSE	Cavin1	Caveolae-associated protein 1	465.261	472.673	501.835	675.951	33.5197	39.8449	57.4941	39.7474	4	4	528.93	0.187694	42.6515	0.242149	12.4012	0.00231669
Q9WVB0	RBPMS_MOUSE	Rbpms	RNA-binding protein with multiple splicing	45.203	28.4905	44.7419	64.4959		5.2949	2.19399		4	2	45.7328	0.322013	3.74444	0.585581	12.2135	0.182248
Q8K0E8	FIBB_MOUSE	Fgb	Fibrinogen beta chain	1193.63	389.21	384.777	433.076			49.8116		4	1	600.173	0.660206	49.8116	#DIV/0!	12.0489	#DIV/0!
Q99JY6	HIG1B_MOUSE	Higd1b	HIG1 domain family member 1B	348.547	381.047	420.843	324.811		25.9622	23.5783	42.3011	4	3	368.812	0.112925	30.6139	0.332901	12.0472	0.00930644
Q3TTY5	K22E_MOUSE	Krt2	Keratin, type II cytoskeletal 2 epidermal	597.498	462.121	235.376	333.005	33.0649	48.4663	23.9466	33.2813	4	4	407	0.386559	34.6898	0.292955	11.7326	0.0164257
Q9ERB5	SO1C1_MOUSE	Slco1c1	Solute carrier organic anion transporter family member 1C1	295.806	326.725	215.019	208.168	28.1516	21.4361	27.4647	13.8662	4	4	261.429	0.225606	22.7296	0.29189	11.5017	0.00362934
P04919	B3AT_MOUSE	Slc4a1	Band 3 anion transport protein	70.9777	175.136	87.0323	85.9922		11.5811	7.10206		4	2	104.785	0.453036	9.34158	0.339039	11.217	0.210611
P48036	ANXA5_MOUSE	Anxa5	Annexin A5	7046.07	6264.61	5249.49	5703.44	528.312	482.42	682.424	473.641	4	4	6065.9	0.12763	541.699	0.178754	11.1979	0.000909641
Q9Z0T9	ITB6_MOUSE	Itgb6	Integrin beta-6	3217.36	2920.86	2676.82	2678.87		203.707	312.433		4	2	2873.48	0.08919	258.07	0.297907	11.1345	0.044124
P97449	AMPN_MOUSE	Anpep	Aminopeptidase N	792.886	786.825	678.401	675.13	71.1053	50.7597	93.2386	53.9943	4	4	733.311	0.0891206	67.2745	0.289497	10.9003	0.00037868
O35566	CD151_MOUSE	Cd151	CD151 antigen	587.494	532.455	523.176	482.595	42.4076	48.1505	65.9009	39.1811	4	4	531.43	0.0812791	48.91	0.243696	10.8655	0.000222371
P07356	ANXA2_MOUSE	Anxa2	Annexin A2	3424.75	3609.54	2915.2	2972.4	294.075	262.479	387.687	246.168	4	4	3230.47	0.105344	297.602	0.212578	10.855	0.000559523
Q64314	CD34_MOUSE	Cd34	Hematopoietic progenitor cell antigen CD34	333.513	311.043	258.146	261.997			34.2375	20.5561	4	2	291.175	0.127419	27.3968	0.353115	10.6281	0.0239738
P15864	H12_MOUSE	H1-2	Histone H1.2	122882	121545	85211.9	94336.9	10287.4	9964.66	11294.6	8404.71	4	4	105994	0.180231	9987.84	0.119926	10.6123	0.00213143
P09055	ITB1_MOUSE	Itgb1	Integrin beta-1	2877.28	2694.55	2325.92	2396.42	240.074	212.479	306.551	214.972	4	4	2573.54	0.100225	243.519	0.179988	10.5681	0.000474806
P49935	CATH_MOUSE	Ctsh	Pro-cathepsin H	223.271	204.902	158.321	155.501	14.5095	21.0961	17.2153		4	3	185.499	0.182594	17.607	0.188035	10.5355	0.0121066
P01887	B2MG_MOUSE	B2m	Beta-2-microglobulin	580.321	594.965	624.67	786.54	62.1583	51.0234	78.7522	53.8214	4	4	646.624	0.147048	61.4388	0.203026	10.5247	0.00130757
P28654	PGS2_MOUSE	Dcn	Decorin	204.901	191.483	191.65	302.04		18.8915	23.4147		4	2	222.519	0.239916	21.1531	0.151202	10.5194	0.00813637
P55772	ENTP1_MOUSE	Entpd1	Ectonucleoside triphosphate diphosphohydrolase 1	379.041	314.853	303.265	301.17	33.0508		28.6774		4	2	324.582	0.11338	30.8641	0.100196	10.5165	0.0729277
Q8R2Z5	VWA1_MOUSE	Vwa1	von Willebrand factor A domain-containing protein 1	373.384	375.496	356.496	374.21	20.4051	69.4726	33.0298	18.6976	4	4	369.897	0.0242658	35.4013	0.666542	10.4487	0.000100272
Q62009	POSTN_MOUSE	Postn	Periostin	420.509	430.995	486.806	700.438	35.4571	52.0675	64.1639	44.5074	4	4	509.687	0.255949	49.049	0.247731	10.3914	0.00598766
E9PV24	FIBA_MOUSE	Fga	Fibrinogen alpha chain	627.882	225.74	240.075	240.997	18.3693	18.0835	61.3094		4	3	333.673	0.58819	32.5874	0.763313	10.2393	0.139564
O08573	LEG9_MOUSE	Lgals9	Galectin-9	193.189	204.653	179.28	238.457			28.4148	11.4831	4	2	203.895	0.123933	19.9489	0.600158	10.2208	0.126542
Q9CQ19	MYL9_MOUSE	Myl9	Myosin regulatory light polypeptide 9	406.242	348.688	455.427	342.68		46.9923	37.5087	29.9051	4	3	388.259	0.136921	38.1354	0.224485	10.1811	0.0113831
Q09143	SL7A1_MOUSE	Slc7a1	High affinity cationic amino acid transporter 1	1216.63	1205.77	966.098	1021.93	102.603	94.7475	144.984	91.6319	4	4	1102.61	0.115657	108.492	0.228242	10.1631	0.000819147
Q01320	TOP2A_MOUSE	Top2a	DNA topoisomerase 2-alpha	106.197	114.085	101.216	118.532	11.6715		8.47858	12.8374	4	3	110.007	0.0706286	10.9958	0.205223	10.0045	0.00171905
P11688	ITA5_MOUSE	Itga5	Integrin alpha-5	340.834	325.243	274.315	297.5	27.2989	19.1305	43.2318	34.7134	4	4	309.473	0.0953396	31.0937	0.331093	9.95293	0.000726036
P97429	ANXA4_MOUSE	Anxa4	Annexin A4	609.803	596.601	488	539.304	59.9849	50.1519	57.8709	57.9381	4	4	558.427	0.100358	56.4864	0.0767529	9.88603	0.000405559
P31649	S6A13_MOUSE	Slc6a13	Sodium- and chloride-dependent GABA transporter 2	177.433	284.395	172.962	212.239	21.1592	12.5814	32.0985		4	3	211.757	0.243248	21.9464	0.445738	9.64885	0.0443399
P18572	BASI_MOUSE	Bsg	Basigin	8575.53	7809.07	6286.35	6297.85	772.565	669.18	914.835	649.906	4	4	7242.2	0.157527	751.621	0.161528	9.63543	0.00156844
A2ASQ1	AGRIN_MOUSE	Agrn	Agrin	769.518	664.868	752.007	888.052	72.1707	73.4787	104.546	70.7003	4	4	768.611	0.119492	80.2239	0.202613	9.58082	0.000740587
Q640M1	UT14A_MOUSE	Utp14a	U3 small nucleolar RNA-associated protein 14 homolog A	6.58853	17.3699	11.2741	10.6221	0.687431	0.620546		2.34169	4	3	11.4637	0.388142	1.21656	0.801417	9.42304	0.0886065
Q9JM51	PTGES_MOUSE	Ptges	Prostaglandin E synthase	335.394	310.491	315.482	170.209	30.2173				4	1	282.894	0.268262	30.2173	#DIV/0!	9.36199	#DIV/0!
P43135	COT2_MOUSE	Nr2f2	COUP transcription factor 2	110.204	124.631	107.403	137.579	14.7976	10.3745	17.4219	8.75479	4	4	119.954	0.116424	12.8372	0.310273	9.34427	0.00123884
Q91YH5	ATLA3_MOUSE	Atl3	Atlastin-3	376.738	388.468	426.278	391.547	41.9117	37.1786	59.7956	31.3752	4	4	395.758	0.0538808	42.5653	0.288227	9.29767	1.62035e-05
Q6IFX2	K1C42_MOUSE	Krt42	Keratin, type I cytoskeletal 42	171.649	267.79	74.6844	130.664				17.4068	4	1	161.197	0.505101	17.4068	#DIV/0!	9.26057	#DIV/0!
Q62087	PON3_MOUSE	Pon3	Serum paraoxonase/lactonase 3	441.848	365.697	431.316	376.303	35.6256	49.4965	45.8941		4	3	403.791	0.0949806	43.6721	0.164807	9.24598	0.00538597
Q60520	SIN3A_MOUSE	Sin3a	Paired amphipathic helix protein Sin3a	22.6246	23.1953	30.6963	35.8583		0.84718	5.24796		4	2	28.0936	0.22603	3.04757	1.02108	9.21837	0.0412353
Q921I1	TRFE_MOUSE	Tf	Serotransferrin	6480.79	6370.34	4429.24	3965.46	559.897	603.041	674.783	501.877	4	4	5311.46	0.244961	584.899	0.12457	9.08097	0.00533661
P43275	H11_MOUSE	H1-1	Histone H1.1	7723.41	7018.91	5787.94	6033.45	714.423	710.63	819.293	731.794	4	4	6640.93	0.135	744.035	0.06856	8.92556	0.00107405
Q3U9G9	LBR_MOUSE	Lbr	Delta(14)-sterol reductase LBR	1332.03	1266.11	1129.85	1200.52	152.155	139.01	136.872	124.483	4	4	1232.13	0.0704353	138.13	0.0820446	8.92006	0.000105598
Q61147	CERU_MOUSE	Cp	Ceruloplasmin	304.79	323.58	322.562	268.283	32.6994	26.966	47.2791	30.2719	4	4	304.804	0.0847452	34.3041	0.261295	8.88534	0.00019697
E9Q236	MRP4_MOUSE	Abcc4	ATP-binding cassette sub-family C member 4	107.945	113.491	107.428	93.4581	19.7259	3.30055	11.7929	12.874	4	4	105.581	0.0808377	11.9233	0.565009	8.85495	0.000663455
Q8BJS4	SUN2_MOUSE	Sun2	SUN domain-containing protein 2	188.536	184.769	178.146	190.606	25.5526	17.7287	26.6566	14.6041	4	4	185.514	0.0295087	21.1355	0.278922	8.77738	6.50526e-05
P19324	SERPH_MOUSE	Serpinh1	Serpin H1	2148.86	2147.56	2505.84	2437.68	252.954	236.557	380.266	187.404	4	4	2309.99	0.0817597	264.295	0.310931	8.74017	0.00016298
Q9WTI7	MYO1C_MOUSE	Myo1c	Unconventional myosin-Ic	667.95	725.088	692.324	678.386	78.7612	80.3782	89.1414	71.9379	4	4	690.937	0.035981	80.0547	0.0883952	8.63081	1.62013e-05
Q1EG27	MYO3B_MOUSE	Myo3b	Myosin-IIIb	138.862	179.984	144.844	146.823		12.0921	23.396		4	2	152.628	0.121527	17.7441	0.450464	8.60166	0.101324
Q3UQ28	PXDN_MOUSE	Pxdn	Peroxidasin homolog	89.7974	93.959	99.5368	124.637			11.8753		4	1	101.983	0.153175	11.8753	#DIV/0!	8.58779	#DIV/0!
B1AVK5	B1AVK5_MOUSE	Col4a6	Collagen, type IV, alpha 6	290.274	281.953	302.195	353.138			35.8619		4	1	306.89	0.104049	35.8619	#DIV/0!	8.55755	#DIV/0!
Q99JR5	TINAL_MOUSE	Tinagl1	Tubulointerstitial nephritis antigen-like	336.085	272.696	386.735	327.594			30.6045	47.005	4	2	330.777	0.141186	38.8047	0.298853	8.52415	0.0751782
Q9Z0M6	AGRE5_MOUSE	Adgre5	Adhesion G protein-coupled receptor E5	283.786	276.137	241.84	232.93			29.9486	30.9323	4	2	258.673	0.0968197	30.4404	0.0228505	8.49768	0.015215
Q91VF6	COQA1_MOUSE	Col26a1	Collagen alpha-1(XXVI) chain	123.372	90.9828	96.9182	94.6219		6.91926	17.0823		4	2	101.474	0.14587	12.0008	0.598824	8.45559	0.0164174
Q60605	MYL6_MOUSE	Myl6	Myosin light polypeptide 6	3984.89	3622.65	3728.83	3392.83	441.481	401.247	499.73	425.99	4	4	3682.3	0.0667193	442.112	0.0946217	8.32888	0.000106055
P08121	CO3A1_MOUSE	Col3a1	Collagen alpha-1(III) chain	302.931	225.144	284.155	356.229		43.4075	29.0037		4	2	292.115	0.185155	36.2056	0.281311	8.06822	0.105988
Q8N9S3	AHSA2_MOUSE	Ahsa2	Activator of 90 kDa heat shock protein ATPase homolog 2	240.198	221.829	33.0745	66.2718	23.939	16.0968	17.2151	13.5941	4	4	140.343	0.754125	17.7112	0.249515	7.92396	0.097968
P39447	ZO1_MOUSE	Tjp1	Tight junction protein ZO-1	598.32	667.841	621.421	771.828	80.8685	82.452	101.439	70.9186	4	4	664.852	0.115745	83.9195	0.151889	7.9225	0.000875307
Q9D6K9	CERS5_MOUSE	Cers5	Ceramide synthase 5	55.0543	81.6704	77.0915	47.4429	8.2612				4	1	65.3148	0.254798	8.2612	#DIV/0!	7.90621	#DIV/0!
Q8BHZ4	ZN592_MOUSE	Znf592	Zinc finger protein 592	22.8373	25.093	21.4293	19.3308				2.81149	4	1	22.1726	0.109236	2.81149	#DIV/0!	7.88642	#DIV/0!
Q9EQJ0	TPC1_MOUSE	Tpcn1	Two pore calcium channel protein 1	72.4474	73.746	51.6007	56.5236		9.82673	7.48822	7.02964	4	3	63.5794	0.175913	8.11486	0.184864	7.83493	0.0124451
Q8BG60	TXNIP_MOUSE	Txnip	Thioredoxin-interacting protein	10.0954	3.78761	13.0589	20.6833				1.5197	4	1	11.9063	0.589036	1.5197	#DIV/0!	7.83464	#DIV/0!
Q9CZR2	NALD2_MOUSE	Naalad2	N-acetylated-alpha-linked acidic dipeptidase 2	453.396	432.948	380.895	357	57.4324	51.9046	48.237	50.0332	4	4	406.06	0.11017	51.9018	0.0766742	7.82362	0.000437242
P56528	CD38_MOUSE	Cd38	ADP-ribosyl cyclase/cyclic ADP-ribose hydrolase 1	229.677	195.725	205.155	229.332			27.2552	27.7028	4	2	214.972	0.080089	27.479	0.0115179	7.82315	0.0397518
P43276	H15_MOUSE	H1-5	Histone H1.5	39416.5	37847.5	26209.7	29386.3	4326.22	3949.95	4914.72	3864.37	4	4	33215	0.193288	4263.81	0.112121	7.78997	0.00318387
Q63961	EGLN_MOUSE	Eng	Endoglin	452.161	457.197	361.425	346.311	65.2372	12.8829	49.3755	80.677	4	4	404.273	0.144866	52.0432	0.558512	7.76804	0.00299184
P70180	ANPRC_MOUSE	Npr3	Atrial natriuretic peptide receptor 3	10.1092	15.8465	8.75951	14.1238	2.15832		1.76377	0.80379	4	3	12.2098	0.272484	1.57529	0.442239	7.75078	0.040976
Q80X90	FLNB_MOUSE	Flnb	Filamin-B	329.124	356.675	369.138	449.652	51.6385	42.6249	59.5571	40.8059	4	4	376.147	0.13765	48.6566	0.178275	7.73065	0.00138785
P10107	ANXA1_MOUSE	Anxa1	Annexin A1	301.832	260.896	265.891	295.454	45.4423	26.449	41.1857	32.8197	4	4	281.018	0.0733699	36.4742	0.232899	7.70458	0.000107905
Q6IRU2	TPM4_MOUSE	Tpm4	Tropomyosin alpha-4 chain	2184.96	2101.79	1588.71	1777.83	254.13	242.957	319.389	177.541	4	4	1913.32	0.145668	248.504	0.233753	7.69936	0.00155844
Q4FZG9	NUA4L_MOUSE	Ndufa4l2	NADH dehydrogenase [ubiquinone] 1 alpha subcomplex subunit 4-like 2	219.313	217.145	199.417	223.747		16.643	39.7746		4	2	214.906	0.0497195	28.2088	0.579837	7.61839	0.0719191
Q9JK53	PRELP_MOUSE	Prelp	Prolargin	319.411	291.51	327.388	453.602	16.761		45.5987	75.8177	4	3	347.978	0.20713	46.0591	0.641155	7.55502	0.00815901
O08734	BAK_MOUSE	Bak1	Bcl-2 homologous antagonist/killer	302.669	284.373	289.701	190.8	30.8323	40.7308	42.352	28.0197	4	4	266.886	0.192226	35.4837	0.200635	7.52136	0.00228656
Q8K297	GT251_MOUSE	Colgalt1	Procollagen galactosyltransferase 1	321.236	327.249	337.716	307.076	42.3658	46.1759	51.4985	32.5562	4	4	323.319	0.0395641	43.1491	0.185257	7.49307	1.44285e-06
Q3U0S6	RAIN_MOUSE	Rasip1	Ras-interacting protein 1	237.618	260.804	251.701	328.765	38.9832	21.3074	44.4313	39.4678	4	4	269.722	0.150159	36.0474	0.28103	7.48242	0.00145289
Q8BJD1	ITIH5_MOUSE	Itih5	Inter-alpha-trypsin inhibitor heavy chain H5	276.804	232.109	276.413	314.663	3.76762	52.4985	33.6049	57.6846	4	4	274.997	0.122744	36.8889	0.661046	7.45474	0.00136154
P43274	H14_MOUSE	H1-4	Histone H1.4	27778	27574.1	17185.2	22053	3606.1	2620.37	3293.8	3214.72	4	4	23647.6	0.213937	3183.75	0.129358	7.42759	0.00416916
Q8CI85	CAH12_MOUSE	Ca12	Carbonic anhydrase 12	68.1705	55.7463	57.0563	61.4342		8.18924			4	1	60.6018	0.0924283	8.18924	#DIV/0!	7.40018	#DIV/0!
Q9R0E1	PLOD3_MOUSE	Plod3	Multifunctional procollagen lysine hydroxylase and glycosyltransferase LH3	296.284	303.235	299.06	279.726	34.2736	36.0238	53.6899	36.7399	4	4	294.576	0.0349794	40.1818	0.225594	7.33109	2.90623e-05
Q8CGB3	UACA_MOUSE	Uaca	Uveal autoantigen with coiled-coil domains and ankyrin repeats	93.4799	109.135	106.925	133.026			12.5956	17.8456	4	2	110.641	0.148666	15.2206	0.2439	7.26919	0.0631502
O35174	KCNS2_MOUSE	Kcns2	Potassium voltage-gated channel subfamily S member 2	33.2559	18.6441	30.4803	30.6292				3.89635	4	1	28.2524	0.231171	3.89635	#DIV/0!	7.25098	#DIV/0!
Q61414	K1C15_MOUSE	Krt15	Keratin, type I cytoskeletal 15	2666.46	2839.6	1269.7	1526.09	345.576	383.617	157.498	258.697	4	4	2075.46	0.381851	286.347	0.351178	7.24807	0.0143219
P62806	H4_MOUSE	H4f16	Histone H4	153925	148509	124120	132094	19234	18022.3	20245.9	19578.4	4	4	139662	0.0996033	19270.2	0.0483619	7.24758	0.0004872
Q9D1I2	CAR19_MOUSE	Card19	Caspase recruitment domain-containing protein 19	50.4515	44.2104	46.9243	56.5503	5.45731		9.23633	5.88174	4	3	49.5341	0.107599	6.85846	0.301846	7.22234	0.00706834
P70313	NOS3_MOUSE	Nos3	Nitric oxide synthase, endothelial	215.992	232.442	204.645	234.903	44.3638	20.9927	33.572	24.0741	4	4	221.995	0.0643813	30.7507	0.342653	7.21921	0.000471773
Q8VC69	S22A6_MOUSE	Slc22a6	Solute carrier family 22 member 6	80.8617	194.538	149.549	143.027	12.091	15.2565	32.1023		4	3	141.994	0.329227	19.8166	0.542818	7.1654	0.0624996
Q9EQ06	DHB11_MOUSE	Hsd17b11	Estradiol 17-beta-dehydrogenase 11	914.491	930.177	866.83	808.5	122.573	126.974	125.892	117.221	4	4	880	0.0622172	123.165	0.0355847	7.14488	8.60788e-05
Q9Z2A9	GGT5_MOUSE	Ggt5	Glutathione hydrolase 5 proenzyme	142.707	155.423	137.328	126.848	25.1763	13.8061	26.6127	13.361	4	4	140.576	0.0845669	19.739	0.361426	7.12176	0.000435651
P27661	H2AX_MOUSE	H2ax	Histone H2AX	300219	252766	224531	251953	41135.4	27062.8	37137	39266.8	4	4	257367	0.122151	36150.5	0.173575	7.11933	0.000665481
Q9D2V8	MFS10_MOUSE	Mfsd10	Major facilitator superfamily domain-containing protein 10	114.894	116.507	110.447	99.3724	11.184	18.7356	20.5256	11.623	4	4	110.305	0.0700406	15.517	0.309926	7.10864	0.000127432
Q7TMR0	PCP_MOUSE	Prcp	Lysosomal Pro-X carboxypeptidase	280.376	292.694	241.526	251.761	45.5586	36.6526	39.0852	29.3672	4	4	266.589	0.0898064	37.6659	0.177572	7.07773	0.000258288
P10922	H10_MOUSE	H1-0	Histone H1.0	11174.3	10043.8	8764.79	8853.09	1397.64	1191.68	1510.68	1417.85	4	4	9708.99	0.117183	1379.46	0.0975139	7.03824	0.000810103
Q6AW69	CGNL1_MOUSE	Cgnl1	Cingulin-like protein 1	151.079	158.631	134.712	162.101	36.422	17.2159	11.2236		4	3	151.631	0.0803376	21.6205	0.608865	7.01329	0.00384865
P54116	STOM_MOUSE	Stom	Stomatin	369.283	334.378	328.449	365.468	46.5925	51.1932	53.2562	49.6296	4	4	349.395	0.059993	50.1679	0.0559809	6.96451	0.00013336
P41438	S19A1_MOUSE	Slc19a1	Reduced folate transporter	25.8172	19.6069	11.4411	20.1648	3.75576		1.78623		4	2	19.2575	0.307313	2.771	0.502588	6.94967	0.237379
Q60847	COCA1_MOUSE	Col12a1	Collagen alpha-1(XII) chain	506.497	502.689	611.887	743.504	67.8024	22.4881	86.9769	163.331	4	4	591.144	0.191967	85.1496	0.689575	6.94242	0.000469886
Q8BTM8	FLNA_MOUSE	Flna	Filamin-A	447.943	445.749	547.162	696.177	69.9311	74.9561	108.689	55.0943	4	4	534.258	0.220593	77.1676	0.293423	6.92334	0.00544641
Q61739	ITA6_MOUSE	Itga6	Integrin alpha-6	644.015	583.127	539.013	609.948	82.7986	80.3477	97.6188	84.612	4	4	594.026	0.0746402	86.3443	0.0893723	6.87974	0.000266042
Q91V04	TRAM1_MOUSE	Tram1	Translocating chain-associated membrane protein 1	351.92	354.189	321.593	253.266	33.1831	53.4334	54.4851	46.7217	4	4	320.242	0.146947	46.9558	0.208805	6.82007	0.00157898
P14824	ANXA6_MOUSE	Anxa6	Annexin A6	6750.25	6251.07	5774.5	5903.65	899.896	809.746	1082.05	829.584	4	4	6169.87	0.0706869	905.319	0.136976	6.81513	0.000228686
O08638	MYH11_MOUSE	Myh11	Myosin-11	733.605	547.582	921.392	856.3	132.797	81.8144	84.0053	150.979	4	4	764.72	0.214938	112.399	0.310165	6.80362	0.00369246
P46735	MYO1B_MOUSE	Myo1b	Unconventional myosin-Ib	846.247	951.822	856.439	831.285	132.182	118.652	143.59	118.088	4	4	871.448	0.062619	128.128	0.095173	6.80139	0.000143432
Q9ESD7	DYSF_MOUSE	Dysf	Dysferlin	256.922	253.323	205.413	210.75	28.6443	86.611	6.97317	14.2889	4	4	231.602	0.117814	34.1293	1.05854	6.78601	0.000561074
Q60675	LAMA2_MOUSE	Lama2	Laminin subunit alpha-2	527.551	528.581	570.97	632.707	67.7329	65.1694	62.0371	139.859	4	4	564.952	0.0876055	83.6996	0.448174	6.74976	3.2657e-05
Q7TMS5	ABCG2_MOUSE	Abcg2	Broad substrate specificity ATP-binding cassette transporter ABCG2	374.062	365.698	308.732	314.734	42.2333	45.4127	55.8806	58.5266	4	4	340.806	0.099274	50.5133	0.156547	6.74687	0.000795758
P01901	HA1B_MOUSE	H2-K1	H-2 class I histocompatibility antigen, K-B alpha chain	46.5874	36.0756	47.3524	105.218				8.73416	4	1	58.8084	0.533337	8.73416	#DIV/0!	6.73314	#DIV/0!
Q3TZZ7	ESYT2_MOUSE	Esyt2	Extended synaptotagmin-2	472.242	487.368	479.415	438.186	71.2402	68.9809	72.7921	66.336	4	4	469.303	0.0461214	69.8373	0.0402391	6.71994	3.34144e-05
E9Q7E2	ARID2_MOUSE	Arid2	AT-rich interactive domain-containing protein 2	50.0753	51.2878	52.3531	51.3363		5.30891	10.6395	7.05796	4	3	51.2631	0.0181774	7.66879	0.35433	6.68464	0.00079321
O88909	S22A8_MOUSE	Slc22a8	Solute carrier family 22 member 8	201.159	209.222	160.289	149.897			29.5694	24.7083	4	2	180.142	0.163305	27.1389	0.126657	6.63778	0.013757
Q8BN82	S17A5_MOUSE	Slc17a5	Sialin	30.2612	30.2478	13.1856	26.3206		4.09449	4.10874	3.19353	4	3	25.0038	0.323715	3.79892	0.138021	6.58182	0.0659839
Q64429	CP1B1_MOUSE	Cyp1b1	Cytochrome P450 1B1	10.7942	20.5938	15.5094	16.1081		2.40808			4	1	15.7514	0.254497	2.40808	#DIV/0!	6.54105	#DIV/0!
P06802	ENPP1_MOUSE	Enpp1	Ectonucleotide pyrophosphatase/phosphodiesterase family member 1	67.9889	62.9618	75.4258	62.9925			10.3951		4	1	67.3422	0.0873772	10.3951	#DIV/0!	6.47827	#DIV/0!
P50543	S10AB_MOUSE	S100a11	Protein S100-A11	262.144	283.43	296.074	334.568	32.2566	42.6546	58.5363	50.8054	4	4	294.054	0.103459	46.0632	0.244429	6.3837	0.000256527
Q91ZV8	AGRA2_MOUSE	Adgra2	Adhesion G protein-coupled receptor A2	83.8065	85.2294	82.3195	83.7641	13.1276				4	1	83.7799	0.0141813	13.1276	#DIV/0!	6.38196	#DIV/0!
Q8C3X8	LMF2_MOUSE	Lmf2	Lipase maturation factor 2	274.511	303.26	271.171	242.187	44.9242	46.1011	49.3147	31.4246	4	4	272.782	0.0915393	42.9412	0.183944	6.35247	0.000174612
Q8R3P6	INT14_MOUSE	Ints14	Integrator complex subunit 14	6.94432	6.24056	12.3277	9.0433	0.624468	2.09592			4	2	8.63897	0.316262	1.36019	0.764945	6.35128	0.130474
P09535	IGF2_MOUSE	Igf2	Insulin-like growth factor II	111.368	111.519	92.7999	96.7501		11.2225	21.3354		4	2	103.109	0.0946369	16.279	0.439273	6.3339	0.105877
Q62469	ITA2_MOUSE	Itga2	Integrin alpha-2	100.208	104.66	80.7542	106.401	10.8652	13.0733	22.4819		4	3	98.0058	0.12033	15.4735	0.398688	6.3338	0.0176974
P20152	VIME_MOUSE	Vim	Vimentin	6297.44	6248.78	6765.59	8631.68	1003.66	1031.41	1488.81	915.252	4	4	6985.87	0.160563	1109.78	0.232021	6.29481	0.0024166
P51885	LUM_MOUSE	Lum	Lumican	154.103	87.7491	122.591	234.295			40.396	7.29377	4	2	149.685	0.418075	23.8449	0.981628	6.27743	0.278835
Q9R1Q7	PLP2_MOUSE	Plp2	Proteolipid protein 2	207.591	196.392	201.954	202.769	33.2871	26.2465	48.6215	21.4281	4	4	202.177	0.0226982	32.3958	0.366181	6.24082	9.44831e-05
Q61581	IBP7_MOUSE	Igfbp7	Insulin-like growth factor-binding protein 7	290.092	259.023	210.255	234.45	40.5605	41.2226	36.8416	41.2374	4	4	248.455	0.137489	39.9655	0.0527055	6.21673	0.00105346
Q8BKE6	CP20A_MOUSE	Cyp20a1	Cytochrome P450 20A1	179.397	196.674	199.224	184.486	26.9785	27.7711	43.115	24.4099	4	4	189.945	0.0501703	30.5686	0.277618	6.21373	2.41119e-05
Q8K449	ABCA9_MOUSE	Abca9	ATP-binding cassette sub-family A member 9	115.396	149.952	159.388	141.305	19.539	24.2087	30.7336	16.9437	4	4	141.51	0.133637	22.8563	0.264742	6.19132	0.000582636
P28843	DPP4_MOUSE	Dpp4	Dipeptidyl peptidase 4	210.388	194.221	152.975	176.639	29.4005	33.7162	36.3244	19.4248	4	4	183.556	0.134066	29.7165	0.25008	6.1769	0.00143909
Q3V1T4	P3H1_MOUSE	P3h1	Prolyl 3-hydroxylase 1	62.1073	63.7814	62.4584	57.3878	10.1236	6.47302	15.9832	7.27745	4	4	61.4337	0.0454463	9.96432	0.432281	6.16537	0.000184764
Q8BH97	RCN3_MOUSE	Rcn3	Reticulocalbin-3	236.564	215.048	205.914	223.443	35.199	33.506	44.0318	30.3741	4	4	220.242	0.0591378	35.7777	0.163635	6.15585	0.000218259
Q9JHJ0	TMOD3_MOUSE	Tmod3	Tropomodulin-3	301.615	283.857	323.311	315.598	45.5469	25.8167	66.3444	61.5475	4	4	306.095	0.0566261	49.8139	0.367429	6.14478	7.92848e-08
Q9JHF5	Q9JHF5_MOUSE	Tcirg1	V-type proton ATPase subunit a	55.7944	62.6593	44.0356	50.3569		9.66786	7.66036		4	2	53.2116	0.148879	8.66411	0.163839	6.14161	0.117032
P56671	MAZ_MOUSE	Maz	Myc-associated zinc finger protein	90.0872	79.5947	50.7843	65.5085	10.3694	7.9352	17.8774	10.5107	4	4	71.4937	0.239021	11.6732	0.368519	6.12461	0.0102792
P97742	CPT1A_MOUSE	Cpt1a	Carnitine O-palmitoyltransferase 1, liver isoform	772.357	819.421	754.448	666.702	126.481	108.037	142.447	115.372	4	4	753.232	0.0847861	123.084	0.121629	6.11965	0.000325149
A2AFS3	ELAP1_MOUSE	Elapor1	Endosome/lysosome-associated apoptosis and autophagy regulator 1	45.1038	56.58	58.1379	91.3945		13.3736	8.40346	9.02884	4	3	62.804	0.317284	10.2686	0.263628	6.11611	0.0403808
Q6NZA9	TAF9B_MOUSE	Taf9b	Transcription initiation factor TFIID subunit 9B	53.3558	67.4067	40.7872	78.1437	6.01578	7.93708	14.2156	11.0871	4	4	59.9233	0.272055	9.81389	0.36713	6.10597	0.0108551
Q63918	CAVN2_MOUSE	Cavin2	Caveolae-associated protein 2	163.769	150.764	173.356	184.053			37.0065	18.2148	4	2	167.986	0.0842824	27.6106	0.481254	6.08408	0.0619279
Q61576	FKB10_MOUSE	Fkbp10	Peptidyl-prolyl cis-trans isomerase FKBP10	584.225	592.398	561.432	512.813	95.8254	66.452	124.335	84.4685	4	4	562.717	0.0635429	92.7702	0.261624	6.06571	0.000252608
Q8R143	PTTG_MOUSE	Pttg1ip	Pituitary tumor-transforming gene 1 protein-interacting protein	452.692	399.039	359.964	300.065	56.7496	39.5393	82.8463	70.3108	4	4	377.94	0.170251	62.3615	0.297871	6.06047	0.00362912
O35216	CENPA_MOUSE	Cenpa	Histone H3-like centromeric protein A	145.355	133.494	107.791	108.386	26.148	12.8583	17.581	25.8419	4	4	123.756	0.151347	20.6073	0.316113	6.00547	0.00183888
Q9R0E2	PLOD1_MOUSE	Plod1	Procollagen-lysine,2-oxoglutarate 5-dioxygenase 1	221.406	235.735	213.412	207.071	24.4385	26.4808	53.3126	42.07	4	4	219.406	0.056359	36.5755	0.373389	5.99872	0.000616468
O35682	MYADM_MOUSE	Myadm	Myeloid-associated differentiation marker	369.869	365.811	333.278	294.635	63.6057	49.2363	65.8248	50.0247	4	4	340.898	0.102436	57.1729	0.153256	5.96259	0.000451109
Q3TJD7	PDLI7_MOUSE	Pdlim7	PDZ and LIM domain protein 7	144.695	141.479	149.617	231.327		26.5074	17.6431	40.0064	4	3	166.779	0.258794	28.0523	0.401443	5.94531	0.024188
O88792	JAM1_MOUSE	F11r	Junctional adhesion molecule A	188.788	181.372	169.752	173.289	28.4447	27.9537	43.0095	20.8718	4	4	178.3	0.0477673	30.0699	0.309093	5.92952	0.000269337
Q64449	MRC2_MOUSE	Mrc2	C-type mannose receptor 2	205.944	169.813	187.907	153.484	35.9925	26.0987	26.4763	32.6046	4	4	179.287	0.126391	30.293	0.159443	5.91843	0.000835233
Q62086	PON2_MOUSE	Pon2	Serum paraoxonase/arylesterase 2	579.853	603.161	555.729	544.767	93.6989	96.1045	102.343	95.2362	4	4	570.878	0.0456115	96.8457	0.0392117	5.89471	5.34954e-05
Q8R5G7	ARAP3_MOUSE	Arap3	Arf-GAP with Rho-GAP domain, ANK repeat and PH domain-containing protein 3	53.7322	57.9442	48.1381	51.5049		10.8368		7.18621	4	2	52.8299	0.0778449	9.0115	0.286451	5.86249	0.0194124
Q8R138	TM119_MOUSE	Tmem119	Transmembrane protein 119	267.971	228.637	212.86	252.038	36.7017		49.2087	37.451	4	3	240.377	0.101687	41.1205	0.170587	5.84567	0.00987199
Q91V01	MBOA5_MOUSE	Lpcat3	Lysophospholipid acyltransferase 5	353.59	405.413	353.189	330.965	66.4749	62.2485	63.5472	56.0034	4	4	360.789	0.0875079	62.0685	0.0710971	5.81276	0.00028544
Q6DYE8	ENPP3_MOUSE	Enpp3	Ectonucleotide pyrophosphatase/phosphodiesterase family member 3	38.0285	36.4631	40.3725	43.7708			6.87158		4	1	39.6587	0.0801195	6.87158	#DIV/0!	5.77141	#DIV/0!
Q924Z4	CERS2_MOUSE	Cers2	Ceramide synthase 2	148.819	165.992	150.159	155.699	13.584	32.7953	31.4616	29.8294	4	4	155.167	0.0503125	26.9176	0.333292	5.76453	5.56597e-05
Q3THE2	ML12B_MOUSE	Myl12b	Myosin regulatory light chain 12B	1939.1	2013.66	1891.74	1588.47	327.38	277.349	380.776	309.672	4	4	1858.24	0.100481	323.794	0.133628	5.73896	0.00054716
Q3TYU2	AT135_MOUSE	Atp13a5	Probable cation-transporting ATPase 13A5	99.8961	80.3499	68.7063	68.7637	3.4305		24.2879		4	2	79.429	0.1851	13.8592	1.06416	5.73114	0.225288
P24668	MPRD_MOUSE	M6pr	Cation-dependent mannose-6-phosphate receptor	846.837	898.634	774.593	714.661	126.109	132.474	162.267	143.645	4	4	808.681	0.099822	141.124	0.112312	5.7303	0.000689962
P08207	S10AA_MOUSE	S100a10	Protein S100-A10	329.48	341.875	416.464	457.481	80.7424	56.9167	78.667	54.8612	4	4	386.325	0.158009	67.7968	0.203574	5.69828	0.00245966
Q8CHY6	P66A_MOUSE	Gatad2a	Transcriptional repressor p66 alpha	53.8172	68.7139	51.7972	66.2554	17.7855	10.3158	10.0195	4.5217	4	4	60.1459	0.142537	10.6606	0.510862	5.64188	0.00421486
Q61982	NOTC3_MOUSE	Notch3	Neurogenic locus notch homolog protein 3	40.2319	28.9116	22.2303	21.0449	4.01387		8.31207	2.63261	4	3	28.1047	0.312946	4.98618	0.59403	5.63651	0.0784875
P97384	ANX11_MOUSE	Anxa11	Annexin A11	337.578	324.629	305.893	331.381	41.7891	62.3959	65.1005	62.0422	4	4	324.87	0.0422081	57.8319	0.186438	5.61749	0.000167904
P27046	MA2A1_MOUSE	Man2a1	Alpha-mannosidase 2	169.761	197.428	183.958	171.435	61.8211	28.7967	24.6799	13.5997	4	4	180.645	0.0711742	32.2244	0.643879	5.60587	0.00168414
Q08639	TFDP1_MOUSE	Tfdp1	Transcription factor Dp-1	25.255	17.2992	17.8552	21.2305			3.64897		4	1	20.41	0.179691	3.64897	#DIV/0!	5.59335	#DIV/0!
Q8VBZ0	DHRSX_MOUSE	Dhrsx	Dehydrogenase/reductase SDR family member on chromosome X homolog	29.84	33.4462	42.5475	33.2924	2.68484	5.21585	11.5033	5.58545	4	4	34.7815	0.15636	6.24736	0.597623	5.5674	6.12316e-05
Q6DID7	WLS_MOUSE	Wls	Protein wntless homolog	134.339	148.29	155.123	147.79	27.8606	13.6598	39.4053	24.3776	4	4	146.386	0.059431	26.3258	0.402988	5.56053	0.000267958
Q9CZ69	CKLF6_MOUSE	Cmtm6	CKLF-like MARVEL transmembrane domain-containing protein 6	101.462	128.206	124.741	114.642	17.7669	24.6747	25.2837	16.6417	4	4	117.263	0.102359	21.0918	0.21426	5.55965	0.000198472
Q91ZU1	ASB6_MOUSE	Asb6	Ankyrin repeat and SOCS box protein 6			78.092		9.77645	15.0252	16.1702	15.2582	1	4	78.092	#DIV/0!	14.0575	0.206046	5.55518	#DIV/0!
Q9R112	SQOR_MOUSE	Sqor	Sulfide:quinone oxidoreductase, mitochondrial	173.236	166.108	177.179	143.418	39.3532	18.1726	32.6925	28.7546	4	4	164.985	0.0914657	29.7432	0.298141	5.54699	0.000369457
Q9Z2N8	ACL6A_MOUSE	Actl6a	Actin-like protein 6A	275.294	259.066	196.897	237.144	38.1468	64.7342	39.913	31.8703	4	4	242.1	0.140226	43.6661	0.331223	5.54436	0.0012445
P56959	FUS_MOUSE	Fus	RNA-binding protein FUS	6097.91	6541.15	6590.88	7658.41	1166.32	1262.7	1369.31	1071.7	4	4	6722.09	0.0985382	1217.51	0.104934	5.52119	0.00065172
Q8R2Y2	MUC18_MOUSE	Mcam	Cell surface glycoprotein MUC18	319.278	239.175	244.458	255.299	51.713	47.9309	46.4841	45.9422	4	4	264.553	0.140221	48.0175	0.0542035	5.5095	0.00112123
Q8CI59	STEA3_MOUSE	Steap3	Metalloreductase STEAP3	287.548	300.49	270.851	233.337	53.1471	48.7786	53.4394	43.2822	4	4	273.057	0.106669	49.6618	0.0957948	5.49832	0.000442749
P50446	K2C6A_MOUSE	Krt6a	Keratin, type II cytoskeletal 6A	234.028	191.817	97.4794	293.974				37.2723	4	1	204.325	0.404489	37.2723	#DIV/0!	5.48194	#DIV/0!
P82198	BGH3_MOUSE	Tgfbi	Transforming growth factor-beta-induced protein ig-h3	155.551	127.29	177.02	239.651			31.917		4	1	174.878	0.273009	31.917	#DIV/0!	5.47915	#DIV/0!
O35459	ECH1_MOUSE	Ech1	Delta(3,5)-Delta(2,4)-dienoyl-CoA isomerase, mitochondrial	833.32	850.746	762.786	670.137	141.039	126.963	163.21	138.286	4	4	779.247	0.105334	142.375	0.10653	5.47322	0.000706361
Q9D379	HYEP_MOUSE	Ephx1	Epoxide hydrolase 1	269.001	236.056	254.386	256.068	47.6889	44.4869	53.4252	40.1328	4	4	253.878	0.0534	46.4335	0.120518	5.46756	7.81276e-05
Q6NVD0	FREM2_MOUSE	Frem2	FRAS1-related extracellular matrix protein 2	422.958	403.224	494.949	393.439	62.9528	58.8199	50.4388	143.507	4	4	428.643	0.10703	78.9296	0.549416	5.43069	0.00312152
Q8BMD8	SCMC1_MOUSE	Slc25a24	Calcium-binding mitochondrial carrier protein SCaMC-1	267.203	271.01	296.312	225.589	53.3666	38.1754	57.4775	46.6622	4	4	265.029	0.110536	48.9204	0.172463	5.41754	0.000529015
P58771	TPM1_MOUSE	Tpm1	Tropomyosin alpha-1 chain	1316.31	1079.74	1109.49	1221.42	230.782	223.503	237.377	185.816	4	4	1181.74	0.0918019	219.37	0.10519	5.38698	0.000469051
Q9JLQ0	CD2AP_MOUSE	Cd2ap	CD2-associated protein	68.8057	64.3769	70.2267	89.2892	9.83932		17.343		4	2	73.1746	0.150709	13.5912	0.390394	5.38399	0.0345869
P51912	AAAT_MOUSE	Slc1a5	Neutral amino acid transporter B(0)	162.012	164.294	191.124	161.331	27.1589	40.0097	34.9767	23.9539	4	4	169.69	0.0845378	31.5248	0.231867	5.38275	0.000241769
Q9EP96	SO1A4_MOUSE	Slco1a4	Solute carrier organic anion transporter family member 1A4	53.9228	89.9364	69.8222	66.1428		16.8618	9.23987		4	2	69.9561	0.213758	13.0508	0.412963	5.36027	0.0593294
O35639	ANXA3_MOUSE	Anxa3	Annexin A3	1246.45	1217.11	1030.86	1419.37	230.786	219.418	247.373	219.546	4	4	1228.45	0.129519	229.281	0.0575115	5.35783	0.00133117
Q6PDN3	MYLK_MOUSE	Mylk	Myosin light chain kinase, smooth muscle	65.2316	77.5385	73.2461	96.0079			14.6357		4	1	78.006	0.167167	14.6357	#DIV/0!	5.32985	#DIV/0!
Q62520	ZIC2_MOUSE	Zic2	Zinc finger protein ZIC 2	88.6746	65.177	53.3714	91.2103		12.0365	15.998		4	2	74.6083	0.246349	14.0173	0.19984	5.32261	0.109795
P97821	CATC_MOUSE	Ctsc	Dipeptidyl peptidase 1	118.351	106.385	87.9248	96.6703	17.1657	15.9103	25.7899	18.0602	4	4	102.333	0.127743	19.2315	0.231926	5.3211	0.00217544
Q9CXK4	SWET1_MOUSE	Slc50a1	Sugar transporter SWEET1	17.3007	33.2181	23.3196	21.1903	3.07891	6.92175	4.93174	2.9321	4	4	23.7572	0.28546	4.46612	0.419381	5.31942	0.00466905
Q61738	ITA7_MOUSE	Itga7	Integrin alpha-7	494.351	456.396	462.01	482.91	90.3369	69.5798	106.305	90.4621	4	4	473.917	0.0374934	89.171	0.16889	5.3147	4.24594e-05
Q8K4G1	LTBP4_MOUSE	Ltbp4	Latent-transforming growth factor beta-binding protein 4	280.522	202.092	290.442	302.144		37.1048	64.2992		4	2	268.8	0.168681	50.702	0.379262	5.30157	0.09874
Q8CGB6	TNS2_MOUSE	Tns2	Tensin-2	34.814	41.801	41.3024	50.6085		14.7897		1.10832	4	2	42.1315	0.153945	7.94901	1.21703	5.30022	0.181995
Q3UTY6	THSD4_MOUSE	Thsd4	Thrombospondin type-1 domain-containing protein 4	599.26	971.603	498.199	1276.61			158.596		4	1	836.418	0.427006	158.596	#DIV/0!	5.27389	#DIV/0!
P01897	HA1L_MOUSE	H2-L	H-2 class I histocompatibility antigen, L-D alpha chain	76.3069	69.0702	81.0562	173.297		13.5269	22.1843	21.2171	4	3	99.9326	0.491904	18.9761	0.249991	5.26623	0.106896
Q9Z127	LAT1_MOUSE	Slc7a5	Large neutral amino acids transporter small subunit 1	2657.71	2522.17	2156.66	2200.7	489.925	411.37	511.656	410.251	4	4	2384.31	0.102531	455.8	0.11563	5.23104	0.000602936
Q8VDR9	DOCK6_MOUSE	Dock6	Dedicator of cytokinesis protein 6	111.592	104.854	109.286	113.221	20.7254	31.4829	13.1171	18.6175	4	4	109.738	0.0331187	20.9857	0.366826	5.22919	0.000449854
P51174	ACADL_MOUSE	Acadl	Long-chain specific acyl-CoA dehydrogenase, mitochondrial	749.17	686.874	531.582	541.78	124.56	105.444	128.877	121.239	4	4	627.351	0.171869	120.03	0.0850989	5.22662	0.00285104
Q9CQY5	MAGT1_MOUSE	Magt1	Magnesium transporter protein 1	428.538	436.393	420.203	392.786	71.4977	82.3782	84.6109	87.2698	4	4	419.48	0.0452563	81.4392	0.0850044	5.15084	9.41545e-05
P51125	ICAL_MOUSE	Cast	Calpastatin	6.75112	9.77276	8.48186	6.32094				1.52089	4	1	7.83167	0.203772	1.52089	#DIV/0!	5.1494	#DIV/0!
Q3TRM4	PLPL6_MOUSE	Pnpla6	Patatin-like phospholipase domain-containing protein 6	208.759	210.606	185.622	163.897	44.4738	32.1492	44.4672	28.7389	4	4	192.221	0.114661	37.4573	0.219369	5.13174	0.000601841
P39061	COIA1_MOUSE	Col18a1	Collagen alpha-1(XVIII) chain	481.09	414.068	443.859	514.276	81.4779	81.0399	79.6919	121.063	4	4	463.323	0.0942174	90.8182	0.222175	5.10166	0.000150473
Q9Z138	ROR2_MOUSE	Ror2	Tyrosine-protein kinase transmembrane receptor ROR2	29.0322	25.7024	26.6221	25.6153		4.972	5.54489		4	2	26.743	0.0595539	5.25845	0.0770369	5.08572	0.00528088
Q3UBX0	TM109_MOUSE	Tmem109	Transmembrane protein 109	289.964	296.468	259.822	244.761	50.7921	51.285	48.5787	67.0769	4	4	272.754	0.0900397	54.4332	0.156355	5.0108	0.000765069
Q64524	H2B2E_MOUSE	H2bc21	Histone H2B type 2-E	26406.1	26825.9	18056.2	19458.2	4413.59	3968.96	5180.58	4550.26	4	4	22686.6	0.201725	4528.35	0.110561	5.00991	0.00541094
Q61425	HCDH_MOUSE	Hadh	Hydroxyacyl-coenzyme A dehydrogenase, mitochondrial	951.783	910.523	826.839	746.069	166.725	171.119	171.286	179.616	4	4	858.803	0.106404	172.186	0.0312709	4.98764	0.000749681
Q91YE5	BAZ2A_MOUSE	Baz2a	Bromodomain adjacent to zinc finger domain protein 2A	57.4523	44.8024	37.9391	55.8911	12.2486			7.42485	4	2	49.0212	0.189502	9.83672	0.346752	4.98349	0.0221647
E9Q616	E9Q616_MOUSE	Ahnak	AHNAK nucleoprotein (desmoyokin)	432.474	416.771	494.489	515.183	105.251	81.0662	125.44	63.0929	4	4	464.729	0.102232	93.7125	0.291407	4.95909	0.000977954
Q8VC65	NRM_MOUSE	Nrm	Nurim	251.023	278.023	218.788	229.149	34.6349	56.748	49.5201	56.299	4	4	244.246	0.107361	49.3005	0.20935	4.95422	0.000776042
Q61830	MRC1_MOUSE	Mrc1	Macrophage mannose receptor 1	363.795	372.837	418.419	398.943	81.2557	68.5354	92.316	72.8816	4	4	388.498	0.0640901	78.7472	0.133003	4.93349	8.36765e-05
Q80ZE4	PAQR7_MOUSE	Paqr7	Membrane progestin receptor alpha		42.7737	27.9494	34.4982	5.73633	7.8924	3.95545	10.9673	3	4	35.0738	0.211808	7.13787	0.422823	4.91376	0.0177454
E9PYH6	SET1A_MOUSE	Setd1a	Histone-lysine N-methyltransferase SETD1A	10.2811	10.9426	17.2814	27.0557		3.37124			4	1	16.3902	0.474621	3.37124	#DIV/0!	4.86177	#DIV/0!
Q64133	AOFA_MOUSE	Maoa	Amine oxidase [flavin-containing] A	3143.8	3205.43	3134.47	2690.69	662.087	563.747	667.497	617.322	4	4	3043.6	0.0779895	627.663	0.076761	4.84909	0.000273538
P17047	LAMP2_MOUSE	Lamp2	Lysosome-associated membrane glycoprotein 2	714.423	709.419	579.6	617.592	140.403	120.631	150.608	130.829	4	4	655.259	0.102666	135.618	0.0947299	4.83166	0.000825094
P22437	PGH1_MOUSE	Ptgs1	Prostaglandin G/H synthase 1	36.98	42.488	42.2661	40.2019	8.24868	8.60674			4	2	40.484	0.0630556	8.42771	0.0300422	4.80368	0.0522449
E9QA15	E9QA15_MOUSE	Cald1	Caldesmon 1	157.103	182.022	201.309	280.948	43.5608	39.4036	56.3239	31.7689	4	4	205.345	0.260788	42.7643	0.240257	4.8018	0.0120285
Q6P5G6	UBXN7_MOUSE	Ubxn7	UBX domain-containing protein 7	153.351	92.1202	104.247	170.768	24.3538	26.9765	26.8207	30.5566	4	4	130.122	0.291135	27.1769	0.0939542	4.78795	0.0116094
Q9JJT0	RCL1_MOUSE	Rcl1	RNA 3'-terminal phosphate cyclase-like protein	32.0221	39.7298	33.7728	36.3978			3.93717	10.9644	4	2	35.4806	0.094568	7.45078	0.66691	4.762	0.0506005
O35855	BCAT2_MOUSE	Bcat2	Branched-chain-amino-acid aminotransferase, mitochondrial	323.025	309.508	261.3	245.47	56.2787	60.8524	62.3452	60.2074	4	4	284.826	0.130908	59.9209	0.0431896	4.75336	0.00139794
Q6P9J9	ANO6_MOUSE	Ano6	Anoctamin-6	185.908	164.654	122.713	167.346	35.6278	27.4369	39.1575	32.7131	4	4	160.155	0.166651	33.7338	0.146926	4.74762	0.00330094
P55065	PLTP_MOUSE	Pltp	Phospholipid transfer protein	119.841	116.012	117.924	108.407	20.1191	27.8328	24.5534	25.2227	4	4	115.546	0.0433548	24.432	0.13116	4.72929	0.000129025
Q9D964	GATM_MOUSE	Gatm	Glycine amidinotransferase, mitochondrial	633.241	654.497	533.82	484.917	125.47	128.207	131.754	102.759	4	4	576.619	0.139863	122.047	0.107448	4.72454	0.00111441
Q80SZ7	GBG5_MOUSE	Gng5	Guanine nucleotide-binding protein G(I)/G(S)/G(O) subunit gamma-5	634.104	605.717	555.457	538.046	102.269	122.529	157.886	111.254	4	4	583.331	0.0760672	123.484	0.197484	4.72392	0.000594651
Q91ZW3	SMCA5_MOUSE	Smarca5	SWI/SNF-related matrix-associated actin-dependent regulator of chromatin subfamily A member 5	329.551	337.185	267.727	291.511	71.6208	61.3904	68.7175	58.5876	4	4	306.493	0.106575	65.0791	0.0937942	4.70956	0.000710757
Q9R233	TPSN_MOUSE	Tapbp	Tapasin	80.3355	96.9921	118.893	207.77	22.6719		29.5793	28.3783	4	3	125.998	0.450449	26.8765	0.137312	4.68802	0.0963787
P40237	CD82_MOUSE	Cd82	CD82 antigen	45.1728	32.0595	40.3517	46.8617			8.78624		4	1	41.1114	0.161394	8.78624	#DIV/0!	4.67907	#DIV/0!
Q9CQ88	TSN31_MOUSE	Tspan31	Tetraspanin-31	53.2413	68.0486	69.6478	62.388	13.2644	14.6809	16.0344	10.2869	4	4	63.3314	0.117048	13.5666	0.18145	4.66817	0.000621357
Q9QYR9	ACOT2_MOUSE	Acot2	Acyl-coenzyme A thioesterase 2, mitochondrial	84.4396	87.625	70.5231	67.1907	29.8459	12.7231	10.4053	13.4135	4	4	77.4446	0.130328	16.5969	0.5378	4.66619	0.00111978
Q9D8T0	FAM3A_MOUSE	Fam3a	Protein FAM3A	34.5101	17.0794	27.0973	30.6226		2.86651	8.9386		4	2	27.3274	0.273452	5.90255	0.727417	4.62975	0.0772174
Q8BYW9	EOGT_MOUSE	Eogt	EGF domain-specific O-linked N-acetylglucosamine transferase	274.59	263.226	197.794	212.354	54.9958	52.3935	53.7033	44.4565	4	4	236.991	0.158732	51.3873	0.0922618	4.61186	0.00190204
Q61001	LAMA5_MOUSE	Lama5	Laminin subunit alpha-5	382.624	274.094	372.753	332.297	55.1285	51.1244	30.5044	158.536	4	4	340.442	0.144814	73.8233	0.778838	4.61158	0.00727188
Q8R4Y4	STAB1_MOUSE	Stab1	Stabilin-1	177.479	203.16	201.381	185.579	22.8997	13.0788	32.4631	98.2514	4	4	191.9	0.064849	41.6732	0.924815	4.60487	0.00659241
P35969	VGFR1_MOUSE	Flt1	Vascular endothelial growth factor receptor 1	106.561	118.679	114.529	99.6892	23.9023				4	1	109.865	0.0768582	23.9023	#DIV/0!	4.5964	#DIV/0!
Q9Z247	FKBP9_MOUSE	Fkbp9	Peptidyl-prolyl cis-trans isomerase FKBP9	222.703	241.053	198.209	190.891	44.7674	44.4848	55.6166	42.0712	4	4	213.214	0.107924	46.735	0.129312	4.56219	0.00094688
Q8BYU6	TOIP2_MOUSE	Tor1aip2	Torsin-1A-interacting protein 2	111.727	106.721	102.489	101.771	14.9883	15.8587	23.955	38.1671	4	4	105.677	0.0434027	23.2423	0.461996	4.54676	0.00150979
O35598	ADA10_MOUSE	Adam10	Disintegrin and metalloproteinase domain-containing protein 10	324.885	305.369	246.156	266.196	62.3866	59.1203	75.4109	54.5495	4	4	285.652	0.125678	62.8668	0.14251	4.54376	0.00162699
Q80T14	FRAS1_MOUSE	Fras1	Extracellular matrix organizing protein FRAS1	61.947	61.31	95.4604	87.5522		10.877	23.037		4	2	76.5674	0.229228	16.957	0.507072	4.51539	0.112756
Q3UE31	K0930_MOUSE		Uncharacterized protein KIAA0930 homolog	428.863		342.111		73.6496	89.9651	108.823	71.4724	2	4	385.487	0.159131	85.9775	0.201475	4.48358	0.130055
P41233	ABCA1_MOUSE	Abca1	Phospholipid-transporting ATPase ABCA1	192.529	201.67	165.995	165.494	38.7983	34.8211	49.4121	38.8911	4	4	181.422	0.101887	40.4806	0.154376	4.4817	0.00122103
Q62470	ITA3_MOUSE	Itga3	Integrin alpha-3	165.263	153.896	129.112	148.052	35.7099	32.6666	35.2498	29.7502	4	4	149.081	0.101349	33.3441	0.0823211	4.47098	0.000632111
P16406	AMPE_MOUSE	Enpep	Glutamyl aminopeptidase	322.235	318.288	253.229	284.113	53.9454		37.0309	107.096	4	3	294.466	0.109977	66.0241	0.553751	4.45998	0.0140709
Q8CBC6	LRRN3_MOUSE	Lrrn3	Leucine-rich repeat neuronal protein 3		60.2504	32.9369	63.2377	15.5709	6.84863	11.5411	12.8654	3	4	52.1417	0.320257	11.7065	0.31154	4.45408	0.0549029
P50285	FMO1_MOUSE	Fmo1	Dimethylaniline monooxygenase [N-oxide-forming] 1	227.844	303.088	348.549	281.221	68.0054	53.5035	80.6703	59.1272	4	4	290.175	0.172764	65.3266	0.181301	4.44192	0.00245972
Q8CHT3	INT5_MOUSE	Ints5	Integrator complex subunit 5	18.3653	26.8988	25.25	34.7057	3.2075	4.91684	10.5578	5.20569	4	4	26.3049	0.255089	5.97196	0.532799	4.40475	0.00999372
P52825	CPT2_MOUSE	Cpt2	Carnitine O-palmitoyltransferase 2, mitochondrial	206.858	240.714	201.945	198.674	50.129	47.1748	52.1576	43.2795	4	4	212.048	0.0915103	48.1852	0.0800594	4.40068	0.000495447
Q8K4Q8	COL12_MOUSE	Colec12	Collectin-12	230.136	248.324	286.293	275.848	46.9534	104.267	57.2463	28.0679	4	4	260.15	0.0985172	59.1336	0.548324	4.39936	0.00328994
O89013	OBRG_MOUSE	Leprot	Leptin receptor gene-related protein	18.365	32.4267	18.7149		2.69738	5.89143	6.52032	5.98576	3	4	23.1689	0.346129	5.27372	0.329889	4.39327	0.0523302
P12265	BGLR_MOUSE	Gusb	Beta-glucuronidase	169.67	174.538	122.307	119.606	36.8043	33.0484	34.7004	28.8966	4	4	146.53	0.202125	33.3624	0.100429	4.39207	0.00394604
Q60953	PML_MOUSE	Pml	Protein PML	80.0241	94.5368	87.719	107.165				21.0565	4	1	92.3612	0.124651	21.0565	#DIV/0!	4.38635	#DIV/0!
Q8CHI8	EP400_MOUSE	Ep400	E1A-binding protein p400	26.6715	19.7987	26.6754	32.9981	6.05046				4	1	26.5359	0.203157	6.05046	#DIV/0!	4.38577	#DIV/0!
Q8BMS1	ECHA_MOUSE	Hadha	Trifunctional enzyme subunit alpha, mitochondrial	1273.02	1261.89	1372.03	1204.24	296.038	284.519	312.594	279.689	4	4	1277.79	0.0545323	293.21	0.0498951	4.35795	4.98396e-05
O09106	HDAC1_MOUSE	Hdac1	Histone deacetylase 1	108.313	112.853	109.316	135.156		23.2586	30.5334		4	2	116.409	0.108655	26.896	0.191257	4.32813	0.0408225
B1ASA5	B1ASA5_MOUSE	Zfp362	Zinc finger protein 362	62.7502	67.2752	56.6002	60.0618		13.9139	14.7196		4	2	61.6718	0.0730414	14.3167	0.0397937	4.30767	0.0763713
Q8BRH0	TMTC3_MOUSE	Tmtc3	Protein O-mannosyl-transferase TMTC3	114.95	125.844	126.561	112.726	27.7409	24.9861	34.0759	24.8788	4	4	120.02	0.0600074	27.9204	0.154444	4.29865	8.76261e-05
Q6NSU3	GL8D1_MOUSE	Glt8d1	Glycosyltransferase 8 domain-containing protein 1	31.3209	41.5158	34.0398	35.3567	3.88101	10.2058	9.88654	9.43906	4	4	35.5583	0.121281	8.3531	0.358901	4.2569	0.000383458
Q7TMY4	THOC7_MOUSE	Thoc7	THO complex subunit 7 homolog	41.862	36.2632	37.0316	37.5531	6.94818	10.9075	6.62641	11.4268	4	4	38.1775	0.0658199	8.97722	0.283047	4.2527	0.000930029
P25976	UBF1_MOUSE	Ubtf	Nucleolar transcription factor 1	394.09	358.387	313.71	357.216	72.5251	91.4655	87.7762	83.5717	4	4	355.851	0.0924424	83.8346	0.0978166	4.24468	0.000809145
Q9D2C7	BI1_MOUSE	Tmbim6	Bax inhibitor 1	80.2354	85.8104	89.58	87.4802	17.3888	20.1762	28.0418	15.8616	4	4	85.7765	0.0466688	20.3671	0.266082	4.21152	8.80843e-05
Q80W54	FACE1_MOUSE	Zmpste24	CAAX prenyl protease 1 homolog	397.328	471.415	406.908	370.438	99.8078	104.694	97.9922	90.4158	4	4	411.522	0.104026	98.2275	0.0603404	4.18948	0.000468465
Q91WG7	DGKG_MOUSE	Dgkg	Diacylglycerol kinase gamma			553.636	417.253	35.7606	43.5775	173.111	211.263	2	4	485.444	0.198658	115.928	0.771859	4.18746	0.184133
Q9ERU3	ZNF22_MOUSE	Znf22	Zinc finger protein 22	172.948	147.121	145.253	129.366	39.6888	31.4524	34.262	36.7894	4	4	148.672	0.12133	35.5481	0.0989458	4.18227	0.000872834
Q9WVT6	CAH14_MOUSE	Ca14	Carbonic anhydrase 14	141.41	126.129	109.422	124.699	33.3479		36.0107	20.8148	4	3	125.415	0.104231	30.0578	0.269968	4.17246	0.0129266
O89023	TPP1_MOUSE	Tpp1	Tripeptidyl-peptidase 1	348.119	340.348	361.875	311.491	82.1166	77.6402	92.2792	74.9782	4	4	340.458	0.0624571	81.7536	0.0930873	4.16445	5.42111e-05
Q8QZY6	TSN14_MOUSE	Tspan14	Tetraspanin-14	175.139	200.248	176.312	195.789	35.325	51.7798	48.2468	44.3739	4	4	186.872	0.069608	44.9314	0.15763	4.15905	0.000110379
E9Q7G0	NUMA1_MOUSE	Numa1	Nuclear mitotic apparatus protein 1	150.437	151.477	141.27	168.537	40.0393	36.8733	39.0499	31.2109	4	4	152.93	0.0743505	36.7934	0.107346	4.15646	0.000588943
Q62167	DDX3X_MOUSE	Ddx3x	ATP-dependent RNA helicase DDX3X	2323.14	2347.13	2669.43	3143.31	532.069	616.854	731.607	653.136	4	4	2620.75	0.145944	633.417	0.130746	4.13749	0.00142039
O35206	COFA1_MOUSE	Col15a1	Collagen alpha-1(XV) chain	336.987	291.376	354.475	384.797	32.6453	127.438	43.1421	129.006	4	4	341.909	0.114217	83.0579	0.630052	4.11651	0.00468866
Q64522	H2A2B_MOUSE	H2ac21	Histone H2A type 2-B	1451.96	1427.31	1153.58	1263.87	332.097	316.281	333.407	314.105	4	4	1324.18	0.106536	323.972	0.0314551	4.08732	0.000795009
Q8BT60	CPNE3_MOUSE	Cpne3	Copine-3	428.567	412.637	364.762	382.026	116.459	68.0881	122.927	81.868	4	4	396.998	0.0727799	97.3355	0.272805	4.07865	0.000792597
Q8C166	CPNE1_MOUSE	Cpne1	Copine-1	417.173	389.366	379.871	344.472	95.7779	95.3058	99.8739	84.4504	4	4	382.72	0.0784182	93.852	0.0702686	4.07792	0.000194832
Q80U19	DAAM2_MOUSE	Daam2	Disheveled-associated activator of morphogenesis 2	60.5389	77.2468	85.0435	67.8701			17.8382		4	1	72.6748	0.147399	17.8382	#DIV/0!	4.07411	#DIV/0!
Q810V0	MPP10_MOUSE	Mphosph10	U3 small nucleolar ribonucleoprotein protein MPP10	23.775	22.9212	18.4301	14.5731	2.4809		6.8052	5.41214	4	3	19.9248	0.214263	4.89941	0.450518	4.06678	0.0631534
Q9CXR1	DHRS7_MOUSE	Dhrs7	Dehydrogenase/reductase SDR family member 7	187.596	195.049	185.826	173.557	42.9521	31.89	54.9839	52.6417	4	4	185.507	0.048046	45.6169	0.230827	4.06663	0.000608899
P70245	EBP_MOUSE	Ebp	3-beta-hydroxysteroid-Delta(8),Delta(7)-isomerase	248.622	232.357	226.923	197.867	67.9849	61.9636	49.7422	43.3621	4	4	226.442	0.0934616	55.7632	0.201258	4.06078	8.60023e-05
Q99KW3	TARA_MOUSE	Triobp	TRIO and F-actin-binding protein	25.4504	28.4776	17.7927	32.4482		2.43757		10.4034	4	2	26.0422	0.238129	6.42048	0.8773	4.05611	0.0527737
Q9ERG0	LIMA1_MOUSE	Lima1	LIM domain and actin-binding protein 1	109.268	108.397	104.07	155.636	39.1651	16.9531	36.5356	25.0567	4	4	119.343	0.203632	29.4276	0.350994	4.05547	0.00857453
P35846	FOLR1_MOUSE	Folr1	Folate receptor alpha	308.418	251.207	181.845	187.999	61.1915	50.7101	79.9888	37.6137	4	4	232.367	0.256529	57.376	0.31192	4.0499	0.0113914
Q9Z0U1	ZO2_MOUSE	Tjp2	Tight junction protein ZO-2	197.448	210.274	189.237	254.102	52.9482	46.176	58.0741	53.5885	4	4	212.765	0.135763	52.6967	0.0931555	4.03754	0.00178773
E9Q0S6	E9Q0S6_MOUSE	Tns1	Tensin 1	57.8332	91.296	84.5333	114.224	23.7677		19.3837		4	2	86.9716	0.266891	21.5757	0.143678	4.031	0.193286
Q9EPB5	SERHL_MOUSE	Serhl	Serine hydrolase-like protein	47.2049	39.0914	43.4166	45.505	13.0333	9.69165	11.5813	9.18743	4	4	43.8045	0.0799746	10.8734	0.16284	4.02858	0.000203199
Q91VH2	SNX9_MOUSE	Snx9	Sorting nexin-9	84.7492	70.3409	78.3653	70.2534	16.0838	20.1026	23.3155	16.1991	4	4	75.9272	0.0922471	18.9252	0.183463	4.01195	0.000761981
Q9CXE7	TMED5_MOUSE	Tmed5	Transmembrane emp24 domain-containing protein 5	265.769	267.294	199.873	242.26	79.1596	64.0566	28.148	72.3936	4	4	243.799	0.128983	60.9395	0.372778	4.00068	0.000167283
Q9D0F3	LMAN1_MOUSE	Lman1	Protein ERGIC-53	461.784	463.081	453.231	420.002	107.498	108.395	138.097	96.9697	4	4	449.524	0.0448495	112.74	0.156845	3.98727	6.3729e-05
O09159	MA2B1_MOUSE	Man2b1	Lysosomal alpha-mannosidase	183.093	185.259	139.007	145.736	38.9837	50.0867	43.0786	31.6518	4	4	163.274	0.148877	40.9502	0.188278	3.98713	0.00148342
P42867	GPT_MOUSE	Dpagt1	UDP-N-acetylglucosamine--dolichyl-phosphate N-acetylglucosaminephosphotransferase	81.1859	70.5229	77.2636	76.9067	14.4749	23.2423	20.5703	18.5989	4	4	76.4698	0.0577113	19.2216	0.192102	3.97833	0.000729716
P60060	SC61G_MOUSE	Sec61g	Protein transport protein Sec61 subunit gamma	1043.77	1055.37	1009.24	976.321	247.071	249.092	280.607	250.06	4	4	1021.18	0.0350085	256.707	0.062256	3.97797	4.87053e-05
Q9WV32	ARC1B_MOUSE	Arpc1b	Actin-related protein 2/3 complex subunit 1B	177.941	185.12	180.822	168.588	42.2186	39.8079	62.3421	34.9757	4	4	178.118	0.0393255	44.8361	0.268823	3.97264	0.000158413
Q640M6	GDPD5_MOUSE	Gdpd5	Glycerophosphodiester phosphodiesterase domain-containing protein 5	25.3147	32.5255	26.8245	11.8243	4.69149			7.48952	4	2	24.1222	0.363438	6.09051	0.324851	3.96063	0.368109
Q9D2Z4	SENP8_MOUSE	Senp8	Sentrin-specific protease 8	165.638	158.687	145.694	112.356	35.8408	38.0758	40.1906	32.9707	4	4	145.594	0.162438	36.7695	0.0841242	3.95964	0.00220638
Q61879	MYH10_MOUSE	Myh10	Myosin-10	1914.35	2027.9	1986.55	1671.85	473.055	465.552	510.768	477.199	4	4	1900.16	0.0838229	481.644	0.0415364	3.94516	0.000374546
Q9CQM2	ERD22_MOUSE	Kdelr2	ER lumen protein-retaining receptor 2	27.1505	23.2958	36.3397	18.6952			6.72862		4	1	26.3703	0.28408	6.72862	#DIV/0!	3.91912	#DIV/0!
Q60760	GRB10_MOUSE	Grb10	Growth factor receptor-bound protein 10	22.0076	38.1486	29.5649	30.9203	3.25952	10.1053	9.06792	8.36928	4	4	30.1604	0.219275	7.70051	0.395474	3.91667	0.00155174
O35425	BOK_MOUSE	Bok	Bcl-2-related ovarian killer protein	73.6843	93.9338	81.5941	79.3378	31.8253	15.3196	17.1751	20.2274	4	4	82.1375	0.10396	21.1368	0.350447	3.88599	0.00402762
P14431	HA19_MOUSE	H2-Q9	H-2 class I histocompatibility antigen, Q9 alpha chain (Fragment)	35.5938	80.8839	103.99	206.622	27.1432	34.6768	20.7345		4	3	106.772	0.677841	27.5182	0.253604	3.88007	0.167048
P13020	GELS_MOUSE	Gsn	Gelsolin	387.833	335.683	379.891	384.044	96.6424	95.7207	103.425	87.6947	4	4	371.863	0.065446	95.8707	0.0672039	3.87879	0.000214618
F7BWT7	TSN15_MOUSE	Tspan15	Tetraspanin-15	37.7121	45.8658	34.145	37.5855	10.0156				4	1	38.8271	0.128131	10.0156	#DIV/0!	3.87666	#DIV/0!
Q8VEL0	MSPD1_MOUSE	Mospd1	Motile sperm domain-containing protein 1	76.1999	89.7545	66.9154	82.4736	18.7784		21.9062		4	2	78.8358	0.122872	20.3423	0.108724	3.87546	0.0767697
Q69ZN7	MYOF_MOUSE	Myof	Myoferlin	127.673	156.374	164.205	158.829	34.816	45.8369	30.0375	47.3366	4	4	151.77	0.108021	39.5068	0.213307	3.84163	0.000926596
Q8C5N3	CWC22_MOUSE	Cwc22	Pre-mRNA-splicing factor CWC22 homolog	101.025	117.419	100.985	114.491	23.1322	32.2447	31.4709	26.8393	4	4	108.48	0.0803261	28.4218	0.14982	3.81679	0.000289076
Q9JHJ3	GLMP_MOUSE	Glmp	Glycosylated lysosomal membrane protein	147.526	146.052	110.243	93.2732	18.7018	26.8245	40.2402	44.5056	4	4	124.274	0.216559	32.568	0.366162	3.81581	0.0175819
P35918	VGFR2_MOUSE	Kdr	Vascular endothelial growth factor receptor 2	145.683	141.867	132.717	129.159	10.3731		61.9757		4	2	137.356	0.0561418	36.1744	1.00868	3.79706	0.193322
Q61469	PLPP1_MOUSE	Plpp1	Phospholipid phosphatase 1	38.0023	25.8873	30.0512	27.4266			8.00413		4	1	30.3419	0.177594	8.00413	#DIV/0!	3.79077	#DIV/0!
Q9EQK5	MVP_MOUSE	Mvp	Major vault protein	96.6565	91.5172	101.152	102.981	10.0621	18.6179	39.5014	35.4417	4	4	98.0767	0.0521743	25.9058	0.53669	3.7859	0.000870375
Q9JKF1	IQGA1_MOUSE	Iqgap1	Ras GTPase-activating-like protein IQGAP1	124.052	141.283	152.195	166.721	39.7452	36.1178	41.8035	37.1601	4	4	146.063	0.123215	38.7066	0.0663102	3.77358	0.00139673
Q8BH04	PCKGM_MOUSE	Pck2	Phosphoenolpyruvate carboxykinase [GTP], mitochondrial	428.929	399.303	352.294	347.626	105.956	97.8093	118.612	85.5824	4	4	382.038	0.102115	101.99	0.136179	3.74584	0.000783031
Q61235	SNTB2_MOUSE	Sntb2	Beta-2-syntrophin	158.105	144.002	156.403	183.662	20.4604	17.2393	36.8353	97.0438	4	4	160.543	0.10368	42.8947	0.865025	3.74272	0.00174293
P26039	TLN1_MOUSE	Tln1	Talin-1	273.747	294.519	348.175	414.732	85.5857	87.2295	112.133	71.6736	4	4	332.793	0.189266	89.1555	0.188803	3.73273	0.0058711
P50637	TSPO_MOUSE	Tspo	Translocator protein	128.641	120.181	97.6483	123.872				31.5627	4	1	117.586	0.116811	31.5627	#DIV/0!	3.72546	#DIV/0!
Q921T2	TOIP1_MOUSE	Tor1aip1	Torsin-1A-interacting protein 1	203.692	211.055	209.764	201.448	57.4522	55.0173	52.0071	57.6573	4	4	206.49	0.0225091	55.5335	0.0475219	3.71829	2.70597e-05
Q91W29	COX42_MOUSE	Cox4i2	Cytochrome c oxidase subunit 4 isoform 2, mitochondrial	129.434	132.569	128.877	81.314				31.8944	4	1	118.048	0.207911	31.8944	#DIV/0!	3.70123	#DIV/0!
Q8BHY3	ANO1_MOUSE	Ano1	Anoctamin-1	72.1834	70.2849	66.7663	65.4076			18.5609		4	1	68.6606	0.0454531	18.5609	#DIV/0!	3.6992	#DIV/0!
Q61545	EWS_MOUSE	Ewsr1	RNA-binding protein EWS	781.671	783.316	787.68	1020.21	218.01	241.57	274.228	181.625	4	4	843.219	0.139965	228.858	0.170517	3.68446	0.00387252
E9QAT4	SC16A_MOUSE	Sec16a	Protein transport protein Sec16A	66.9492	72.3669	79.7089	75.5423	24.0639	11.3643	27.8442	16.6979	4	4	73.6418	0.0730583	19.9926	0.369287	3.68346	0.000952624
Q8BH43	WASF2_MOUSE	Wasf2	Wiskott-Aldrich syndrome protein family member 2	45.0631	48.2141	71.9855	79.4713	13.8343	17.2304	24.8267	10.6696	4	4	61.1835	0.279801	16.6403	0.365361	3.67684	0.0154829
Q9QZI9	SERC3_MOUSE	Serinc3	Serine incorporator 3	78.7099	57.5963	59.9787	70.4607	16.9855	24.5523	18.1785	12.9821	4	4	66.6864	0.146526	18.1746	0.263973	3.66921	0.00544245
O70423	AOC3_MOUSE	Aoc3	Membrane primary amine oxidase	268.227	195.29	259.189	263.045	105.382		21.3103	75.0394	4	3	246.438	0.139179	67.2439	0.633136	3.66483	0.0123891
Q8VHE0	SEC63_MOUSE	Sec63	Translocation protein SEC63 homolog	254.094	268.743	266.566	232.282	65.2281	66.8752	76.7432	70.215	4	4	255.421	0.0654677	69.7654	0.0730094	3.66115	0.000202839
Q8BHI7	ELOV5_MOUSE	Elovl5	Elongation of very long chain fatty acids protein 5	106.947	116.274	126.283	110.616	19.1935	18.687	52.1748	35.6661	4	4	115.03	0.073251	31.4303	0.506539	3.65984	0.000656131
Q8BMN4	LMLN_MOUSE	Lmln	Leishmanolysin-like peptidase				103.773	18.5561	24.9507	34.3523	35.6724	1	4	103.773	#DIV/0!	28.3829	0.285591	3.65618	#DIV/0!
Q922Q1	MARC2_MOUSE	Mtarc2	Mitochondrial amidoxime reducing component 2	1258.35	1328.29	1425.64	1225.73	374.836	323.405	381.095	357.865	4	4	1309.5	0.0675521	359.3	0.0719854	3.64459	0.000215693
Q9EQH2	ERAP1_MOUSE	Erap1	Endoplasmic reticulum aminopeptidase 1	140.718	140.458	116.827	132.001	40.4545	26.6524	44.0854	34.6123	4	4	132.501	0.0845768	36.4511	0.208754	3.63503	0.00151444
Q8C0Q9	RPGF5_MOUSE	Rapgef5	Rap guanine nucleotide exchange factor 5	113.512	116.909	90.0324	80.7644	32.8383	28.3047	23.9695	25.4126	4	4	100.304	0.176238	27.6313	0.141558	3.63011	0.00226632
Q9CRG1	TM7S3_MOUSE	Tm7sf3	Transmembrane 7 superfamily member 3	65.8414	64.181	50.9775	64.3468			20.3069	13.4913	4	2	61.3367	0.11325	16.8991	0.285184	3.62958	0.154512
Q921Y2	IMP3_MOUSE	Imp3	U3 small nucleolar ribonucleoprotein protein IMP3	127.75	134.587	120.083	118.402	28.4556	36.3284	38.4007	34.8488	4	4	125.205	0.0595927	34.5084	0.12432	3.62826	0.000301069
Q64430	ATP7A_MOUSE	Atp7a	Copper-transporting ATPase 1	46.6097	56.687	54.2369	43.7872		12.9841		14.8164	4	2	50.3302	0.121576	13.9002	0.0932092	3.62081	0.127327
O35638	STAG2_MOUSE	Stag2	Cohesin subunit SA-2	14.305	24.5702	23.664	35.8523	6.1679	8.60466	5.61885		4	3	24.5979	0.358645	6.79714	0.233812	3.61886	0.0431367
Q8CIM8	INT4_MOUSE	Ints4	Integrator complex subunit 4	28.6215	27.8511	33.1569	50.4235	17.092	7.96123	7.33593	6.32281	4	4	35.0132	0.300938	9.67799	0.515454	3.61782	0.0350592
Q99JY0	ECHB_MOUSE	Hadhb	Trifunctional enzyme subunit beta, mitochondrial	1359.7	1390	1526.62	1267.62	387.411	346.065	419.991	380.279	4	4	1385.98	0.0773681	383.437	0.0790847	3.61464	0.000228309
Q9DBZ1	IKIP_MOUSE	Ikbip	Inhibitor of nuclear factor kappa-B kinase-interacting protein	64.797	71.5448	117.402	71.4698	23.9425			21.0511	4	2	81.3034	0.298545	22.4968	0.0908809	3.614	0.0664666
Q64735	CR1L_MOUSE	Cr1l	Complement component receptor 1-like protein	165.914	125.593	123.928	122.344	48.0642	36.7709	34.0812	29.9482	4	4	134.445	0.156357	37.2161	0.208441	3.61254	0.000779021
Q8CD26	S35E1_MOUSE	Slc35e1	Solute carrier family 35 member E1	39.8649	44.797	39.7745	49.1325	8.41721	14.526	12.6265	12.5384	4	4	43.3922	0.103452	12.027	0.214126	3.60789	0.000534626
P48678	LMNA_MOUSE	Lmna	Prelamin-A/C	1042.75	945.794	980.165	1160.99	289.586	270.567	314.183	272.428	4	4	1032.42	0.0916701	286.691	0.0705594	3.60118	0.000712718
Q99J93	IFM2_MOUSE	Ifitm2	Interferon-induced transmembrane protein 2	39.3489	45.5519	49.8014	26.483			11.1899		4	1	40.2963	0.252131	11.1899	#DIV/0!	3.60113	#DIV/0!
D3Z2R5	SELN_MOUSE	Selenon	Selenoprotein N	101.512	138.059	125.34	94.3838	39.0607	30.4643		26.3863	4	3	114.824	0.177449	31.9704	0.202376	3.59156	0.0306226
Q7TMX5	SHQ1_MOUSE	Shq1	Protein SHQ1 homolog	106.025	112.391	124.811	132.76				33.1347	4	1	118.997	0.101208	33.1347	#DIV/0!	3.5913	#DIV/0!
Q9ER41	TOR1B_MOUSE	Tor1b	Torsin-1B	27.3061	28.9355	34.3671	34.0982			8.27821	9.08977	4	2	31.1767	0.11523	8.68399	0.0660825	3.59014	0.0134594
P09242	PPBT_MOUSE	Alpl	Alkaline phosphatase, tissue-nonspecific isozyme	369.729	328.939	322.262	239.167	81.6111	89.5038	94.1411	86.2412	4	4	315.024	0.173799	87.8743	0.0601532	3.58494	0.00389719
Q9WUP4	PORED_MOUSE	Srd5a3	Polyprenol reductase	53.1312	62.2729	69.3443	66.0773	15.4404	12.8193	18.9086	23.038	4	4	62.7064	0.111744	17.5516	0.252226	3.5727	0.000623985
Q9WUV2	SIA7C_MOUSE	St6galnac3	Alpha-N-acetylgalactosaminide alpha-2,6-sialyltransferase 3	5.80949	6.6281	11.2135	10.9005		2.41899			4	1	8.6379	0.326024	2.41899	#DIV/0!	3.57087	#DIV/0!
A2ARA8	ITA8_MOUSE	Itga8	Integrin alpha-8	49.4524	34.8795	45.916	41.1776				12.0415	4	1	42.8564	0.147155	12.0415	#DIV/0!	3.55906	#DIV/0!
Q8K2A8	ALG3_MOUSE	Alg3	Dol-P-Man:Man(5)GlcNAc(2)-PP-Dol alpha-1,3-mannosyltransferase	28.3479	35.4082	34.4057	28.6599	8.59525	5.77858	11.7953	9.66456	4	4	31.7054	0.11738	8.95842	0.279363	3.53918	0.00255923
Q6ZPF4	FMNL3_MOUSE	Fmnl3	Formin-like protein 3	61.0571	73.2407	52.7891	71.0867				18.2383	4	1	64.5434	0.14665	18.2383	#DIV/0!	3.53889	#DIV/0!
P11370	ENV2_MOUSE	Fv4	Retrovirus-related Env polyprotein from Fv-4 locus	62.5966	69.1235	75.1808	49.3572	16.4515	19.7842	15.8905	20.3185	4	4	64.0645	0.172792	18.1112	0.124925	3.53729	0.00530716
P10852	4F2_MOUSE	Slc3a2	4F2 cell-surface antigen heavy chain	3973.72	3917.06	3183.26	3136.9	992.324	944.473	1096.16	992.422	4	4	3552.74	0.127897	1006.34	0.0635896	3.53034	0.00199058
Q9Z329	ITPR2_MOUSE	Itpr2	Inositol 1,4,5-trisphosphate receptor type 2	85.1696	81.7019	88.764	76.6842	28.6739	23.4921	24.9019	17.1948	4	4	83.0799	0.0619543	23.5657	0.20273	3.52546	4.06692e-05
Q9JHS9	CWC15_MOUSE	Cwc15	Spliceosome-associated protein CWC15 homolog	33.1903	18.2229	22.7662	21.2855	4.92569	7.41782	7.98311		4	3	23.8662	0.27225	6.77554	0.240093	3.52241	0.0767763
Q6ZWQ7	SPCS3_MOUSE	Spcs3	Signal peptidase complex subunit 3	415.389	465.515	419.685	389.519	132.207	109.085	124.957	113.867	4	4	422.527	0.0747987	120.029	0.0874233	3.52021	0.000489804
Q6P5H2	NEST_MOUSE	Nes	Nestin	195.367	200.844	202.917	246.875	63.9882	62.9607	64.5368	49.6065	4	4	211.501	0.112515	60.273	0.118477	3.50904	0.00225735
O88207	CO5A1_MOUSE	Col5a1	Collagen alpha-1(V) chain	184.143	193.373	212.459	210.857	58.1787	56.3641		57.5662	4	3	200.208	0.0687453	57.3697	0.0160908	3.48979	0.00325576
O88593	PGRP1_MOUSE	Pglyrp1	Peptidoglycan recognition protein 1	51.3598	82.7982	58.3838	40.2823		16.6809			4	1	58.206	0.309395	16.6809	#DIV/0!	3.48938	#DIV/0!
Q61033	LAP2A_MOUSE	Tmpo	Lamina-associated polypeptide 2, isoforms alpha/zeta	280.52	275.225	216.98	299.54	83.4828	70.146	78.6174	75.4335	4	4	268.066	0.132884	76.9199	0.0727907	3.485	0.00192997
Q62356	FSTL1_MOUSE	Fstl1	Follistatin-related protein 1	23.8172	39.8072	21.827	46.5309	3.73455	12.1445		12.5662	4	3	32.9956	0.366446	9.48175	0.525397	3.4799	0.0210269
Q9CZH7	MXRA7_MOUSE	Mxra7	Matrix-remodeling-associated protein 7	131.983	128.286	91.2951	83.3282	25.526	35.1528	35.6952	28.6095	4	4	108.723	0.22978	31.2459	0.159731	3.4796	0.00980197
Q9R0B6	LAMC3_MOUSE	Lamc3	Laminin subunit gamma-3	166.373	180.759	207.652	215.663	53.851	90.8268	21.6361		4	3	192.612	0.119393	55.438	0.624529	3.47437	0.0466891
P26231	CTNA1_MOUSE	Ctnna1	Catenin alpha-1	321.095	328.445	328.4	384.599	99.8496	93.8239	112.266	86.7257	4	4	340.635	0.0866393	98.1663	0.110246	3.46998	0.00101806
Q9JHL1	NHRF2_MOUSE	Slc9a3r2	Na(+)/H(+) exchange regulatory cofactor NHE-RF2	139.812	122.855	125.542	147.404	36.8906	36.0631	43.5011	38.0756	4	4	133.903	0.0872155	38.6326	0.0866911	3.46607	0.000680909
Q8VI84	NOC3L_MOUSE	Noc3l	Nucleolar complex protein 3 homolog	43.3935	55.0036	30.7673	41.0805	9.65859	16.0926	10.5912	12.9449	4	4	42.5612	0.233697	12.3218	0.232845	3.45413	0.00483992
Q8VDF2	UHRF1_MOUSE	Uhrf1	E3 ubiquitin-protein ligase UHRF1	37.6666	35.5513	27.1532	40.4644		12.4287		7.9908	4	2	35.2089	0.162886	10.2097	0.30736	3.44855	0.106083
Q8K5B2	MCFD2_MOUSE	Mcfd2	Multiple coagulation factor deficiency protein 2 homolog	130.616	125.751	116.375	107.897		27.4529	38.6023	38.502	4	3	120.16	0.0839537	34.8524	0.183871	3.44768	0.0108321
Q8BWT1	THIM_MOUSE	Acaa2	3-ketoacyl-CoA thiolase, mitochondrial	1209.61	1230.16	1128.26	993.926	322.508	312.193	364.08	330.076	4	4	1140.49	0.0939584	332.214	0.067645	3.43299	0.000820067
Q9R0Q3	TMED2_MOUSE	Tmed2	Transmembrane emp24 domain-containing protein 2	156.579	170.692	167.769	166.699	56.869	28.5392	55.4386	52.2521	4	4	165.435	0.0371162	48.2747	0.275461	3.42694	0.00096076
Q8BH64	EHD2_MOUSE	Ehd2	EH domain-containing protein 2	113.157	150.013	138.541	179.737	21.8595	91.8473	37.4185	18.828	4	4	145.362	0.189941	42.4883	0.797836	3.42122	0.0171741
Q9D8M4	RL7L_MOUSE	Rpl7l1	60S ribosomal protein L7-like 1	58.2088	56.951	54.3126	41.8305	18.0663	12.3586	20.2537	11.1667	4	4	52.8257	0.142124	15.4613	0.283952	3.41664	0.00123626
Q9QY73	TMM59_MOUSE	Tmem59	Transmembrane protein 59	17.0968	24.6346	22.8974	23.1217		8.23971		4.60872	4	2	21.9376	0.151254	6.42422	0.399659	3.41483	0.0385806
Q9WUU9	GANP_MOUSE	Mcm3ap	Germinal-center associated nuclear protein	7.60197	17.4196	24.5215	24.5993		5.11744		5.74814	4	2	18.5356	0.433161	5.43279	0.082089	3.4118	0.131908
Q07113	MPRI_MOUSE	Igf2r	Cation-independent mannose-6-phosphate receptor	215.3	215.723	183.481	183.351	58.7301	64.2637	62.3226	48.66	4	4	199.464	0.0929052	58.4941	0.118735	3.40998	0.000411867
E9Q6R7	E9Q6R7_MOUSE	Utrn	Utrophin	144.898	150.922	155.33	181.279	90.0216	30.1647	46.2652	19.3049	4	4	158.107	0.101378	46.4391	0.669574	3.40461	0.0149003
Q07076	ANXA7_MOUSE	Anxa7	Annexin A7	859.467	775.543	702.962	701.192	217.271	215.284	247.297	212.974	4	4	759.791	0.0986289	223.207	0.0723816	3.40398	0.000994008
Q9ERU9	RBP2_MOUSE	Ranbp2	E3 SUMO-protein ligase RanBP2	100.277	103.596	111.399	130.432	24.1178	34.3181	37.905	35.2122	4	4	111.426	0.121166	32.8883	0.183727	3.38802	0.000843906
P58462	FOXP1_MOUSE	Foxp1	Forkhead box protein P1	21.5229	21.9723	12.5287	26.7699	5.24105	7.44969	5.64075		4	3	20.6985	0.287058	6.1105	0.192598	3.38736	0.0488342
Q5RL79	KTAP2_MOUSE	Krtcap2	Keratinocyte-associated protein 2	119.752	81.0307	101.873	55.2172	31.0271	24.2196	19.2737	31.3689	4	4	89.4682	0.31051	26.4723	0.219852	3.37969	0.0236376
E9Q555	RN213_MOUSE	Rnf213	E3 ubiquitin-protein ligase RNF213	27.0716	30.7995	20.3409	40.8097	9.0735	5.36174	11.3066	9.49694	4	4	29.7554	0.287222	8.80969	0.283133	3.37758	0.0224382
Q3TMW1	C102A_MOUSE	Ccdc102a	Coiled-coil domain-containing protein 102A	50.4839	39.7694	45.0777	40.6025		13.038			4	1	43.9834	0.111878	13.038	#DIV/0!	3.37348	#DIV/0!
O89103	C1QR1_MOUSE	Cd93	Complement component C1q receptor	148.409	138.732	114.694	139.701	46.426	35.6552	38.515		4	3	135.384	0.106833	40.1987	0.138793	3.36787	0.00867602
Q8K4P0	WDR33_MOUSE	Wdr33	pre-mRNA 3' end processing protein WDR33	31.1325	19.0604	25.3171	39.0219	10.5404	12.4908	2.52422		4	3	28.633	0.296899	8.51847	0.620062	3.36128	0.0818365
P61620	S61A1_MOUSE	Sec61a1	Protein transport protein Sec61 subunit alpha isoform 1	762.165	802.437	718.945	663.683	203.734	217.204	243.023	213.394	4	4	736.808	0.0807376	219.339	0.0764865	3.35922	0.000528245
Q8BTJ4	ENPP4_MOUSE	Enpp4	Bis(5'-adenosyl)-triphosphatase enpp4	35.163	31.9124	17.9003	21.9831	7.63741	8.82509	8.61127	6.77102	4	4	26.7397	0.304179	7.9612	0.118948	3.35875	0.0190347
Q80X98	Q80X98_MOUSE	Dhx38	RNA helicase		27.4123	9.9957	14.4058	5.90925	4.59208	6.06071	4.03043	3	4	17.2713	0.52428	5.14812	0.19329	3.35487	0.155181
Q78IK4	MIC27_MOUSE	Apool	MICOS complex subunit Mic27	192.992	212.69	223.221	193.487	60.6163	63.4569	61.6083	60.0534	4	4	205.597	0.0724948	61.4337	0.0243209	3.34666	0.000247963
Q99LV7	PIGX_MOUSE	Pigx	Phosphatidylinositol-glycan biosynthesis class X protein	34.2949	56.222	40.1923	35.4379			12.4224		4	1	41.5368	0.243585	12.4224	#DIV/0!	3.3437	#DIV/0!
Q9WUU7	CATZ_MOUSE	Ctsz	Cathepsin Z	254.442	259.099	221.121	226.591	69.0418	86.034	68.2552	64.2034	4	4	240.313	0.080013	71.8836	0.134507	3.34309	0.000157422
Q8BFW7	LPP_MOUSE	Lpp	Lipoma-preferred partner homolog	55.9243	42.2319	63.1958	91.4832	30.6607	15.9209	21.3656	7.81441	4	4	63.2088	0.328385	18.9404	0.506552	3.33725	0.0478989
P97496	SMRC1_MOUSE	Smarcc1	SWI/SNF complex subunit SMARCC1	67.6307	61.0236	49.6981	62.1888	24.0716	16.0889	15.2703	16.8518	4	4	60.1353	0.125225	18.0707	0.224254	3.32779	0.000498514
Q9R0P6	SC11A_MOUSE	Sec11a	Signal peptidase complex catalytic subunit SEC11A	882.485	885.894	817.015	722.457	260.561	248.324	255.868	230.987	4	4	826.963	0.0925579	248.935	0.0521572	3.322	0.000414002
Q8BJA3	HMBX1_MOUSE	Hmbox1	Homeobox-containing protein 1	63.8572	54.1039	45.1422	53.0675	17.3089		15.2664		4	2	54.0427	0.141929	16.2876	0.0886724	3.31802	0.136741
Q8BGA5	KRR1_MOUSE	Krr1	KRR1 small subunit processome component homolog	43.2719	41.1411	27.7065	33.273	13.7139		13.7036	5.53743	4	3	36.3481	0.197782	10.985	0.42947	3.30889	0.0401257
Q640N1	AEBP1_MOUSE	Aebp1	Adipocyte enhancer-binding protein 1	49.3353	40.527	47.3116	48.8697			14.0613		4	1	46.5109	0.0877654	14.0613	#DIV/0!	3.30772	#DIV/0!
E9Q8Q6	E9Q8Q6_MOUSE	Ccdc141	Coiled-coil domain-containing 141	57.6905	72.541	75.3785	68.2302			20.6998		4	1	68.46	0.11332	20.6998	#DIV/0!	3.30728	#DIV/0!
Q99J23	GHDC_MOUSE	Ghdc	GH3 domain-containing protein	11.5272	12.5832	15.7044	24.3899	6.57436	0.767722	6.25406	5.84455	4	4	16.0512	0.363536	4.86017	0.564713	3.30259	0.0289833
P25911	LYN_MOUSE	Lyn	Tyrosine-protein kinase Lyn	78.0809	70.1541	71.0126	76.223	18.952	32.0864	16.4393	22.0536	4	4	73.8677	0.0525715	22.3828	0.306686	3.30019	0.00154018
Q8VHX6	FLNC_MOUSE	Flnc	Filamin-C	81.0662	97.4352	90.9629	138.935	20.7514	25.9857	34.9379	42.4358	4	4	102.1	0.249389	31.0277	0.309389	3.2906	0.00433849
Q68FD9	K1549_MOUSE	Kiaa1549	UPF0606 protein KIAA1549	746.662	1605.19	177.947		265.674	239.16	274.455	250.056	3	4	843.266	0.852054	257.336	0.0612763	3.2769	0.30369
O88839	ADA15_MOUSE	Adam15	Disintegrin and metalloproteinase domain-containing protein 15	92.438	90.5371	55.0641	69.2676	28.0527		23.8169	18.4734	4	3	76.8267	0.233138	23.4477	0.204725	3.27652	0.0367022
Q9D8C2	TSN13_MOUSE	Tspan13	Tetraspanin-13	273.551	248.538	190.788	209.482	65.0755	78.8981	73.0664	64.7366	4	4	230.59	0.162217	70.4442	0.096886	3.27337	0.00365896
Q4QQM4	P5I11_MOUSE	Trp53i11	Tumor protein p53-inducible protein 11	191.027	165.765	150.409	171.021	60.514	51.6808	43.8298	51.3318	4	4	169.555	0.0989309	51.8391	0.131631	3.2708	0.000171993
Q6NS46	RRP5_MOUSE	Pdcd11	Protein RRP5 homolog	98.2129	116.324	114.992	115.866	42.526	29.0527	33.2784	31.6699	4	4	111.349	0.0788032	34.1317	0.171713	3.26232	0.00178061
A2AJT4	PNISR_MOUSE	Pnisr	Arginine/serine-rich protein PNISR	26.2682	24.3817	31.6139	26.8433	12.2469	8.92463	6.55311	5.72978	4	4	27.2768	0.112794	8.3636	0.34934	3.26137	0.00511576
Q9CY50	SSRA_MOUSE	Ssr1	Translocon-associated protein subunit alpha	1258.92	1216.1	1154.08	1063.93	352.59	355.443	397.764	333.887	4	4	1173.26	0.0721444	359.921	0.0749591	3.25976	0.000298841
Q9Z2I8	SUCB2_MOUSE	Suclg2	Succinate--CoA ligase [GDP-forming] subunit beta, mitochondrial	238.977	265.32	244.555	210.492	82.2993	67.0195	72.9764	72.1256	4	4	239.836	0.0942689	73.6052	0.0864762	3.25841	0.000955267
Q9QZQ8	H2AY_MOUSE	Macroh2a1	Core histone macro-H2A.1	3520.01	3321.79	2631.74	2858.65	953.036	948.443	962.019	923.128	4	4	3083.05	0.132677	946.656	0.0176074	3.25678	0.00186042
P70451	FER_MOUSE	Fer	Tyrosine-protein kinase Fer		141.436			49.0073	50.5399	40.6754	33.5256	1	4	141.436	#DIV/0!	43.437	0.181927	3.25611	#DIV/0!
P50427	STS_MOUSE	Sts	Steryl-sulfatase	250.548	231.862	226.66	183.778	62.6048	83.9276	82.1644	47.0845	4	4	223.212	0.126424	68.9453	0.253625	3.23752	0.000888532
E9Q1A5	E9Q1A5_MOUSE	Zfp384	Zinc finger protein 384	38.182	29.7154	22.0561	20.1462	6.12164	12.5651	6.85858		4	3	27.5249	0.298653	8.51511	0.41417	3.23248	0.0563744
Q8BVD5	MPP7_MOUSE	Mpp7	MAGUK p55 subfamily member 7	13.6797	19.4422	17.0565	22.1682	4.35465	4.69558	7.75802		4	3	18.0866	0.199295	5.60275	0.33453	3.22817	0.0255149
P10833	RRAS_MOUSE	Rras	Ras-related protein R-Ras	282.882	270.265	301.892	296.828	95.2362	90.0852	102.295	69.3181	4	4	287.967	0.0495844	89.2336	0.15901	3.22711	0.000312276
P07214	SPRC_MOUSE	Sparc	SPARC	349.156	412.679	299.623	326.559	108.906	109.085	101.644	111.348	4	4	347.004	0.139014	107.746	0.0391377	3.22058	0.00192844
Q9CWS4	INT11_MOUSE	Ints11	Integrator complex subunit 11	47.553	48.7487	48.4628	68.7665	15.0501	18.1771	12.2696	20.8374	4	4	53.3828	0.192356	16.5835	0.224538	3.21902	0.00250177
Q8CBA2	SLFN5_MOUSE	Slfn5	Schlafen family member 5	34.8486	17.1041	18.835	43.0187		8.84403			4	1	28.4516	0.441967	8.84403	#DIV/0!	3.21704	#DIV/0!
Q99K48	NONO_MOUSE	Nono	Non-POU domain-containing octamer-binding protein	1146.67	1147.01	1268.15	1298.22	369.547	378.179	427.471	338.272	4	4	1215.01	0.0655717	378.367	0.0976652	3.2112	0.000320254
Q78XF5	OSTC_MOUSE	Ostc	Oligosaccharyltransferase complex subunit OSTC	421.815	504.185	491.963	413.596	134.008	135.001	157.597	145.308	4	4	457.89	0.102183	142.978	0.0769598	3.20251	0.000820329
Q8K363	DDX18_MOUSE	Ddx18	ATP-dependent RNA helicase DDX18	35.9987	59.4607	45.9539	62.6392	14.938	17.9354	18.3065	12.6401	4	4	51.0131	0.242091	15.955	0.167688	3.19731	0.0127948
G5E8P1	BRD1_MOUSE	Brd1	Bromodomain-containing protein 1	48.4082	61.7455	39.8172	40.8483	15.6322		19.2191	9.93005	4	3	47.7048	0.212006	14.9271	0.313824	3.19585	0.017693
Q8R2T8	TF3C5_MOUSE	Gtf3c5	General transcription factor 3C polypeptide 5	28.4715	38.9308	23.1756	35.5606	10.2271	13.5063		5.91755	4	3	31.5346	0.224357	9.88365	0.385082	3.19058	0.0180387
P46978	STT3A_MOUSE	Stt3a	Dolichyl-diphosphooligosaccharide--protein glycosyltransferase subunit STT3A	682.602	647.001	655.678	573.231	207.289	193.221	214.049	187.489	4	4	639.628	0.0731484	200.512	0.0612121	3.18997	0.000180415
Q9Z2K1	K1C16_MOUSE	Krt16	Keratin, type I cytoskeletal 16	312.244	624.96	81.7484	381.173	144.542	131.753		53.7805	4	3	350.031	0.638732	110.025	0.446509	3.18138	0.0726156
Q9JJW0	PXMP4_MOUSE	Pxmp4	Peroxisomal membrane protein 4	25.1198	23.824	28.805	18.7199		6.69616	8.10925	7.98312	4	3	24.1172	0.172957	7.59618	0.102944	3.17491	0.0308964
Q6GU68	ISLR_MOUSE	Islr	Immunoglobulin superfamily containing leucine-rich repeat protein	11.217	13.817	18.2588	18.2531			4.8228	4.88216	4	2	15.3865	0.226124	4.85248	0.00864998	3.17085	0.00154506
Q9QY81	PO210_MOUSE	Nup210	Nuclear pore membrane glycoprotein 210	320.122	297.227	288.478	272.558	97.1026	87.712	96.3931	90.499	4	4	294.596	0.0673671	92.9267	0.0491339	3.1702	0.000201167
O08912	GALT1_MOUSE	Galnt1	Polypeptide N-acetylgalactosaminyltransferase 1	66.1089	67.7602	86.2358	71.8802	16.6841	16.1994	31.4845	28.1699	4	4	72.9963	0.125403	23.1345	0.339241	3.1553	0.00022163
Q8VBV3	EXOS2_MOUSE	Exosc2	Exosome complex component RRP4	76.903	85.2752	65.8574	107.527	32.5792	22.8198	11.5865	39.4861	4	4	83.8906	0.210399	26.6179	0.455753	3.15166	0.0015668
Q61335	BAP31_MOUSE	Bcap31	B-cell receptor-associated protein 31	147.061	162.344	164.582	161.901	58.421	47.7162	51.6877	44.0905	4	4	158.972	0.0504925	50.4789	0.121572	3.14928	0.000511328
Q9WVL3	S12A7_MOUSE	Slc12a7	Solute carrier family 12 member 7	104.499	106.594	113.085	94.2504	36.4055	21.2194	33.6975	41.6903	4	4	104.607	0.0746822	33.2532	0.261088	3.14578	0.00220016
P31651	S6A12_MOUSE	Slc6a12	Sodium- and chloride-dependent betaine transporter	24.6008	60.7172	25.1513	58.639	17.2127		9.76311		4	2	42.2771	0.475722	13.4879	0.390547	3.13444	0.21504
Q9DCF9	SSRG_MOUSE	Ssr3	Translocon-associated protein subunit gamma	240.172	285.445	274.8	227.544	70.3106	91.1412	71.3622	95.966	4	4	256.99	0.107198	82.195	0.161443	3.12659	0.00165827
Q8C4Y3	NELFB_MOUSE	Nelfb	Negative elongation factor B	6.19013	9.08753	3.00948	6.17136	1.07507	2.10363	4.43237	0.226259	4	4	6.11463	0.406	1.95933	0.928187	3.12077	0.116366
Q9WTR6	XCT_MOUSE	Slc7a11	Cystine/glutamate transporter	180.867	232.811	243.28	193.741	63.1208	64.9325	80.3951	64.2129	4	4	212.675	0.141383	68.1653	0.120107	3.11998	0.00133491
Q9QXS1	PLEC_MOUSE	Plec	Plectin	381.013	382.91	391.838	481.901	122.418	126.259	144.873	132.43	4	4	409.416	0.118593	131.495	0.0747255	3.11354	0.00138046
Q6P8H8	ALG8_MOUSE	Alg8	Probable dolichyl pyrophosphate Glc1Man9GlcNAc2 alpha-1,3-glucosyltransferase	117.483	113.108	131.032	124.476	38.5391	47.4979	38.8349	31.3467	4	4	121.525	0.0648413	39.0547	0.16921	3.11166	0.00104969
Q60738	ZNT1_MOUSE	Slc30a1	Zinc transporter 1	177.423	188.089	164.582	154.36	53.4447	56.7598	41.3268	68.5067	4	4	171.114	0.0861096	55.0095	0.203217	3.11062	0.00147467
Q8BH79	ANO10_MOUSE	Ano10	Anoctamin-10	140.093	117.494	119.697	117.025	48.0269	46.7522	28.2201	36.2337	4	4	123.577	0.0895954	39.8082	0.235127	3.10431	0.000478767
Q9Z277	BAZ1B_MOUSE	Baz1b	Tyrosine-protein kinase BAZ1B	274.108	257.932	230.935	231.508	73.4309	78.7766	85.3755	82.7876	4	4	248.621	0.0850682	80.0926	0.0649897	3.10416	0.00101884
O54990	PROM1_MOUSE	Prom1	Prominin-1	49.4555	44.0266	44.031	51.6673	2.70489	20.16	27.0047	11.2	4	4	47.2951	0.0819997	15.2674	0.693241	3.09778	0.0192189
Q9Z280	PLD1_MOUSE	Pld1	Phospholipase D1	26.056	38.5825	42.706	34.0517	12.1087	13.2525	9.31843	11.204	4	4	35.3491	0.201778	11.4709	0.144875	3.08163	0.00942168
Q07417	ACADS_MOUSE	Acads	Short-chain specific acyl-CoA dehydrogenase, mitochondrial	371.583	366.885	421.06	302.299	129.686	113.391	112.433	119.246	4	4	365.457	0.133306	118.689	0.0667771	3.07911	0.00241012
Q9Z0F8	ADA17_MOUSE	Adam17	Disintegrin and metalloproteinase domain-containing protein 17	56.525	61.269	50.7757	51.5402	30.1813	19.5489	13.0813	8.67696	4	4	55.0275	0.0886797	17.8721	0.522725	3.07896	0.00222193
P97363	SPTC2_MOUSE	Sptlc2	Serine palmitoyltransferase 2	174.445	158.546	155.256	163.448	52.3565	44.8356	63.4556	51.1262	4	4	162.924	0.0514717	52.9435	0.146261	3.07732	0.000435842
P23249	MOV10_MOUSE	Mov10	Putative helicase MOV-10	64.3739	72.1987	81.1997	82.6217	32.2874	23.567	24.3768	17.456	4	4	75.0985	0.113315	24.4218	0.249209	3.07506	0.00556228
Q922P9	GLYR1_MOUSE	Glyr1	Putative oxidoreductase GLYR1	284.707	286.609	214.274	240.875	90.7115	91.8889	80.4158	71.3267	4	4	256.616	0.137395	83.5857	0.115592	3.0701	0.00121684
P37889	FBLN2_MOUSE	Fbln2	Fibulin-2	51.6744	36.6796	61.9654	59.9153		7.54387		26.7605	4	2	52.5587	0.218467	17.1522	0.792214	3.06426	0.0410187
Q9EPU4	CPSF1_MOUSE	Cpsf1	Cleavage and polyadenylation specificity factor subunit 1	71.149	72.7402	68.9516	92.7106	33.6014	21.7488	26.6387	18.0298	4	4	76.3879	0.143899	25.0047	0.269095	3.05494	0.00834395
P11103	PARP1_MOUSE	Parp1	Poly [ADP-ribose] polymerase 1	215.192	197.396	171.195	211.068	63.9618	68.0284	66.5002	61.8727	4	4	198.713	0.0999399	65.0908	0.0418363	3.05286	0.00114695
Q9R069	BCAM_MOUSE	Bcam	Basal cell adhesion molecule	105.989	85.9106	103.871	99.0853	25.7548	30.7786	37.4997	35.3553	4	4	98.714	0.0912822	32.3471	0.161149	3.05171	0.00104252
P62737	ACTA_MOUSE	Acta2	Actin, aortic smooth muscle	2092.18	1305.59	2717.52	3268.25	782.458	603.094	594.216	1096.47	4	4	2345.88	0.359648	769.06	0.305399	3.05033	0.020771
Q9WU79	PROD_MOUSE	Prodh	Proline dehydrogenase 1, mitochondrial	31.6363	31.8106	37.756	33.0912	9.08052	10.658	15.648	8.64404	4	4	33.5735	0.0852689	11.0076	0.29182	3.05002	6.3381e-05
Q3UJ81	NEPR1_MOUSE	Cnep1r1	Nuclear envelope phosphatase-regulatory subunit 1	29.7746	48.7421	39.0881	29.8369	14.8153	9.70927	11.7757		4	3	36.8604	0.245505	12.1001	0.212265	3.04629	0.0599174
Q9ESU6	BRD4_MOUSE	Brd4	Bromodomain-containing protein 4	104.798	125.169	89.3276	100.887	26.9552	32.3372	48.8984	29.7536	4	4	105.045	0.142198	34.4861	0.285807	3.04602	0.00771729
Q8BGS7	CEPT1_MOUSE	Cept1	Choline/ethanolaminephosphotransferase 1	622.726	584.682	506.388	587.18	168.939	208.863	217.077	161.196	4	4	575.244	0.0853244	189.019	0.148334	3.04332	0.00174696
O09044	SNP23_MOUSE	Snap23	Synaptosomal-associated protein 23	215.148	200.764	187.712	168.417	43.1629	77.9299	81.2843	51.7078	4	4	193.01	0.102889	63.5212	0.298304	3.03852	0.00300047
Q7TNT2	FACR2_MOUSE	Far2	Fatty acyl-CoA reductase 2	140.937	161.035	144.114	115.173	52.7599	35.4358	57.1503	39.6066	4	4	140.315	0.134988	46.2382	0.224157	3.03461	0.00325779
B2RRE7	OTUD4_MOUSE	Otud4	OTU domain-containing protein 4	32.0132	41.0103	56.4437	74.7236	13.1196	16.9639	19.2563	18.3915	4	4	51.0477	0.366962	16.9328	0.160173	3.01472	0.0264709
Q9Z2Z6	MCAT_MOUSE	Slc25a20	Mitochondrial carnitine/acylcarnitine carrier protein	787.585	851.945	837.822	665.436	264.779	259.173	272.373	250.591	4	4	785.697	0.107927	261.729	0.0351	3.00195	0.00089967
Q9WVL6	EXTL3_MOUSE	Extl3	Exostosin-like 3	43.1116	56.8512	53.7759	43.3717	5.68897	16.519	33.0282	10.5019	4	4	49.2776	0.14373	16.4345	0.725099	2.99842	0.00470466
Q04750	TOP1_MOUSE	Top1	DNA topoisomerase 1	550.185	557.309	462.683	498.733	173.966	176.262	175.898	165.057	4	4	517.227	0.0865347	172.796	0.0304211	2.99329	0.000563739
Q9JIM1	S29A1_MOUSE	Slc29a1	Equilibrative nucleoside transporter 1	192.77	210.053	162.17	176.329	78.543	48.2028	72.5673	48.7899	4	4	185.33	0.111628	62.0258	0.254951	2.98796	0.00381263
P51612	XPC_MOUSE	Xpc	DNA repair protein complementing XP-C cells homolog	53.6894	51.377	35.8549	41.7844		15.3179			4	1	45.6764	0.182435	15.3179	#DIV/0!	2.9819	#DIV/0!
Q9Z0Z4	HEPH_MOUSE	Heph	Hephaestin	41.4187	22.746	41.343	21.5147	20.171			1.14137	4	2	31.7556	0.350354	10.6562	1.26274	2.98002	0.0133721
E9Q3C1	C2CD2_MOUSE	C2cd2	C2 domain-containing protein 2	27.302	40.2629	48.9686	43.3501	10.8583	18.3359	17.8343	6.99736	4	4	39.9709	0.229734	13.5065	0.408746	2.95939	0.00967358
Q9D903	EBP2_MOUSE	Ebna1bp2	Probable rRNA-processing protein EBP2	18.8573	35.259	26.5853	28.1064	6.34367	8.22388	13.0099		4	3	27.202	0.247289	9.19248	0.373898	2.95916	0.0631318
Q64310	SURF4_MOUSE	Surf4	Surfeit locus protein 4	419.166	451.045	468.721	396.8	135.107	134.207	178.945	139.279	4	4	433.933	0.0740788	146.885	0.146289	2.95425	0.000166753
Q9ET22	DPP2_MOUSE	Dpp7	Dipeptidyl peptidase 2	72.8083	64.5911	61.5963	58.8212	21.5212	32.8062	15.457	17.5281	4	4	64.4542	0.0938225	21.8281	0.35456	2.95281	0.00196764
P11881	ITPR1_MOUSE	Itpr1	Inositol 1,4,5-trisphosphate receptor type 1	214.406	229.041	242.022	204.264	71.8001	74.711	72.8009	82.789	4	4	222.433	0.0744149	75.5252	0.0660811	2.94515	0.000699666
A6H8H2	DEN4C_MOUSE	Dennd4c	DENN domain-containing protein 4C	8.59158	19.9824	23.4599	21.342	8.19236	5.64227	5.79237	5.31699	4	4	18.344	0.362909	6.236	0.211554	2.94163	0.0551513
P40224	SDF1_MOUSE	Cxcl12	Stromal cell-derived factor 1	79.8443	68.078	69.4741	75.457			24.8941		4	1	73.2134	0.0745442	24.8941	#DIV/0!	2.94099	#DIV/0!
Q569Z6	TR150_MOUSE	Thrap3	Thyroid hormone receptor-associated protein 3	364.066	347.163	294.335	346.518	114.219	124.799	112.604	108.123	4	4	338.021	0.0894492	114.936	0.0614494	2.94094	0.000645658
Q501J6	DDX17_MOUSE	Ddx17	Probable ATP-dependent RNA helicase DDX17	1152.8	1137.73	1100.48	1368.35	391.975	420.738	449.319	356.96	4	4	1189.84	0.101712	404.748	0.0976786	2.93971	0.00214572
P55284	CADH5_MOUSE	Cdh5	Cadherin-5	81.9637	86.8036	81.1088	76.6968	24.118		28.9099	30.3238	4	3	81.6432	0.050741	27.7839	0.117065	2.93851	0.00401086
Q9CR47	NSA2_MOUSE	Nsa2	Ribosome biogenesis protein NSA2 homolog	72.1228	40.5718	62.662	48.6889	23.6247	13.5156	21.6616	17.4786	4	4	56.0114	0.251603	19.0701	0.236157	2.93713	0.00465719
O70572	NSMA_MOUSE	Smpd2	Sphingomyelin phosphodiesterase 2	191.593	212.298	242.752	231.461	82.2907	62.0752	72.4178	82.3916	4	4	219.526	0.102346	74.7938	0.129476	2.93508	0.00147649
Q8CFX1	G6PE_MOUSE	H6pd	GDH/6PGL endoplasmic bifunctional protein	45.2971	59.1726	56.6003	43.5953	14.562	20.4448	21.8656	13.2059	4	4	51.1663	0.153641	17.5196	0.243953	2.92052	0.00043051
Q9CYS6	CB072_MOUSE		Uncharacterized protein C2orf72 homolog	134.537				50.1696	34.2302	42.2766	57.716	1	4	134.537	#DIV/0!	46.0981	0.219446	2.91849	#DIV/0!
Q6A026	PDS5A_MOUSE	Pds5a	Sister chromatid cohesion protein PDS5 homolog A	53.2174	41.8049	44.1543	62.3925	17.2027	21.0013	20.4355	10.4909	4	4	50.3923	0.186382	17.2826	0.279305	2.91578	0.0184569
Q9CWU9	NUP37_MOUSE	Nup37	Nucleoporin Nup37	74.1482	68.2255	63.1463	78.1508	22.3842	22.5405	28.643	23.7923	4	4	70.9177	0.0929646	24.34	0.120668	2.91363	0.00182047
Q9JIK5	DDX21_MOUSE	Ddx21	Nucleolar RNA helicase 2	225.672	234.866	215.125	256.761	93.8081	84.4199	80.6955	61.2921	4	4	233.106	0.0759863	80.0539	0.170768	2.91186	0.00190014
Q6X893	CTL1_MOUSE	Slc44a1	Choline transporter-like protein 1	194.066	199.142	166.873	172.645	57.5564	62.7845	58.7602	72.5357	4	4	183.181	0.0863266	62.9092	0.108027	2.91184	0.00105385
E9Q7L1	E9Q7L1_MOUSE	Urb2	URB2 ribosome biogenesis 2 homolog (S. cerevisiae)	12.4847	9.39245	11.9093	12.8991	4.97008	1.51074	4.14832	5.43532	4	4	11.6714	0.134737	4.01612	0.436481	2.90614	4.84538e-06
Q9CXI3	MOXD1_MOUSE	Moxd1	DBH-like monooxygenase protein 1	33.8133	39.339	33.1307	40.5479	6.33596	22.1365	9.26855	12.8341	4	4	36.7077	0.102949	12.6438	0.542847	2.90322	0.00224621
Q80ZM5	Q80ZM5_MOUSE	H1f10	H1 histone family, member X	13152.6	13107.2	11687.6	12172	4101.43	4456.17	4772.07	3992.73	4	4	12529.9	0.0575254	4330.6	0.0818949	2.89333	0.000393894
Q5SQF8	SP30L_MOUSE	Sap30l	Histone deacetylase complex subunit SAP30L	58.2492	46.4899	43.4922	44.6794			16.7041		4	1	48.2277	0.140869	16.7041	#DIV/0!	2.88718	#DIV/0!
Q61263	SOAT1_MOUSE	Soat1	Sterol O-acyltransferase 1	26.1038	23.7685	29.3528	21.6338	7.48841	10.5695		8.1801	4	3	25.2147	0.131193	8.746	0.184841	2.883	0.0134006
Q80V86	INT8_MOUSE	Ints8	Integrator complex subunit 8	24.8502	22.9594	23.409	28.8127	7.71906	9.64552			4	2	25.0078	0.106435	8.68229	0.156896	2.88033	0.0794063
P52633	STAT6_MOUSE	Stat6	Signal transducer and transcription activator 6	62.7967	74.9944	20.9216	20.369	13.5926	10.9705	11.9564	25.732	4	4	44.7704	0.632109	15.5629	0.441122	2.87675	0.172444
Q9QZD8	DIC_MOUSE	Slc25a10	Mitochondrial dicarboxylate carrier	216.135	221.808	238.656	184.346	79.6936	66.88	75.5873	77.2403	4	4	215.236	0.105493	74.8503	0.0744807	2.87556	0.0014828
Q9DCP2	S38A3_MOUSE	Slc38a3	Sodium-coupled neutral amino acid transporter 3	615.595	662.004	467.211	503.713	176.371	211.065	161.331	233.688	4	4	562.131	0.163222	195.614	0.167845	2.87368	0.00412656
Q5XG71	UTP20_MOUSE	Utp20	Small subunit processome component 20 homolog	28.7378	24.0573	28.477	27.5648	9.56135	7.44871	9.32103	11.5855	4	4	27.2092	0.0794077	9.47915	0.178524	2.87043	0.000231855
O08807	PRDX4_MOUSE	Prdx4	Peroxiredoxin-4	910.775	956.503	961.553	910.406	328.092	315.045	368.038	293.402	4	4	934.809	0.0299972	326.144	0.0962153	2.86624	2.1793e-05
Q62313	TGON1_MOUSE	Tgoln1	Trans-Golgi network integral membrane protein 1	145.709	148.923	130.513	137.771	40.1438	50.294	51.9465	54.1033	4	4	140.729	0.0587482	49.1219	0.125917	2.86489	0.000707357
P23242	CXA1_MOUSE	Gja1	Gap junction alpha-1 protein	120.773	159.06	121.353	138.662	42.2205	49.0844	63.2102	34.1664	4	4	134.962	0.133983	47.1704	0.26095	2.86116	0.00530779
Q8CJF7	ELYS_MOUSE	Ahctf1	Protein ELYS	84.6649	91.6298	63.3881	75.3217	33.364	35.4954	27.0275	14.4202	4	4	78.7511	0.155282	27.5768	0.343756	2.8557	0.00237483
Q8C2R7	PIGM_MOUSE	Pigm	GPI mannosyltransferase 1	38.1585	22.0397	19.1092	16.4814		9.14225	7.64465		4	2	23.9472	0.406829	8.39345	0.126165	2.85308	0.037401
Q91ZE0	TMLH_MOUSE	Tmlhe	Trimethyllysine dioxygenase, mitochondrial	70.8091	68.8564	80.5633	62.9887	25.3768	18.8823	33.8293	21.2873	4	4	70.8044	0.10318	24.8439	0.264162	2.84997	0.000113196
Q9JI44	DMAP1_MOUSE	Dmap1	DNA methyltransferase 1-associated protein 1	33.6294	37.3664	22.9091	45.7442	9.93264	17.0591	14.2358	7.85465	4	4	34.9123	0.271268	12.2705	0.338506	2.84521	0.0327966
Q8BHB4	WDR3_MOUSE	Wdr3	WD repeat-containing protein 3	37.8593	36.5072	38.6527	44.9041	11.6219	17.3735	13.2402	13.3959	4	4	39.4808	0.0942845	13.9079	0.175849	2.83874	0.0020762
P50544	ACADV_MOUSE	Acadvl	Very long-chain specific acyl-CoA dehydrogenase, mitochondrial	465.882	459.491	495.009	420.9	164.781	149.137	176.907	158.38	4	4	460.321	0.0662361	162.301	0.0718667	2.83621	0.000155326
Q7TSZ8	NACC1_MOUSE	Nacc1	Nucleus accumbens-associated protein 1	101.492	88.7803	66.6834	81.6552	21.7866	36.4155	32.1794	29.0218	4	4	84.6527	0.171523	29.8508	0.206721	2.83586	0.00982078
Q8R1V4	TMED4_MOUSE	Tmed4	Transmembrane emp24 domain-containing protein 4	294.328	375.624	300.722	302.636	110.498	129.679	118.883	90.2884	4	4	318.327	0.120513	112.337	0.148344	2.83368	0.000840674
O54962	BAF_MOUSE	Banf1	Barrier-to-autointegration factor	4407.92	4287.6	3136.5	3462.6	1226.42	1417.7	1370.62	1393.08	4	4	3823.66	0.162567	1351.95	0.0635156	2.82824	0.00501426
Q0VBL3	RBM15_MOUSE	Rbm15	RNA-binding protein 15	77.9275	67.7964	72.1215	84.8489	34.1262	20.5851	29.9585	22.6282	4	4	75.6736	0.0976854	26.8245	0.235457	2.82106	0.00176114
Q9QXK7	CPSF3_MOUSE	Cpsf3	Cleavage and polyadenylation specificity factor subunit 3	133.294	152.66	114.247	130.747	44.8807	58.7077	56.4257	28.2293	4	4	132.737	0.118567	47.0609	0.296151	2.82054	0.00308399
S4R1W5	S4R1W5_MOUSE	Rbm6	RNA-binding motif protein 6	76.3999	64.1647	82.1811	81.8336	28.6667	38.1267	14.2568		4	3	76.1448	0.1105	27.0167	0.444916	2.81843	0.0597501
P16045	LEG1_MOUSE	Lgals1	Galectin-1	490.66	516.606	421.089	441.584	126.013	170.102	227.316	140.484	4	4	467.485	0.09384	165.979	0.270035	2.81653	0.00427623
Q0P678	ZCH18_MOUSE	Zc3h18	Zinc finger CCCH domain-containing protein 18	128.496	117.176	108.891	91.9081	37.9248	40.7753	43.5371	36.7723	4	4	111.618	0.13799	39.7524	0.0762892	2.80783	0.00250497
Q8K224	NAT10_MOUSE	Nat10	RNA cytidine acetyltransferase	84.4227	124.223	130.024	142.791	38.9825	41.6537	47.5664	43.2912	4	4	120.365	0.209244	42.8735	0.0839093	2.80745	0.00652529
Q61881	MCM7_MOUSE	Mcm7	DNA replication licensing factor MCM7	44.2168	50.0067	58.4186	73.5557	11.2701	27.4408	25.1071	16.7697	4	4	56.5495	0.225448	20.1469	0.371445	2.80685	0.0151397
Q60749	KHDR1_MOUSE	Khdrbs1	KH domain-containing, RNA-binding, signal transduction-associated protein 1	844.014	959.66	951.667	1381.09	301.578	418.292	441.813	313.347	4	4	1034.11	0.229431	368.757	0.194131	2.8043	0.0157993
Q9CXD6	MCUR1_MOUSE	Mcur1	Mitochondrial calcium uniporter regulator 1	57.7027	48.6122	45.3341	65.686	12.4099	20.5891	25.1488		4	3	54.3338	0.169335	19.3826	0.333009	2.80322	0.0522273
G3X9B1	G3X9B1_MOUSE	Heatr1	HEAT repeat-containing protein 1	125.396	120.043	120.699	111.649	39.8529	37.9665	42.8359	49.9435	4	4	119.447	0.0478794	42.6497	0.12332	2.80065	0.000700683
E9Q5C9	NOLC1_MOUSE	Nolc1	Nucleolar and coiled-body phosphoprotein 1	344.464	336.246	304.221	334.034	119.204	124.669	119.645	107.59	4	4	329.741	0.0533609	117.777	0.0613836	2.79971	0.000211883
Q8QZV7	INT13_MOUSE	IntS13	Integrator complex subunit 13	40.4208	24.1867	28.3978	36.5968			11.588		4	1	32.4005	0.229184	11.588	#DIV/0!	2.79604	#DIV/0!
Q921G7	ETFD_MOUSE	Etfdh	Electron transfer flavoprotein-ubiquinone oxidoreductase, mitochondrial	468.15	462.253	468.721	403.651	160.044	154.062	170.862	160.223	4	4	450.694	0.0698874	161.298	0.0433327	2.79417	0.000336234
Q8R344	CCD12_MOUSE	Ccdc12	Coiled-coil domain-containing protein 12	28.2782	34.6632	23.9286	36.6435		13.3527	8.79633		4	2	30.8784	0.189411	11.0745	0.290924	2.78824	0.106911
Q3V009	TMED1_MOUSE	Tmed1	Transmembrane emp24 domain-containing protein 1	38.6011	63.3432	61.3473	45.4881	5.39908	29.0685	19.5504	21.0886	4	4	52.1949	0.231452	18.7766	0.52437	2.77978	0.00256679
Q60770	STXB3_MOUSE	Stxbp3	Syntaxin-binding protein 3	46.1932	46.6286	60.8281	58.7961	23.8874	23.6568	16.4171	12.4914	4	4	53.1115	0.146551	19.1132	0.29373	2.77879	0.0140122
O88286	WIZ_MOUSE	Wiz	Protein Wiz	104.723	119.266	89.6573	117.998	51.0296	46.9045	35.9913	21.7569	4	4	107.911	0.128188	38.9206	0.336162	2.7726	0.00641011
Q8BVU0	LRCH3_MOUSE	Lrch3	DISP complex protein LRCH3	27.0922	35.5967	34.2309	39.0169	7.49657	9.72745	21.6212	10.3311	4	4	33.9842	0.147606	12.2941	0.515407	2.76427	0.00897646
Q80YV3	TRRAP_MOUSE	Trrap	Transformation/transcription domain-associated protein	52.0147	76.3181	64.4606	84.9861	23.8586	43.9255	14.4011	18.357	4	4	69.4449	0.206581	25.1355	0.5217	2.76282	0.0152087
G5E897	PLGT3_MOUSE	Poglut3	Protein O-glucosyltransferase 3	38.1292	37.402	65.3352	53.0956	14.9581	22.0085	18.0618	15.253	4	4	48.4905	0.275465	17.5704	0.186265	2.75979	0.0229416
A2AR02	PPIG_MOUSE	Ppig	Peptidyl-prolyl cis-trans isomerase G	181.963	178.126	177.509	179.833	66.5035	60.759	74.5951	58.2621	4	4	179.358	0.0111268	65.0299	0.111494	2.75808	9.49562e-05
Q8R5K4	NOL6_MOUSE	Nol6	Nucleolar protein 6	46.4474	53.4898	34.4791	39.5862	18.7424	19.6581	16.8372	7.86708	4	4	43.5006	0.190112	15.7762	0.34242	2.75736	0.00452473
A2AJQ3	D19L4_MOUSE	Dpy19l4	Probable C-mannosyltransferase DPY19L4	20.24	33.1084	23.5837	22.7351	9.04192				4	1	24.9168	0.226452	9.04192	#DIV/0!	2.7557	#DIV/0!
Q62417	SRBS1_MOUSE	Sorbs1	Sorbin and SH3 domain-containing protein 1	115.91	136.855	136.609	168.855	53.2346	46.0851	53.2239	50.6927	4	4	139.557	0.156636	50.8091	0.0663008	2.7467	0.00448547
Q7TPV4	MBB1A_MOUSE	Mybbp1a	Myb-binding protein 1A	299.686	293.788	283.211	310.859	94.1978	122.01	132.74	83.4469	4	4	296.886	0.0388786	108.099	0.213749	2.74644	0.00160461
Q60632	COT1_MOUSE	Nr2f1	COUP transcription factor 1	90.911	102.864	80.3147	115.794	35.9364	39.6491	35.2187	31.2057	4	4	97.4709	0.156961	35.5025	0.0974726	2.74547	0.00515053
Q9DCT6	BAP18_MOUSE	Bap18	Chromatin complexes subunit BAP18	50.4859	87.8639	94.5366	113.006	23.5852	31.5436	32.3054	38.5711	4	4	86.4731	0.303477	31.5013	0.195081	2.74506	0.01214
Q6NZL1	Q6NZL1_MOUSE	Dhx37	DEAH (Asp-Glu-Ala-His) box polypeptide 37	18.5402	19.4211	16.9346	22.3923	9.8323	4.24598			4	2	19.322	0.118575	7.03914	0.561166	2.74494	0.168351
Q9DBE9	SPB1_MOUSE	Ftsj3	pre-rRNA 2'-O-ribose RNA methyltransferase FTSJ3	22.9432	23.4634	15.2213	16.1946	7.97792	7.83008	7.60898	5.00804	4	4	19.4556	0.223629	7.10625	0.197995	2.73782	0.0069385
P86046	KCJ13_MOUSE	Kcnj13	Inward rectifier potassium channel 13	55.3583	69.2377	47.2513	59.4989	21.2649		20.9942		4	2	57.8366	0.158132	21.1296	0.00905906	2.73724	0.0822029
Q8CIF6	SIDT2_MOUSE	Sidt2	SID1 transmembrane family member 2	137.807	168.271	165.973	124.267	45.6366	48.2394	73.4429	50.6145	4	4	149.079	0.144721	54.4833	0.234973	2.73624	0.00219239
Q6ZQL4	WDR43_MOUSE	Wdr43	WD repeat-containing protein 43	92.1579	104.582	88.4503	98.6044	43.2124	32.7809	37.8609	26.4955	4	4	95.9487	0.0742306	35.0874	0.203432	2.73456	0.00248173
Q8VIJ6	SFPQ_MOUSE	Sfpq	Splicing factor, proline- and glutamine-rich	1870.32	1966.1	2024.11	2228.2	707.199	796.943	797.718	662.06	4	4	2022.18	0.0748089	740.98	0.0912681	2.72906	0.000910536
P97434	MPRIP_MOUSE	Mprip	Myosin phosphatase Rho-interacting protein	44.5883	38.3936	45.3677	63.5995	10.1618	20.7154	19.0184	20.4578	4	4	47.9873	0.22643	17.5883	0.284678	2.72836	0.011393
Q3UMF0	COBL1_MOUSE	Cobll1	Cordon-bleu protein-like 1	33.1851	30.5476	40.3881	57.342	11.6486		17.9641		4	2	40.3657	0.298707	14.8063	0.301609	2.72624	0.0128507
Q91VJ2	CAVN3_MOUSE	Cavin3	Caveolae-associated protein 3	124.631	122.052	141.366	163.745	46.2321		55.0754		4	2	137.948	0.139262	50.6538	0.123449	2.72336	0.0304826
Q921N6	DDX27_MOUSE	Ddx27	Probable ATP-dependent RNA helicase DDX27	70.7121	64.9518	55.5795	72.6215	22.1261	26.5669	25.336	23.0723	4	4	65.9662	0.116022	24.2753	0.0838944	2.71742	0.00279421
Q99L88	SNTB1_MOUSE	Sntb1	Beta-1-syntrophin	27.536	23.0726	28.0905	35.7124			10.5389		4	1	28.6029	0.183373	10.5389	#DIV/0!	2.71403	#DIV/0!
O55242	SGMR1_MOUSE	Sigmar1	Sigma non-opioid intracellular receptor 1	219.151	220.72	258.259	205.737	77.2832	81.863	87.199	86.7964	4	4	225.967	0.09981	83.2854	0.0561863	2.71316	0.000921795
Q3TKT4	SMCA4_MOUSE	Smarca4	Transcription activator BRG1	262.52	236.597	212.976	218.759	80.3361	99.7039	90.943	72.4543	4	4	232.713	0.0956956	85.8593	0.139069	2.7104	0.00141891
Q6PFD9	NUP98_MOUSE	Nup98	Nuclear pore complex protein Nup98-Nup96	89.7971	99.3261	83.5399	101.529	39.5949	35.5607	30.023	33.4606	4	4	93.548	0.0897158	34.6598	0.115533	2.69904	0.000789411
Q61164	CTCF_MOUSE	Ctcf	Transcriptional repressor CTCF	79.2213	79.7555	66.899	77.643	23.142	34.8299	34.085	20.4454	4	4	75.8797	0.0797833	28.1256	0.263109	2.69789	0.00356391
O54941	SMCE1_MOUSE	Smarce1	SWI/SNF-related matrix-associated actin-dependent regulator of chromatin subfamily E member 1	166.455	144.849	135.963	182.23	70.0902	53.3441	66.4905	43.6785	4	4	157.374	0.133066	58.4008	0.208405	2.69473	0.00634734
Q80X19	COEA1_MOUSE	Col14a1	Collagen alpha-1(XIV) chain	94.5579	118.205	135.723	132.889				44.6979	4	1	120.344	0.156445	44.6979	#DIV/0!	2.69238	#DIV/0!
Q8VDL4	ADPGK_MOUSE	Adpgk	ADP-dependent glucokinase	300.882	333.71	317.649	292.086	116.97	105.099	128.967	111.195	4	4	311.082	0.0592753	115.558	0.0879987	2.692	0.000403693
Q99PL5	RRBP1_MOUSE	Rrbp1	Ribosome-binding protein 1	223.152	222.911	240.316	285.053	82.6746	82.5086	105.546	90.3471	4	4	242.858	0.120591	90.2691	0.119877	2.69038	0.00168885
Q9Z0G0	GIPC1_MOUSE	Gipc1	PDZ domain-containing protein GIPC1	170.964	253.104	143.64	180.953	51.7988	54.2608	70.7254	101.645	4	4	187.165	0.249527	69.6075	0.329728	2.68887	0.0269543
P97872	FMO5_MOUSE	Fmo5	Flavin-containing monooxygenase 5	41.2223	48.8887	60.5978	50.0077				18.6834	4	1	50.1791	0.158792	18.6834	#DIV/0!	2.68576	#DIV/0!
Q8VCN6	CD99_MOUSE	Cd99	CD99 antigen	187.368	156.944	157.979	207.621	69.9055	75.5348	57.2569	61.8239	4	4	177.478	0.138333	66.1303	0.123461	2.68376	0.00384689
Q8CGC6	RBM28_MOUSE	Rbm28	RNA-binding protein 28	28.6755	42.3937	26.669	29.3138	9.13073	7.52362	16.1564	14.5626	4	4	31.763	0.225928	11.8433	0.351585	2.68193	0.0331496
P42125	ECI1_MOUSE	Eci1	Enoyl-CoA delta isomerase 1, mitochondrial	366.966	340.45	311.733	319.633	120.768	114.352	136.657	127.682	4	4	334.695	0.0737659	124.865	0.0765788	2.68046	0.000977442
Q9DCD2	SYF1_MOUSE	Xab2	Pre-mRNA-splicing factor SYF1	90.5307	85.2553	76.4453	87.8527	32.849	30.8349	37.5509	25.8014	4	4	85.021	0.0718571	31.759	0.153267	2.67706	0.00180773
Q9WU00	NRF1_MOUSE	Nrf1	Nuclear respiratory factor 1	156.147	132.22	151.463	179.52	51.9177	47.1214	68.1011	64.3421	4	4	154.837	0.125559	57.8706	0.172085	2.67558	0.00107713
A6H6E2	MMRN2_MOUSE	Mmrn2	Multimerin-2	160.448	145.362	135.14	168.671		77.7042	36.2615		4	2	152.405	0.0985644	56.9828	0.514267	2.67458	0.117978
Q9Z0W3	NU160_MOUSE	Nup160	Nuclear pore complex protein Nup160	74.4794	88.7315	75.71	99.0774	27.7175	36.939	31.9117	29.8099	4	4	84.4996	0.138025	31.5945	0.125119	2.6745	0.00264457
Q9DBG6	RPN2_MOUSE	Rpn2	Dolichyl-diphosphooligosaccharide--protein glycosyltransferase subunit 2	1520.83	1495.83	1576.35	1389.4	561.454	525.527	578.552	573.128	4	4	1495.6	0.0524146	559.665	0.0426161	2.67232	0.000180108
Q99KF1	TMED9_MOUSE	Tmed9	Transmembrane emp24 domain-containing protein 9	378.939	414.184	396.847	351.355	148.743	167.168	148.842	112.194	4	4	385.331	0.0696412	144.237	0.159816	2.67152	1.11268e-05
O88325	O88325_MOUSE	Naglu	Alpha-N-acetylglucosaminidase	103.341	138.241	101.096	109.621	38.4867	44.1066	65.193	21.7131	4	4	113.075	0.151767	42.3748	0.4234	2.66844	0.0127287
Q61550	RAD21_MOUSE	Rad21	Double-strand-break repair protein rad21 homolog	64.589	68.6689	63.8831	84.5069	22.4637	27.19	32.7346	23.2337	4	4	70.412	0.136773	26.4055	0.177995	2.66656	0.0059706
Q9Z0F4	CIB1_MOUSE	Cib1	Calcium and integrin-binding protein 1	29.7503	16.6306	19.7334	13.4224				7.46162	4	1	19.8842	0.355261	7.46162	#DIV/0!	2.66486	#DIV/0!
Q8VCW4	UN93B_MOUSE	Unc93b1	Protein unc-93 homolog B1	43.599	55.0968	30.1052	21.4699			14.1081		4	1	37.5677	0.394361	14.1081	#DIV/0!	2.66285	#DIV/0!
Q923X1	AGRL4_MOUSE	Adgrl4	Adhesion G protein-coupled receptor L4	58.8414	55.7113	54.7565	48.7968	22.5543			18.4592	4	2	54.5265	0.0770155	20.5068	0.141206	2.65895	0.0566989
Q9JHI7	EXOS9_MOUSE	Exosc9	Exosome complex component RRP45	55.6447	50.4091	73.0268	99.0431	15.5938	41.1302	24.9132	22.9646	4	4	69.5309	0.315277	26.1505	0.411574	2.65888	0.0509827
Q921X9	PDIA5_MOUSE	Pdia5	Protein disulfide-isomerase A5	77.1154	71.3969	78.7552	73.994		18.7881	40.1163	26.3069	4	3	75.3154	0.0434812	28.4038	0.380851	2.6516	0.00771311
Q9ESX5	DKC1_MOUSE	Dkc1	H/ACA ribonucleoprotein complex subunit DKC1	140.734	156.189	129.559	160.916	52.3298	52.9159	60.0786	56.2692	4	4	146.849	0.0980102	55.3984	0.0644482	2.65079	0.00154214
Q6PAM1	TXLNA_MOUSE	Txlna	Alpha-taxilin	3.06888	13.8902	10.3745	10.0261	3.90096	4.66973	1.47172	4.05769	4	4	9.33992	0.485052	3.52503	0.399567	2.6496	0.0883284
Q9CQ62	DECR_MOUSE	Decr1	2,4-dienoyl-CoA reductase [(3E)-enoyl-CoA-producing], mitochondrial	397.077	393.193	544.715	399.137	170.525	159.528	178.491	147.098	4	4	433.531	0.17107	163.911	0.0832206	2.64492	0.00371741
Q9ER58	TICN2_MOUSE	Spock2	Testican-2	201.609	221.659	142.701	149.239	64.5657	72.1651	70.0648	63.8	4	4	178.802	0.217427	67.6489	0.0606808	2.64309	0.00980472
E9Q4N7	ARI1B_MOUSE	Arid1b	AT-rich interactive domain-containing protein 1B	39.6645	35.7936	36.5894	38.3016	12.0467	22.1764	8.49944		4	3	37.5873	0.0461783	14.2408	0.498395	2.6394	0.0397109
Q9DAA6	EXOS1_MOUSE	Exosc1	Exosome complex component CSL4	17.109	24.6339	18.0992	22.3858	8.39202	7.81933	8.10349	6.8573	4	4	20.557	0.172891	7.79303	0.0854863	2.63787	0.00781022
Q8BQ46	Q8BQ46_MOUSE	Taf15	TAF15 RNA polymerase II, TATA box binding protein (TBP)-associated factor	64.9241	77.7014	70.4433	79.9377	20.5523	41.6005	22.4799	26.6522	4	4	73.2516	0.0938352	27.8212	0.342632	2.63294	0.00108077
P28828	PTPRM_MOUSE	Ptprm	Receptor-type tyrosine-protein phosphatase mu	15.7347	16.2525	18.5865	18.7181	8.29922		5.5147	5.9813	4	3	17.3229	0.0895009	6.59841	0.226011	2.62532	0.0260811
P56546	CTBP2_MOUSE	Ctbp2	C-terminal-binding protein 2	56.3465	60.2452	67.6315	88.0585	28.9754	22.7261	35.136	16.8843	4	4	68.0704	0.20748	25.9305	0.303752	2.62512	0.0237562
Q78IS1	TMED3_MOUSE	Tmed3	Transmembrane emp24 domain-containing protein 3	65.0317	56.391	63.1388	58.7754	16.0825	26.9089	29.0742	20.7238	4	4	60.8342	0.0650022	23.1974	0.255096	2.62246	0.00284658
Q9QYB2	DACH1_MOUSE	Dach1	Dachshund homolog 1	75.3648	124.147	80.2874	98.0744			36.0609		4	1	94.4684	0.233512	36.0609	#DIV/0!	2.61969	#DIV/0!
P08775	RPB1_MOUSE	Polr2a	DNA-directed RNA polymerase II subunit RPB1	170.783	198.105	175.501	203.822	71.4538	68.7768	74.0947	71.2924	4	4	187.053	0.0873834	71.4044	0.0304228	2.61962	0.000969962
Q924H2	MED15_MOUSE	Med15	Mediator of RNA polymerase II transcription subunit 15	15.9364	8.05154	18.07	21.6451			6.08319		4	1	15.9258	0.361277	6.08319	#DIV/0!	2.61799	#DIV/0!
Q9JKN1	ZNT7_MOUSE	Slc30a7	Zinc transporter 7	97.6353	102.598	93.2557	103.887	35.8583	24.5275	37.1495	54.4192	4	4	99.344	0.0490435	37.9886	0.324685	2.6151	0.00210568
Q8BU03	PWP2_MOUSE	Pwp2	Periodic tryptophan protein 2 homolog	70.4213	88.3018	59.0125	73.6173	27.6007	31.6933	30.5453	21.6619	4	4	72.8382	0.165646	27.8753	0.160951	2.613	0.00540797
Q9WVJ3	CBPQ_MOUSE	Cpq	Carboxypeptidase Q	746.941	751.95	679.427	696.994	257.493	282.401	352.804	210.518	4	4	718.828	0.0502652	275.804	0.215218	2.6063	0.00146872
P31001	DESM_MOUSE	Des	Desmin	94.0721	103.037	97.4093	147.027		29.1693	39.4837	58.4654	4	3	110.386	0.223811	42.3728	0.350701	2.60512	0.0141969
P61804	DAD1_MOUSE	Dad1	Dolichyl-diphosphooligosaccharide--protein glycosyltransferase subunit DAD1	847.158	904.82	846.472	737.123	308.396	310.355	349.291	314.683	4	4	833.893	0.0840271	320.681	0.0600384	2.60038	0.000762167
Q6NXL1	Q6NXL1_MOUSE	Sec24d	Sec24-related gene family, member D (S. cerevisiae)	39.9304	40.6768	34.0737	53.1251		16.1422			4	1	41.9515	0.191003	16.1422	#DIV/0!	2.59887	#DIV/0!
Q8R087	B4GT7_MOUSE	B4galt7	Beta-1,4-galactosyltransferase 7	12.4169	18.3973	14.2488	6.1865	3.60103		5.10634	6.08704	4	3	12.8124	0.39622	4.93147	0.25392	2.59808	0.179142
Q02780	NFIA_MOUSE	Nfia	Nuclear factor 1 A-type	45.6411	45.2598	34.7867	45.7495	11.1687	20.4129	19.122	15.2986	4	4	42.8593	0.125663	16.5006	0.25244	2.59745	0.00749532
P53569	CEBPZ_MOUSE	Cebpz	CCAAT/enhancer-binding protein zeta	42.7109	39.2765	21.9526	32.8894	10.8462	20.1673	11.7237	10.2743	4	4	34.2074	0.266823	13.2529	0.350716	2.58113	0.0183977
Q9R0L7	AKP8L_MOUSE	Akap8l	A-kinase anchor protein 8-like	27.7698	21.2935	23.0194	23.4636	9.26351				4	1	23.8866	0.115246	9.26351	#DIV/0!	2.57857	#DIV/0!
E9Q5K9	YTDC1_MOUSE	Ythdc1	YTH domain-containing protein 1	75.2599	77.9389	77.5965	65.9876	28.7648	26.913	28.827	30.7111	4	4	74.1957	0.075477	28.804	0.0538399	2.57588	0.000986651
Q8BZI0	AF1L1_MOUSE	Afap1l1	Actin filament-associated protein 1-like 1	41.7964	32.4675	27.9524	43.6974	14.1866				4	1	36.4784	0.20586	14.1866	#DIV/0!	2.57133	#DIV/0!
A2AJK6	CHD7_MOUSE	Chd7	Chromodomain-helicase-DNA-binding protein 7	17.3742	26.572	25.5837	41.5533	8.26426	8.02036	10.3461	16.5993	4	4	27.7708	0.362642	10.8075	0.37009	2.56958	0.014317
Q8BM55	TM214_MOUSE	Tmem214	Transmembrane protein 214	123.538	124.267	120.868	95.5985	47.5474	41.6648	50.2841	41.2113	4	4	116.068	0.118243	45.1769	0.0987964	2.56919	0.00131953
P48410	ABCD1_MOUSE	Abcd1	ATP-binding cassette sub-family D member 1	44.7764	46.0058	53.9589	55.4018	23.1279	20.9167	21.4829	12.4098	4	4	50.0357	0.108297	19.4843	0.246798	2.568	0.0074924
Q9WV70	NOC2L_MOUSE	Noc2l	Nucleolar complex protein 2 homolog	45.6597	56.5972	60.0772	56.7313	18.2011	21.006	24.881	21.2405	4	4	54.7664	0.114685	21.3321	0.128415	2.56732	0.000461636
A0A0J9YUD5	A0A0J9YUD5_MOUSE	Nup205	Nucleoporin 205	385.756	373.686	366.24	409.046	132.699	145.264	171.419	148.45	4	4	383.682	0.0488011	149.458	0.108008	2.56716	0.000550936
Q60751	IGF1R_MOUSE	Igf1r	Insulin-like growth factor 1 receptor	185.588	166.311	154.101	152.39	62.4035	72.2206	65.3371	56.6805	4	4	164.597	0.0929849	64.1604	0.100762	2.56541	0.000982921
Q9DBS1	TMM43_MOUSE	Tmem43	Transmembrane protein 43	610.575	608.194	581.891	531.995	225.916	232.91	232.602	218.089	4	4	583.164	0.0625975	227.379	0.0307139	2.56472	0.000193148
Q6ZQM8	UD17_MOUSE	Ugt1a7	UDP-glucuronosyltransferase 1A7	35.7829	56.5381	53.8993	68.3653	17.0891	18.2222	21.2961	27.1139	4	4	53.6464	0.251055	20.9303	0.214484	2.56309	0.00728573
Q571E4	GALNS_MOUSE	Galns	N-acetylgalactosamine-6-sulfatase	29.6248	41.3687	33.4805	36.8454	16.116	13.3382	11.9059		4	3	35.3298	0.141271	13.7867	0.155264	2.5626	0.0376317
Q00422	GABPA_MOUSE	Gabpa	GA-binding protein alpha chain	29.7354	29.3397	16.6725	38.8587	6.31565	8.33115	15.777	14.3182	4	4	28.6516	0.318185	11.1855	0.408903	2.56149	0.0518898
Q8CFQ3	AQR_MOUSE	Aqr	RNA helicase aquarius	103.876	113.12	104.977	95.7859	37.8859	33.3391	50.101	41.8127	4	4	104.44	0.0678946	40.7847	0.17435	2.56076	0.00181565
Q8C7J6	Q8C7J6_MOUSE	Kctd12b	Potassium channel tetramerisation domain-containing 12b	83.1853	88.0909	84.1947	75.92	44.19	21.8517	25.6176	37.8069	4	4	82.8477	0.0613147	32.3665	0.321825	2.55967	0.00564141
Q4PZA2	ECE1_MOUSE	Ece1	Endothelin-converting enzyme 1	180.524	204.271	193.642	210.071			97.275	57.0327	4	2	197.127	0.0659076	77.1539	0.368816	2.55499	0.142241
Q8JZM7	CDC73_MOUSE	Cdc73	Parafibromin	34.4551	39.2182	58.9524	99.6111	21.8442	28.1414	19.0279	22.003	4	4	58.0592	0.510892	22.7541	0.16888	2.55159	0.108322
Q80WW9	DDRGK_MOUSE	Ddrgk1	DDRGK domain-containing protein 1	34.1529	32.095	26.6814	20.0823	9.73776	10.3973	13.1539	11.0408	4	4	28.2529	0.222733	11.0824	0.133535	2.54934	0.0170219
P98078	DAB2_MOUSE	Dab2	Disabled homolog 2	44.3805	57.6449	56.4294	85.7584	15.5255	24.837	26.7153	28.7611	4	4	61.0533	0.287036	23.9597	0.244023	2.54816	0.0115599
O55222	ILK_MOUSE	Ilk	Integrin-linked protein kinase	66.6716	64.2251	79.4672	59.2273	25.478	24.7952	32.6571	23.0481	4	4	67.3978	0.127928	26.4946	0.1598	2.54383	0.000351707
Q8BVY0	RL1D1_MOUSE	Rsl1d1	Ribosomal L1 domain-containing protein 1	304.567	298.581	249.533	336.732	125.407	102.042	131.824	108.727	4	4	297.353	0.121115	117	0.119109	2.54148	0.00442824
Q3UFY7	5NT3B_MOUSE	Nt5c3b	7-methylguanosine phosphate-specific 5'-nucleotidase		373.792	329.79	240.102	113.187	138.519	128.479	115.023	3	4	314.561	0.216599	123.802	0.0965032	2.54084	0.0289748
Q62186	SSRD_MOUSE	Ssr4	Translocon-associated protein subunit delta	733.859	621.944	712.026	615.243	261.449	253.579	289.676	251.737	4	4	670.768	0.0908855	264.11	0.0664742	2.53973	0.000545884
P41216	ACSL1_MOUSE	Acsl1	Long-chain-fatty-acid--CoA ligase 1	249.444	252.608	245.883	230.954	100.829	92.0064	95.5366	97.1494	4	4	244.722	0.0391509	96.3804	0.0379927	2.53913	0.000113104
Q9CRC0	VKOR1_MOUSE	Vkorc1	Vitamin K epoxide reductase complex subunit 1	283.186	283.346	297.715	305.062	125.143	116.464	119.904	99.6472	4	4	292.327	0.0372345	115.29	0.0956018	2.53559	0.000427414
Q8BMK4	CKAP4_MOUSE	Ckap4	Cytoskeleton-associated protein 4	843.484	803.488	965.998	740.19	325.267	320.625	358.996	318.872	4	4	838.29	0.113527	330.94	0.0571028	2.53306	0.000964763
Q9CQN6	TM14C_MOUSE	Tmem14c	Transmembrane protein 14C	167.72	255.69	213.747	158.794	96.555	69.3061	93.0428	55.3941	4	4	198.988	0.225234	78.5745	0.249811	2.53247	0.0157186
Q9QZW0	AT11C_MOUSE	Atp11c	Phospholipid-transporting ATPase 11C	89.4891	84.3316	79.6348	68.9535	39.9485	32.4306	28.6574	26.3249	4	4	80.6022	0.108517	31.8403	0.187252	2.53145	0.000175309
E9PYF4	E9PYF4_MOUSE	Lmo7	LIM domain only 7	25.5209	20.0167	24.2352	29.026		9.75975			4	1	24.6997	0.15065	9.75975	#DIV/0!	2.53077	#DIV/0!
Q9CY66	GAR1_MOUSE	Gar1	H/ACA ribonucleoprotein complex subunit 1	188.698	177.174	141.481	143.257	68.3018	55.6817	66.833	66.3697	4	4	162.653	0.14694	64.2965	0.0902379	2.52972	0.00484354
Q8VDD9	PHIP_MOUSE	Phip	PH-interacting protein	37.5562	23.7715	24.5482	33.8648	13.3406	8.25617	16.2145	9.54758	4	4	29.9352	0.228637	11.8397	0.306426	2.52837	0.0182537
Q00560	IL6RB_MOUSE	Il6st	Interleukin-6 receptor subunit beta	44.1488	46.9976	39.5348	47.6411	23.4293	14.8034	17.632	14.6878	4	4	44.5806	0.0827784	17.6381	0.2321	2.52751	0.00372287
P35550	FBRL_MOUSE	Fbl	rRNA 2'-O-methyltransferase fibrillarin	542.062	561.605	470.746	547.143	204.336	196.63	238.642	200.004	4	4	530.389	0.0765755	209.903	0.0925056	2.52683	0.00175296
P54071	IDHP_MOUSE	Idh2	Isocitrate dehydrogenase [NADP], mitochondrial	897.331	906.084	1093.77	898.628	356.403	363.739	429.946	353.619	4	4	948.953	0.101819	375.927	0.096468	2.5243	0.000322081
Q922K7	NOP2_MOUSE	Nop2	Probable 28S rRNA (cytosine-C(5))-methyltransferase	86.9624	81.9084	70.7495	80.7045	28.025	33.5869	38.8606	26.5935	4	4	80.0812	0.0847418	31.7665	0.176585	2.52093	0.00379077
P15920	VPP2_MOUSE	Atp6v0a2	V-type proton ATPase 116 kDa subunit a 2	80.4093	78.9002	69.0962	60.8248	25.3098	36.1886	27.4637	25.7858	4	4	72.3076	0.126568	28.687	0.177282	2.52057	0.00188506
Q9DBH5	LMAN2_MOUSE	Lman2	Vesicular integral-membrane protein VIP36	327.301	349.678	348.336	321.32	120.911	125.978	158.864	128.994	4	4	336.659	0.0430004	133.687	0.128008	2.51827	0.00012624
P70158	ASM3A_MOUSE	Smpdl3a	Acid sphingomyelinase-like phosphodiesterase 3a	138.527	120.335	83.6283	100.439	44.6549	36.5851	51.2676	43.4585	4	4	110.732	0.215313	43.9915	0.136718	2.51713	0.0170337
O54734	OST48_MOUSE	Ddost	Dolichyl-diphosphooligosaccharide--protein glycosyltransferase 48 kDa subunit	1893	1973.64	2119.58	1700.36	771.12	752.702	788.641	741.453	4	4	1921.64	0.0909658	763.479	0.0271899	2.51696	0.00068726
Q9R1C7	PR40A_MOUSE	Prpf40a	Pre-mRNA-processing factor 40 homolog A	220.644	239.973	244.375	237.246	113.436	63.9224	108.095	88.9229	4	4	235.559	0.0440159	93.5941	0.239405	2.51682	0.00215956
Q3UPR9	SBSPO_MOUSE	Sbspon	Somatomedin-B and thrombospondin type-1 domain-containing protein	34.0639	24.05	45.1653	28.0643			13.0466		4	1	32.8359	0.27994	13.0466	#DIV/0!	2.51681	#DIV/0!
Q5SWT3	S2535_MOUSE	Slc25a35	Solute carrier family 25 member 35	35.3432	48.9709	30.4346	30.1389	14.4041				4	1	36.2219	0.243722	14.4041	#DIV/0!	2.51469	#DIV/0!
Q8BJW5	NOL11_MOUSE	Nol11	Nucleolar protein 11	53.0974	52.2329	50.1063	45.1829	22.2412	22.3018	21.445	13.8121	4	4	50.1549	0.0706796	19.95	0.206041	2.51403	1.67917e-05
Q9ESV0	DDX24_MOUSE	Ddx24	ATP-dependent RNA helicase DDX24	33.9358	30.5324	32.5008	38.1158	15.4188	10.098	21.4962	6.72999	4	4	33.7712	0.0951959	13.4357	0.480454	2.51353	0.0168946
Q9CQJ4	RING2_MOUSE	Rnf2	E3 ubiquitin-protein ligase RING2	33.0382	52.4444	46.5441	68.4592	11.9103	22.774	30.1245	14.9705	4	4	50.1215	0.292842	19.9448	0.410326	2.51301	0.0351947
Q8K0L9	ZBT20_MOUSE	Zbtb20	Zinc finger and BTB domain-containing protein 20	43.2876	40.1809	41.5382	43.6166	21.0876	14.5651	21.6246	9.95687	4	4	42.1558	0.0379953	16.8085	0.332106	2.508	0.00350791
Q9CQX2	CYB5B_MOUSE	Cyb5b	Cytochrome b5 type B	532.17	538.522	256.287	266.507	230.568	124.872	114.505	165.651	4	4	398.372	0.397219	158.899	0.331236	2.50707	0.0455217
O35704	SPTC1_MOUSE	Sptlc1	Serine palmitoyltransferase 1	83.1628	96.0631	89.2977	89.7364	30.6209	34.2215	44.8241	33.2822	4	4	89.565	0.0588384	35.7372	0.174802	2.50621	0.000678908
P61953	GBG11_MOUSE	Gng11	Guanine nucleotide-binding protein G(I)/G(S)/G(O) subunit gamma-11	40.0105	50.155	46.5108	40.0879			17.6343		4	1	44.1911	0.113343	17.6343	#DIV/0!	2.50597	#DIV/0!
Q9CQS8	SC61B_MOUSE	Sec61b	Protein transport protein Sec61 subunit beta	561.933	542.449	597.829	494.666	210.235	222.337	225.516	220.218	4	4	549.219	0.078289	219.576	0.0300456	2.50127	0.000586156
P17225	PTBP1_MOUSE	Ptbp1	Polypyrimidine tract-binding protein 1	341.899	391.364	343.607	540.687	133.937	161.031	200.999	150.956	4	4	404.389	0.231739	161.731	0.176013	2.50039	0.0190031
Q91ZW2	OFUT1_MOUSE	Pofut1	GDP-fucose protein O-fucosyltransferase 1	30.9465	44.0586	21.6302	30.6218	14.7766	11.5197	8.31761	16.2946	4	4	31.8143	0.290255	12.7271	0.279011	2.49972	0.02432
B1AZI6	THOC2_MOUSE	Thoc2	THO complex subunit 2	297.863	295.256	302.63	316.535	130.688	125.624	129.845	99.0969	4	4	303.071	0.0312833	121.313	0.123447	2.49825	0.000616952
Q9CWX4	RUSD4_MOUSE	Rpusd4	Pseudouridylate synthase RPUSD4, mitochondrial	7.81625	29.0169	17.8679	13.1579	6.77884	9.60993	6.32944	4.45318	4	4	16.9647	0.531883	6.79285	0.313729	2.49744	0.0749883
Q8R4R6	NUP35_MOUSE	Nup35	Nucleoporin NUP35	77.0673	71.8491	71.825	87.0743	31.404	29.2977	30.7336	31.8703	4	4	76.9539	0.0933456	30.8264	0.0363599	2.49636	0.000705179
P11438	LAMP1_MOUSE	Lamp1	Lysosome-associated membrane glycoprotein 1	919.227	743.415	748.527	694.173	293.93	322.711	330.006	297.516	4	4	776.335	0.126701	311.041	0.0578575	2.49593	0.00321841
Q8BY89	CTL2_MOUSE	Slc44a2	Choline transporter-like protein 2	221.187	209.199	201.692	180.708	78.7175	79.7572	94.1382	73.7882	4	4	203.196	0.0836959	81.6003	0.107288	2.49014	0.0007951
Q02819	NUCB1_MOUSE	Nucb1	Nucleobindin-1	349.046	322.591	276.063	296.851	121.407	135.493	138.764	104.243	4	4	311.138	0.101679	124.977	0.125949	2.48957	0.00212214
Q9JIZ9	PLS3_MOUSE	Plscr3	Phospholipid scramblase 3	183.086	151.173	233.137	174.536	90.4551	81.3296	74.1319	52.2169	4	4	185.483	0.186077	74.5334	0.218805	2.48859	0.0104365
Q9QZH3	PPIE_MOUSE	Ppie	Peptidyl-prolyl cis-trans isomerase E	74.9118	57.99	57.1941	70.396	19.5832	29.0346	31.5049	24.5656	4	4	65.123	0.13659	26.1721	0.200522	2.48826	0.0115429
Q8BXZ1	TMX3_MOUSE	Tmx3	Protein disulfide-isomerase TMX3	462.208	495.311	473.806	431.438	163.274	197.466	191.727	196.298	4	4	465.691	0.057199	187.191	0.0862006	2.48778	0.000338121
Q6ZPZ3	ZC3H4_MOUSE	Zc3h4	Zinc finger CCCH domain-containing protein 4	13.891	21.4314	12.0099	22.8308	10.767	6.17877		4.22171	4	3	17.5408	0.307066	7.05583	0.47615	2.486	0.119912
Q8VE37	RCC1_MOUSE	Rcc1	Regulator of chromosome condensation	253.882	221.674	164.826	233.94	72.0949	90.4573	95.4615	93.7078	4	4	218.581	0.174834	87.9304	0.122354	2.48584	0.0110859
Q7TML3	S35F2_MOUSE	Slc35f2	Solute carrier family 35 member F2	108.409	144.637	35.0233	76.848		25.3834	48.0557		4	2	91.2293	0.510753	36.7195	0.436599	2.48449	0.569297
Q8BX09	RBBP5_MOUSE	Rbbp5	Retinoblastoma-binding protein 5	18.7442	9.36474	22.3993	23.9907		4.08585	8.62141	9.84471	4	3	18.6247	0.351813	7.51732	0.403606	2.47758	0.0621651
Q8K2I4	MANBA_MOUSE	Manba	Beta-mannosidase	78.3671	81.7367	65.5265	68.4166	33.3369	16.9734	31.4814	37.0468	4	4	73.5117	0.105648	29.7096	0.296214	2.47434	0.0103294
Q8K3G5	VRK3_MOUSE	Vrk3	Inactive serine/threonine-protein kinase VRK3	23.7233	30.6544	22.0025	30.5437		10.1657	11.4803		4	2	26.731	0.169152	10.823	0.0858877	2.46983	0.197964
Q9D771	PACC1_MOUSE	Pacc1	Proton-activated chloride channel	70.8436	60.6768	71.8097	62.5708	36.4425	17.8209	25.4515	28.0069	4	4	66.4752	0.0852768	26.9305	0.285068	2.4684	0.00095173
Q8K2A7	INT10_MOUSE	Ints10	Integrator complex subunit 10	27.9673	40.5067	24.0109	35.6353			13.1193	12.8426	4	2	32.0301	0.232004	12.9809	0.0150726	2.46747	0.216211
Q8R0Y8	S2542_MOUSE	Slc25a42	Mitochondrial coenzyme A transporter SLC25A42	63.6444	69.257	53.5675	51.3103	19.3001	21.5968	28.139	27.3331	4	4	59.4448	0.142288	24.0922	0.179445	2.46738	0.0106627
Q924X6	LRP8_MOUSE	Lrp8	Low-density lipoprotein receptor-related protein 8	201.606	213.962	167.125	174.872	63.6204	95.1616	89.2382	59.0478	4	4	189.391	0.116462	76.767	0.235522	2.46709	0.00293886
P59235	NUP43_MOUSE	Nup43	Nucleoporin Nup43	57.4299	44.0932	30.1568	48.155	10.2215	23.3398	16.7376	22.5986	4	4	44.9587	0.252168	18.2244	0.334608	2.46696	0.0347795
Q8K211	COPT1_MOUSE	Slc31a1	High affinity copper uptake protein 1	39.0784	41.9636	36.1684	36.639	15.8069	11.1557	20.3931	15.0374	4	4	38.4624	0.0691557	15.5983	0.242955	2.46581	0.00514002
Q8BGC4	PTGR3_MOUSE	Ptgr3	Prostaglandin reductase-3	192.99	230.53	239.194	183.737	83.5527	81.69	92.7611	85.3114	4	4	211.613	0.129199	85.8288	0.0565348	2.46552	0.00225274
A2BH40	ARI1A_MOUSE	Arid1a	AT-rich interactive domain-containing protein 1A	109.629	111.514	101.843	87.5045	41.1431	40.7483	41.5268	43.1796	4	4	102.623	0.106346	41.6495	0.0256538	2.46396	0.00201612
P16675	PPGB_MOUSE	Ctsa	Lysosomal protective protein	154.877	171.621	105.637	111.434	59.6353	51.2175	64.4184	45.3421	4	4	135.892	0.238472	55.1533	0.154446	2.4639	0.018352
Q9DCN2	NB5R3_MOUSE	Cyb5r3	NADH-cytochrome b5 reductase 3	2376.24	2470.69	2420.56	2199.45	983.813	903.977	981.203	973.808	4	4	2366.73	0.0498615	960.7	0.0396088	2.46355	0.000275587
O09005	DEGS1_MOUSE	Degs1	Sphingolipid delta(4)-desaturase DES1	160.722	172.752	178.516	122.627	59.92	73.3316	69.5855	55.418	4	4	158.654	0.158433	64.5638	0.128752	2.45733	0.00199449
Q8C7V3	UTP15_MOUSE	Utp15	U3 small nucleolar RNA-associated protein 15 homolog	69.1618	80.9574	74.0129	65.8313	35.4791	38.3094	19.0035	25.3218	4	4	72.4908	0.0906099	29.5284	0.303525	2.45495	0.00235524
P34152	FAK1_MOUSE	Ptk2	Focal adhesion kinase 1	158.551	135.956	132.298	183.655	63.3929	64.5323	64.2679	56.5937	4	4	152.615	0.155475	62.1967	0.0605649	2.45375	0.00696895
Q6NZN0	RBM26_MOUSE	Rbm26	RNA-binding protein 26	44.7876	34.3775	53.8819	46.8952	11.8751	23.3241	19.6242	18.6387	4	4	44.9856	0.179385	18.3655	0.259941	2.44946	0.0155655
Q9D7B7	GPX8_MOUSE	Gpx8	Probable glutathione peroxidase 8	51.6426	33.9083	44.87	44.3818	21.0258	16.0912	16.4065		4	3	43.7007	0.167529	17.8412	0.154837	2.44943	0.02301
Q9DBX3	SUSD2_MOUSE	Susd2	Sushi domain-containing protein 2	57.6506	55.1125	42.833	42.0055	17.7985		20.344	22.4078	4	3	49.4004	0.164664	20.1834	0.114393	2.44757	0.0496644
Q9D666	SUN1_MOUSE	Sun1	SUN domain-containing protein 1	68.9535	51.8233	68.1727	62.7989	10.5968	59.8806	16.8377	15.7008	4	4	62.9371	0.125493	25.754	0.889664	2.44378	0.0927487
Q64511	TOP2B_MOUSE	Top2b	DNA topoisomerase 2-beta	1142.94	1096.55	961.242	1048.8	468.212	424.664	424.168	422.53	4	4	1062.38	0.0730545	434.893	0.0511184	2.44286	0.000292972
Q9CQB5	CISD2_MOUSE	Cisd2	CDGSH iron-sulfur domain-containing protein 2	430.737	440.737	384.03	331.131	159.294	153.774	160.77	176.095	4	4	396.659	0.126536	162.483	0.0588429	2.44123	0.00423536
Q62018	CTR9_MOUSE	Ctr9	RNA polymerase-associated protein CTR9 homolog	62.7181	56.9427	57.0021	71.3897	25.5832	30.917	28.8773	16.3517	4	4	62.0131	0.109858	25.4323	0.253231	2.43836	0.0116146
Q02257	PLAK_MOUSE	Jup	Junction plakoglobin	78.2034	96.9143	57.6224	73.1592	32.2396	29.0082	31.4473	32.7981	4	4	76.4748	0.211814	31.3733	0.0532713	2.43758	0.0137921
P62305	RUXE_MOUSE	Snrpe	Small nuclear ribonucleoprotein E	343.02	357.638	354.953	361.535	128.219	153.005	172.902	127.548	4	4	354.286	0.0225306	145.418	0.150036	2.43632	0.000303118
Q99JH8	ERD21_MOUSE	Kdelr1	ER lumen protein-retaining receptor 1	72.5115	90.8621	87.86	92.5454	27.3387	35.3992	43.5877	34.7838	4	4	85.9447	0.106612	35.2773	0.188275	2.43626	0.000696048
Q80TH2	ERBIN_MOUSE	Erbin	Erbin	129.164	135.594	136.211	111.6	49.5631	50.1189	58.3068	52.5373	4	4	128.142	0.0895825	52.6315	0.0759574	2.43471	0.000937957
P24270	CATA_MOUSE	Cat	Catalase	1137.3	1171.75	1057.08	996.266	460.838	421.992	466.974	443.019	4	4	1090.6	0.0725643	448.206	0.045101	2.43326	0.000702949
Q02013	AQP1_MOUSE	Aqp1	Aquaporin-1	273.449	310.142	214.617	204.628	123.672	65.2951	120.356		4	3	250.709	0.199108	103.108	0.318004	2.43153	0.0657007
P23780	BGAL_MOUSE	Glb1	Beta-galactosidase	301.483	311.215	213.373	209.864	99.5679	114.307	102.611	109.731	4	4	258.984	0.211811	106.554	0.062852	2.43053	0.0112635
Q8CI11	GNL3_MOUSE	Gnl3	Guanine nucleotide-binding protein-like 3	65.8928	80.387	53.3545	71.1494	41.7432	18.467	23.3497		4	3	67.6959	0.166672	27.8533	0.440675	2.43045	0.0809928
P17125	TGFB3_MOUSE	Tgfb3	Transforming growth factor beta-3 proprotein		154.901	199.853	184.035	75.5306	81.9909	77.9749	60.3577	3	4	179.596	0.126964	73.9635	0.127813	2.42817	0.0236753
Q62141	SIN3B_MOUSE	Sin3b	Paired amphipathic helix protein Sin3b	11.8316	9.72799	9.24107	14.1572	4.4247		4.85142		4	2	11.2395	0.199887	4.63806	0.0650566	2.42331	0.159413
P10404	ENV1_MOUSE		MLV-related proviral Env polyprotein	29.2283	61.2573	38.2147	34.1816	6.94425	21.6671	18.8117	19.7956	4	4	40.7205	0.348127	16.8047	0.397476	2.42317	0.0221751
Q9DCM2	GSTK1_MOUSE	Gstk1	Glutathione S-transferase kappa 1	70.7983	73.3308	93.4726	77.1112	38.3264	29.9159	26.9155	34.7259	4	4	78.6782	0.129621	32.4709	0.155783	2.42304	0.00772117
Q9D7N9	APMAP_MOUSE	Apmap	Adipocyte plasma membrane-associated protein	375.29	359.626	380.673	357.872	152.821	165.567	140.302	149.665	4	4	368.365	0.0307898	152.089	0.0686463	2.42204	0.000210335
Q61818	RAI1_MOUSE	Rai1	Retinoic acid-induced protein 1	47.646	56.4999	55.6593	43.8001	20.5365	21.1678	17.9128	24.4618	4	4	50.9013	0.121639	21.0197	0.128116	2.4216	0.0056651
Q64331	MYO6_MOUSE	Myo6	Unconventional myosin-VI	166.426	180.344	170.474	161.156	72.6635	64.7248	77.4503	65.8298	4	4	169.6	0.0478495	70.1671	0.0853944	2.41709	0.000352755
Q8BU14	SEC62_MOUSE	Sec62	Translocation protein SEC62	265.531	270.486	288.389	237.652	107.643	105.375	97.1049	129.884	4	4	265.514	0.0791299	110.002	0.127336	2.41373	0.00298343
Q9D0F4	NKAP_MOUSE	Nkap	NF-kappa-B-activating protein	30.2842	21.9843	33.9488	28.2134	12.2779	14.7741	9.28639	11.0756	4	4	28.6077	0.175201	11.8535	0.194251	2.41344	0.0186846
Q6PDG5	SMRC2_MOUSE	Smarcc2	SWI/SNF complex subunit SMARCC2	240.194	216.224	185.212	236.79	88.859	101.315	102.078	71.9243	4	4	219.605	0.115005	91.0441	0.155019	2.41207	0.00606897
Q8BSY0	ASPH_MOUSE	Asph	Aspartyl/asparaginyl beta-hydroxylase	85.5308	65.2572	94.4347	75.8626	40.9195	37.4078	33.4847	21.376	4	4	80.2713	0.156447	33.297	0.255512	2.41077	0.00733389
Q9DB73	NB5R1_MOUSE	Cyb5r1	NADH-cytochrome b5 reductase 1	92.9474	94.7977	103.813	78.5289	32.1126	41.7022	44.0419	35.815	4	4	92.5217	0.113127	38.4179	0.141734	2.4083	0.000985047
Q3TYS2	CYBC1_MOUSE	Cybc1	Cytochrome b-245 chaperone 1	73.9438	69.7854	79.9705	83.6737	34.8744	31.3388	42.2258	19.1953	4	4	76.8434	0.0804506	31.9086	0.301247	2.40824	0.00625923
Q9DC23	DJC10_MOUSE	Dnajc10	DnaJ homolog subfamily C member 10	141.24	139.077	148.093	145.283	60.7722	58.2506	66.1293	53.507	4	4	143.423	0.028156	59.6648	0.088123	2.40382	7.29015e-05
Q9D8B7	JAM3_MOUSE	Jam3	Junctional adhesion molecule C	31.2691	45.8483	53.3322	53.4608	20.4002	20.0823	21.6569	14.5748	4	4	45.9776	0.226881	19.1786	0.16391	2.39734	0.0204332
Q62311	TAF6_MOUSE	Taf6	Transcription initiation factor TFIID subunit 6	31.584	23.4906	30.3055	27.7087			15.3417	8.24739	4	2	28.2722	0.126353	11.7945	0.425318	2.39706	0.0827035
Q9EQ08	Q9EQ08_MOUSE	Sgsh	Heparan N-sulfatase	45.7472	29.9208	29.7879	30.7908	14.6677	14.3107	13.4991	14.3866	4	4	34.0617	0.229086	14.216	0.0353132	2.39601	0.0131513
Q8K0B2	LMBD1_MOUSE	Lmbrd1	Lysosomal cobalamin transport escort protein LMBD1	81.8254	32.1518	57.5647	65.6639	22.7445	20.9276	22.6113	32.7455	4	4	59.3015	0.349398	24.7572	0.217687	2.39532	0.0386187
Q9D1D4	TMEDA_MOUSE	Tmed10	Transmembrane emp24 domain-containing protein 10	369.836	381.59	392.714	344.587	159.041	158.001	160.472	144.979	4	4	372.182	0.0554358	155.623	0.0460606	2.39156	7.95371e-05
Q9DCA5	BRX1_MOUSE	Brix1	Ribosome biogenesis protein BRX1 homolog	95.4405	96.125	75.2406	98.0478	30.5844	36.4297	38.1549	47.5971	4	4	91.2135	0.117369	38.1915	0.184801	2.38832	0.0031904
F6ZDS4	TPR_MOUSE	Tpr	Nucleoprotein TPR	163.679	203.565	183.344	208.986	78.7423	82.8002	82.0925	74.6623	4	4	189.893	0.108841	79.5743	0.0467783	2.38637	0.00202537
Q5SVQ0	KAT7_MOUSE	Kat7	Histone acetyltransferase KAT7	41.7104	42.1589	32.1984	45.2321	16.3392	18.2632	15.7892	17.3327	4	4	40.325	0.139845	16.9311	0.0646108	2.38171	0.00249695
Q9D6I7	DIK1A_MOUSE	Dipk1a	Divergent protein kinase domain 1A	15.3721	13.555	18.2687	13.2416	6.38496	6.16585	9.49244	3.35342	4	4	15.1093	0.152631	6.34917	0.395215	2.37974	0.000446951
Q99P88	NU155_MOUSE	Nup155	Nuclear pore complex protein Nup155	153.385	171.513	149.178	169.454	69.2257	64.4394	74.6081	62.656	4	4	160.882	0.0699267	67.7323	0.079103	2.37527	0.00146159
Q8CG48	SMC2_MOUSE	Smc2	Structural maintenance of chromosomes protein 2	95.702	82.2044	95.4406	65.266	50.6828	26.0287	40.2277	25.6477	4	4	84.6533	0.169863	35.6467	0.339568	2.37478	0.00118867
Q5SSI6	UTP18_MOUSE	Utp18	U3 small nucleolar RNA-associated protein 18 homolog	69.8071	56.9193	69.2104	72.202	21.7345	26.9223	37.0752	27.3366	4	4	67.0347	0.10243	28.2672	0.226459	2.37147	0.00332179
Q8BFY6	PEF1_MOUSE	Pef1	Peflin	200.224	208.214	182.596	201.656	61.2841	91.408	94.886	86.7852	4	4	198.173	0.0552622	83.5908	0.182279	2.37074	0.00164241
Q00623	APOA1_MOUSE	Apoa1	Apolipoprotein A-I	262.164	289.444	196.716	200.08	90.2275	94.2481	123.633	92.4856	4	4	237.101	0.194338	100.149	0.157192	2.36749	0.016703
Q8BH61	F13A_MOUSE	F13a1	Coagulation factor XIII A chain	57.5857	57.136	60.2271	41.9779	20.1666	26.1029	32.2178	13.3449	4	4	54.2317	0.152719	22.9581	0.351927	2.36221	0.000704237
Q80X82	SYMPK_MOUSE	Sympk	Symplekin	54.0932	46.251	39.7077	63.3543	23.2303	21.5159	26.5179	14.8964	4	4	50.8515	0.200602	21.5401	0.227079	2.36078	0.0283201
P10417	BCL2_MOUSE	Bcl2	Apoptosis regulator Bcl-2	32.7719	26.8891	26.3632	24.5192	13.3183	8.52993	14.2302	10.7502	4	4	27.6359	0.129239	11.7072	0.220394	2.36059	0.00287508
Q9WVA3	BUB3_MOUSE	Bub3	Mitotic checkpoint protein BUB3	213.96	238.332	237.846	310.197	97.4225	111.261	125.967	89.4583	4	4	250.084	0.16658	106.027	0.15145	2.35868	0.0112908
P45952	ACADM_MOUSE	Acadm	Medium-chain specific acyl-CoA dehydrogenase, mitochondrial	643.957	594.266	563.028	473.954	232.21	228.764	263.16	241.045	4	4	568.801	0.12566	241.295	0.0641009	2.35729	0.00354235
Q3TMP1	Q3TMP1_MOUSE	Gtf3c3	General transcription factor IIIC, polypeptide 3	41.923	36.148	31.0383	34.5223	10.3306	22.5976	14.9471	13.0927	4	4	35.9079	0.126473	15.242	0.344954	2.35585	0.0140198
Q6ZWY3	RS27L_MOUSE	Rps27l	40S ribosomal protein S27-like	158.019	162.096	237.331	216.466	55.8142	90.0263	103.061	79.7577	4	4	193.478	0.20444	82.1648	0.243271	2.35476	0.00532087
Q99PV0	PRP8_MOUSE	Prpf8	Pre-mRNA-processing-splicing factor 8	527.363	526.411	529.15	539.18	223.271	219.099	239.526	220.944	4	4	530.526	0.0110833	225.71	0.0415024	2.35048	1.59667e-05
P47740	AL3A2_MOUSE	Aldh3a2	Aldehyde dehydrogenase family 3 member A2	185.071	193.504	180.605	166.906	78.2237	72.3198	77.7303	80.8963	4	4	181.522	0.0612326	77.2925	0.0465127	2.3485	0.000724947
Q4VA53	PDS5B_MOUSE	Pds5b	Sister chromatid cohesion protein PDS5 homolog B	350.306	366.629	377.058	576.347	152.799	180.324	223.359	155.716	4	4	417.585	0.254828	178.05	0.183274	2.34533	0.0294876
E9PWW9	E9PWW9_MOUSE	Rsf1	Remodeling and spacing factor 1	54.7104	52.2342	48.5322	51.0504	18.2904	16.1436	24.9351	28.7477	4	4	51.6318	0.0497397	22.0292	0.264953	2.34379	0.00457327
Q9ER69	FL2D_MOUSE	Wtap	Pre-mRNA-splicing regulator WTAP	15.8237	20.8323	11.4378	14.7436		5.80781	7.60089		4	2	15.7094	0.247733	6.70435	0.189116	2.34316	0.340824
Q8C129	LCAP_MOUSE	Lnpep	Leucyl-cystinyl aminopeptidase	88.3257	75.9992	64.6759	71.9738	32.9948	31.0287	35.5998	28.9855	4	4	75.2437	0.131584	32.1522	0.0877611	2.34023	0.0041039
P15261	INGR1_MOUSE	Ifngr1	Interferon gamma receptor 1	61.1823	38.2428	39.0225	39.8553	13.2453	16.8735	23.0573	23.0256	4	4	44.5757	0.248804	19.0504	0.254096	2.33988	0.043264
P63154	CRNL1_MOUSE	Crnkl1	Crooked neck-like protein 1	54.7021	57.0295	41.9746	62.5073	22.7266	25.5104	25.9589	18.3146	4	4	54.0534	0.160801	23.1276	0.151889	2.33718	0.0127209
Q9CYN2	SPCS2_MOUSE	Spcs2	Signal peptidase complex subunit 2	394.429	378.134	396.876	332.511	150.668	152.977	165.449	174.294	4	4	375.487	0.0794545	160.847	0.0688152	2.33444	0.00153432
Q3UIA2	RHG17_MOUSE	Arhgap17	Rho GTPase-activating protein 17	38.9443	33.0233	24.6375	34.8475				14.0899	4	1	32.8632	0.183086	14.0899	#DIV/0!	2.33239	#DIV/0!
Q9D0R4	DDX56_MOUSE	Ddx56	Probable ATP-dependent RNA helicase DDX56	23.4351	27.3423	23.4435	24.3183	11.3465	8.69778	11.5631	10.7061	4	4	24.6348	0.0751763	10.5784	0.123408	2.32879	0.00298032
Q91W34	RUSF1_MOUSE	Rusf1	RUS family member 1	58.4219	55.9134	47.1068	48.9841	23.7691	21.0766	24.9971	20.664	4	4	52.6065	0.103025	22.6267	0.0926312	2.32498	0.0021942
Q9JHP7	PLGT2_MOUSE	Poglut2	Protein O-glucosyltransferase 2	18.2714	21.6424	16.9218	17.2128	7.96545				4	1	18.5121	0.117002	7.96545	#DIV/0!	2.32405	#DIV/0!
Q91YQ5	RPN1_MOUSE	Rpn1	Dolichyl-diphosphooligosaccharide--protein glycosyltransferase subunit 1	1871.73	1885.61	1980.49	1655.72	817.588	784.083	828.244	755	4	4	1848.39	0.074247	796.229	0.0418338	2.32143	0.000300378
P29788	VTNC_MOUSE	Vtn	Vitronectin	111.016	124.155	97.5107	111.564	52.5851	45.6545	52.144	40.9991	4	4	111.061	0.0979907	47.8457	0.116128	2.32124	0.00316359
Q6GV12	KDSR_MOUSE	Kdsr	3-ketodihydrosphingosine reductase	70.4115	58.0886	67.6413	71.9935	35.802	30.8928	28.0088	20.8532	4	4	67.0337	0.0929201	28.8892	0.216313	2.32037	0.00475399
P62320	SMD3_MOUSE	Snrpd3	Small nuclear ribonucleoprotein Sm D3	1792.77	1656.87	1730.66	1808.4	727.104	713.514	847.88	729.98	4	4	1747.18	0.0394538	754.62	0.0829385	2.31531	0.000241236
Q9JIH2	NUP50_MOUSE	Nup50	Nuclear pore complex protein Nup50	23.2751	22.0555	30.1686	40.265		17.4424	7.60994		4	2	28.9411	0.288576	12.5262	0.555046	2.31045	0.371586
Q62507	COCH_MOUSE	Coch	Cochlin	27.1666	23.6664	26.7616	32.9562	8.17123	11.8796	15.2052	12.6104	4	4	27.6377	0.140207	11.9666	0.242751	2.30957	0.00667693
Q9JJ80	RPF2_MOUSE	Rpf2	Ribosome production factor 2 homolog	66.7312	68.4286	61.664	49.4607	31.2814	10.444	35.876	29.1384	4	4	61.5711	0.139185	26.685	0.419194	2.30734	0.0246642
Q8C5L6	INP5K_MOUSE	Inpp5k	Inositol polyphosphate 5-phosphatase K	53.4424	39.8365	42.2195	48.8718	23.4696	17.8548	18.7178	19.9108	4	4	46.0926	0.13484	19.9882	0.123535	2.30598	0.000938347
Q9CYD3	CRTAP_MOUSE	Crtap	Cartilage-associated protein	80.1086	91.8706	87.7687	90.4072	26.9574		31.9065	55.2829	4	3	87.5388	0.0598156	38.0489	0.397614	2.30069	0.0178579
D3YXG0	HMCN1_MOUSE	Hmcn1	Hemicentin-1	38.3992	35.8259	27.7995	26.7147	10.9901	15.4023	13.3555	16.2262	4	4	32.1848	0.180307	13.9935	0.167069	2.29998	0.0159902
Q8BUR4	DOCK1_MOUSE	Dock1	Dedicator of cytokinesis protein 1	39.7014	43.158	53.5651	46.4037	18.6064	22.1951	23.2827	15.4709	4	4	45.707	0.129311	19.8888	0.178946	2.29813	0.00261037
P97858	S35B1_MOUSE	Slc35b1	Solute carrier family 35 member B1	150.115	179.5	170.678	167.617	69.748	45.1685	87.2211	88.876	4	4	166.977	0.0737753	72.7534	0.279357	2.29512	0.0059156
P62309	RUXG_MOUSE	Snrpg	Small nuclear ribonucleoprotein G	438.223	443.403	442.606	465.46	186.234	194.575	199.639	200.389	4	4	447.423	0.0273531	195.209	0.0333842	2.29202	1.40319e-05
Q6PAC3	DCA13_MOUSE	Dcaf13	DDB1- and CUL4-associated factor 13	32.7396	39.2976	37.7294	38.6644	16.8775	8.82137	22.8879		4	3	37.1078	0.0803738	16.1956	0.435799	2.29123	0.0562029
Q6PDQ2	CHD4_MOUSE	Chd4	Chromodomain-helicase-DNA-binding protein 4	190.725	183.59	184.41	262.682	84.573	90.5262	101.239	82.3382	4	4	205.352	0.186767	89.6691	0.0942578	2.29011	0.0135034
Q9QWR8	NAGAB_MOUSE	Naga	Alpha-N-acetylgalactosaminidase	147.645	130.699	136.078	112.354	67.8722	49.9086	56.3219	56.0171	4	4	131.694	0.111658	57.5299	0.130384	2.28914	0.00111144
Q3TWW8	SRSF6_MOUSE	Srsf6	Serine/arginine-rich splicing factor 6	567.51	539.666	498.475	549.47	247.476	219.572	248.681	226.491	4	4	538.78	0.0542711	235.555	0.0625858	2.28728	0.000442375
Q3U821	WDR75_MOUSE	Wdr75	WD repeat-containing protein 75	41.9204	44.9115	45.1342	45.1807	14.1352	23.8801	31.5707	7.87886	4	4	44.2867	0.0357196	19.3662	0.540455	2.2868	0.0159263
E9Q8I7	E9Q8I7_MOUSE	Nfxl1	Nuclear transcription factor, X-box-binding-like 1	17.7573	12.1699	22.0592	14.9939	5.47503	7.4335		9.08177	4	3	16.7451	0.251632	7.3301	0.246326	2.28443	0.0825645
Q61210	ARHG1_MOUSE	Arhgef1	Rho guanine nucleotide exchange factor 1	61.1113	57.0426	66.9655	68.5656	28.6156	39.7106	22.8617	19.9521	4	4	63.4213	0.0839536	27.785	0.314105	2.28257	0.0145476
Q9D0I8	MRT4_MOUSE	Mrto4	mRNA turnover protein 4 homolog	112.624	113.039	105.101	105.6	47.8909	56.5934	46.9889	39.8937	4	4	109.091	0.0396667	47.8417	0.143041	2.28025	0.000120145
Q99ME9	GTPB4_MOUSE	Gtpbp4	GTP-binding protein 4	92.8686	102.018	100.537	121.808	56.08	39.4414	43.3888	44.2485	4	4	104.308	0.118271	45.7897	0.156638	2.27798	0.0061345
Q80X50	UBP2L_MOUSE	Ubap2l	Ubiquitin-associated protein 2-like	121.707	88.4755	122.733	147.956	59.6866	53.9572	41.9276	55.7451	4	4	120.218	0.202933	52.8291	0.144838	2.2756	0.0127877
Q3U3R4	LMF1_MOUSE	Lmf1	Lipase maturation factor 1	53.5957	69.2619	57.6384	62.1913	22.265	13.5643	36.4319	34.3877	4	4	60.6718	0.110717	26.6622	0.402804	2.27557	0.0202719
Q6DIC0	SMCA2_MOUSE	Smarca2	Probable global transcription activator SNF2L2	111.938	80.1646	71.9877	100.971	39.8946	40.3337	52.0916	28.144	4	4	91.2653	0.201683	40.116	0.243749	2.27504	0.0289289
Q9CRB2	NHP2_MOUSE	Nhp2	H/ACA ribonucleoprotein complex subunit 2	177.413	186.934	167.302	150.963	62.4807	99.4516	85.4072	52.7404	4	4	170.653	0.0901283	75.02	0.283647	2.27477	0.000949279
Q9WV54	ASAH1_MOUSE	Asah1	Acid ceramidase	255.221	252.982	222.24	219.392	95.7143	101.782	101.808	118.432	4	4	237.459	0.0811687	104.434	0.0934779	2.27377	0.0022691
P52875	TM165_MOUSE	Tmem165	Transmembrane protein 165	104.206	111.525	100.874	77.0919	35.6307	34.3932	51.2929	52.022	4	4	98.4242	0.151397	43.3347	0.222181	2.27126	0.017484
Q8BXL7	ARFRP_MOUSE	Arfrp1	ADP-ribosylation factor-related protein 1	10.775	15.0762	7.04446	8.66653	3.63743	5.20238	8.0535	1.40864	4	4	10.3905	0.334645	4.57549	0.610373	2.27092	0.0906001
Q9BCZ4	SELS_MOUSE	Selenos	Selenoprotein S	62.4681	45.8814	46.1783	51.3912	9.94879			35.3997	4	2	51.4798	0.150549	22.6742	0.793698	2.27041	0.311835
Q8VDB2	ALG12_MOUSE	Alg12	Dol-P-Man:Man(7)GlcNAc(2)-PP-Dol alpha-1,6-mannosyltransferase	29.2455	27.768	29.2094	22.8499	12.0232				4	1	27.2682	0.11093	12.0232	#DIV/0!	2.26797	#DIV/0!
Q9ERA6	TFP11_MOUSE	Tfip11	Tuftelin-interacting protein 11	36.1092	46.4928	35.73	53.9731	16.5724	18.9008	26.4174	14.1442	4	4	43.0763	0.204553	19.0087	0.279199	2.26613	0.0335292
Q8CC88	VWA8_MOUSE	Vwa8	von Willebrand factor A domain-containing protein 8	107.065	112.141	110.972	93.9353	49.772	49.0777	43.3804	44.9801	4	4	106.028	0.0787437	46.8025	0.0664609	2.26544	0.000678407
Q9D0F6	RFC5_MOUSE	Rfc5	Replication factor C subunit 5	124.859	98.5758	80.2572	119.084	46.4085		34.962	58.7663	4	3	105.694	0.192686	46.7123	0.254859	2.26266	0.0235478
Q9Z1T1	AP3B1_MOUSE	Ap3b1	AP-3 complex subunit beta-1	68.1034	53.5868	60.112	76.2266	26.3364	25.1181	32.2287	30.3558	4	4	64.5072	0.152113	28.5098	0.11715	2.26264	0.0043293
Q99LI7	CSTF3_MOUSE	Cstf3	Cleavage stimulation factor subunit 3	51.0433	53.3075	59.4901	72.0055	23.9759	30.9606	29.0867	20.3471	4	4	58.9616	0.159429	26.0926	0.18533	2.25971	0.0147813
Q8CI51	PDLI5_MOUSE	Pdlim5	PDZ and LIM domain protein 5	102.962	86.0137	112.332	141.805	39.7506	58.0993	54.9605	43.7217	4	4	110.778	0.211025	49.133	0.178853	2.25466	0.0233895
Q8BHY2	NOC4L_MOUSE	Noc4l	Nucleolar complex protein 4 homolog	58.8728	69.4889	77.6717	62.5542	35.4158	26.1474	32.9687	24.6245	4	4	67.1469	0.123352	29.7891	0.175188	2.25408	0.0045722
Q8K2F0	BRD3_MOUSE	Brd3	Bromodomain-containing protein 3	43.2911	62.4767	51.4663	36.1117	20.853	26.0799	17.3997		4	3	48.3364	0.234257	21.4442	0.203794	2.25406	0.0188874
Q9WVD5	ORNT1_MOUSE	Slc25a15	Mitochondrial ornithine transporter 1	16.8317	13.5127	15.0022	20.7596		7.33556			4	1	16.5266	0.189483	7.33556	#DIV/0!	2.25294	#DIV/0!
Q9D958	SPCS1_MOUSE	Spcs1	Signal peptidase complex subunit 1	135.943	157.732	142.533	160.574	84.2319	59.6192	60.3325	60.7728	4	4	149.195	0.0795289	66.2391	0.181232	2.25238	0.00501813
Q9DBR0	AKAP8_MOUSE	Akap8	A-kinase anchor protein 8	78.2803	56.3275	55.4859	69.5608	19.0344	22.0117	27.3411	46.9462	4	4	64.9136	0.169425	28.8334	0.435421	2.25134	0.020942
Q8BH73	QPCTL_MOUSE	Qpctl	Glutaminyl-peptide cyclotransferase-like protein	45.018	57.8275	33.4129	36.1727	24.0237	20.9881	18.5728	13.2136	4	4	43.1078	0.254965	19.1996	0.238104	2.24525	0.0142081
Q920B9	SP16H_MOUSE	Supt16h	FACT complex subunit SPT16	275.942	272.176	250.81	266.939	118.201	112.435	134.573	109.617	4	4	266.467	0.0415492	118.707	0.094053	2.24475	0.000781804
Q91ZA3	PCCA_MOUSE	Pcca	Propionyl-CoA carboxylase alpha chain, mitochondrial	392.494	376.018	324.508	293.574	160.462	138.745	166.191	152.585	4	4	346.649	0.131897	154.496	0.0769597	2.24374	0.00447859
Q9Z103	ADNP_MOUSE	Adnp	Activity-dependent neuroprotector homeobox protein	62.7889	68.5667	61.5077	68.8791	25.284	28.8254	37.1008	25.5513	4	4	65.4356	0.0585895	29.1904	0.188896	2.24168	0.00310375
Q91WM3	U3IP2_MOUSE	Rrp9	U3 small nucleolar RNA-interacting protein 2	42.9385	58.7101	50.0914	45.9173	17.1185	29.4888	21.1391	20.4869	4	4	49.4143	0.138756	22.0583	0.238352	2.24017	0.000108476
O35144	TERF2_MOUSE	Terf2	Telomeric repeat-binding factor 2	28.3016	15.6232	15.7642	20.3922		7.92829	10.9524	7.93589	4	3	20.0203	0.297142	8.93886	0.195079	2.23969	0.0648482
P14733	LMNB1_MOUSE	Lmnb1	Lamin-B1	2655.19	2565.48	2395.58	2861.17	1149.45	1150.33	1243.12	1135.63	4	4	2619.36	0.0740077	1169.63	0.04228	2.23947	0.00117879
Q6KCD5	NIPBL_MOUSE	Nipbl	Nipped-B-like protein	94.695	111.262	94.3351	104.863	45.9622	40.1154	46.652	48.2077	4	4	101.289	0.0814272	45.2343	0.0782479	2.2392	0.00192287
O35218	CPSF2_MOUSE	Cpsf2	Cleavage and polyadenylation specificity factor subunit 2	75.3351	48.7417	50.5439	77.4999	22.7865	31.3746	32.792	25.6418	4	4	63.0301	0.245931	28.1487	0.167893	2.23918	0.0398415
Q9R190	MTA2_MOUSE	Mta2	Metastasis-associated protein MTA2	254.869	265.662	236.009	301.115	96.8876	132.979	134.223	108.345	4	4	264.414	0.103492	118.109	0.156613	2.23873	0.00475136
Q9Z1M8	RED_MOUSE	Ik	Protein Red	130.325	134.81	110.884	119.782	53.9637	46.9251	65.193	55.3935	4	4	123.95	0.0867265	55.3688	0.13587	2.23863	0.00471005
Q9DC37	MFSD1_MOUSE	Mfsd1	Major facilitator superfamily domain-containing protein 1	31.54	43.563	29.7096	39.8559	7.51855		22.4052	18.5757	4	3	36.1671	0.182999	16.1665	0.478163	2.23717	0.0771854
Q7TNV0	DEK_MOUSE	Dek	Protein DEK	372.022	366.996	307.213	329.041	148.23	165.28	166.159	137.116	4	4	343.818	0.0902885	154.196	0.0912007	2.22974	0.00168378
Q64727	VINC_MOUSE	Vcl	Vinculin	166.986	167.328	180.707	212.046	80.2101	85.5146	88.049	72.3217	4	4	181.767	0.116485	81.5238	0.0852516	2.22961	0.00488992
Q9CU62	SMC1A_MOUSE	Smc1a	Structural maintenance of chromosomes protein 1A	159.192	165.747	160.883	203.026	72.5672	79.7195	98.1618	58.9277	4	4	172.212	0.120373	77.344	0.211266	2.22657	0.0119816
Q9DB25	ALG5_MOUSE	Alg5	Dolichyl-phosphate beta-glucosyltransferase	107.63	72.9331	120.646	77.3918	54.0933	37.2983	39.1528	39.5471	4	4	94.6502	0.245039	42.5229	0.182859	2.22587	0.0159779
Q921M3	SF3B3_MOUSE	Sf3b3	Splicing factor 3B subunit 3	632.354	635.361	556.243	637.781	268.127	272.531	307.567	258.247	4	4	615.435	0.0642205	276.618	0.0776512	2.22485	0.00153063
Q8BTI8	SRRM2_MOUSE	Srrm2	Serine/arginine repetitive matrix protein 2	133.446	127.566	126.196	143.231	54.1901	64.2978	67.7399	52.3321	4	4	132.61	0.0584257	59.64	0.126372	2.2235	0.00226031
Q52KI8	SRRM1_MOUSE	Srrm1	Serine/arginine repetitive matrix protein 1	68.9133	88.7789	67.9022	77.6684	33.7779	35.304	39.1487	28.2287	4	4	75.8157	0.127822	34.1148	0.132734	2.22237	0.00565476
Q8VE97	SRSF4_MOUSE	Srsf4	Serine/arginine-rich splicing factor 4	486.065	497.458	415.154	439.506	219.674	205.099	208.537	193.877	4	4	459.546	0.0843986	206.797	0.0513776	2.22221	0.00079598
P47758	SRPRB_MOUSE	Srprb	Signal recognition particle receptor subunit beta	252.429	234.964	270.642	228.553	129.136	110.134	99.8109	105.396	4	4	246.647	0.0766794	111.119	0.114567	2.21966	0.00140757
O88491	NSD1_MOUSE	Nsd1	Histone-lysine N-methyltransferase, H3 lysine-36 specific	29.4827	31.8308	27.3539	40.2918	14.4234	11.2557	17.916	14.8247	4	4	32.2398	0.175896	14.605	0.186517	2.20746	0.0146247
Q8BHD7	PTBP3_MOUSE	Ptbp3	Polypyrimidine tract-binding protein 3	66.5313	77.5678	69.06	96.4615	32.7552	31.1621	44.3227	32.0634	4	4	77.4052	0.175092	35.0759	0.176731	2.20679	0.0160387
Q99M28	RNPS1_MOUSE	Rnps1	RNA-binding protein with serine-rich domain 1	241.891	248.268	250.346	235.096	112.768	104.844	108.529	116.001	4	4	243.9	0.0282255	110.535	0.0440967	2.20653	0.000173919
Q8CEC0	NUP88_MOUSE	Nup88	Nuclear pore complex protein Nup88	23.6989	27.4746	34.3353	31.3163	8.66766	12.3648	21.8025	10.1456	4	4	29.2063	0.158254	13.2451	0.445732	2.20506	0.00320689
Q99NB9	SF3B1_MOUSE	Sf3b1	Splicing factor 3B subunit 1	811.017	831.722	824.376	892.865	383.337	372.406	411.151	358.599	4	4	839.995	0.0431833	381.373	0.0584294	2.20255	0.000443888
Q8VE80	THOC3_MOUSE	Thoc3	THO complex subunit 3	108.4	107.046	116.995	95.5308	46.4079	46.275	49.209	52.5689	4	4	106.993	0.0824402	48.6152	0.0609422	2.20081	0.00165793
Q9ET30	TM9S3_MOUSE	Tm9sf3	Transmembrane 9 superfamily member 3	515.816	493.294	489.674	451.066	197.873	237.646	242.333	208.282	4	4	487.463	0.0551417	221.534	0.0984717	2.2004	0.000623156
Q60715	P4HA1_MOUSE	P4ha1	Prolyl 4-hydroxylase subunit alpha-1	72.2367	76.6864	101.12	95.4845	33.2711	38.5157	48.8209	36.7365	4	4	86.3819	0.162917	39.3361	0.170015	2.196	0.00265061
Q9Z0H3	SNF5_MOUSE	Smarcb1	SWI/SNF-related matrix-associated actin-dependent regulator of chromatin subfamily B member 1	271.091	301.501	272.053	303.287	162.818	111.441	135.21	113.867	4	4	286.983	0.0620746	130.834	0.182272	2.19349	0.00453489
Q8K094	Q8K094_MOUSE	Pvr	Poliovirus receptor	27.7831	20.3934	25.7712	17.5924	7.82284	15.0371	8.44604		4	3	22.885	0.205794	10.4353	0.383066	2.19303	0.0870893
A6X919	D19L1_MOUSE	Dpy19l1	Probable C-mannosyltransferase DPY19L1	85.0263	89.5904	91.5961	78.6608	26.6059	42.1749	44.0053	44.4888	4	4	86.2184	0.0665703	39.3187	0.217037	2.19281	0.00251025
Q9D6J1	CERS4_MOUSE	Cers4	Ceramide synthase 4	19.3423	40.2935	33.4567	28.1067	10.5531	16.4804	13.3498	14.9083	4	4	30.2998	0.291925	13.8229	0.182806	2.192	0.0164573
Q8CH18	CCAR1_MOUSE	Ccar1	Cell division cycle and apoptosis regulator protein 1	242.249	231.975	226.615	247.873	100.437	125.416	113.505	93.6328	4	4	237.178	0.0406415	108.248	0.130318	2.19107	0.0014795
Q91Y63	S13A3_MOUSE	Slc13a3	Solute carrier family 13 member 3	26.8971	74.7544	54.6348	39.2394		19.2921	28.0969	19.5765	4	3	48.8814	0.422372	22.3218	0.224147	2.18985	0.0907292
Q9QYC7	VKGC_MOUSE	Ggcx	Vitamin K-dependent gamma-carboxylase	91.6725	63.0246	84.9723	85.2927	30.494	43.7102			4	2	81.2405	0.154232	37.1021	0.25188	2.18965	0.30532
P84096	RHOG_MOUSE	Rhog	Rho-related GTP-binding protein RhoG	207.688	181.05	204.005	238.983	98.5946	59.3356	117.675	104.707	4	4	207.931	0.114561	95.0781	0.264217	2.18696	0.00159392
Q8BQ47	CNPY4_MOUSE	Cnpy4	Protein canopy homolog 4	49.2378	41.5187	44.6267	35.8482	22.6841	19.6375	23.1829	12.92	4	4	42.8078	0.131283	19.6061	0.240988	2.18339	0.000273078
Q8BU33	HACL2_MOUSE	Ilvbl	2-hydroxyacyl-CoA lyase 2	131.538	114.283	132.872	126.094	51.2802	53.018	71.3847	55.6827	4	4	126.197	0.0670883	57.8414	0.159204	2.18177	0.000620802
D3YZZ5	D3YZZ5_MOUSE	Tmed7	Transmembrane p24-trafficking protein 7	335.156	322.571	324.695	289.901	139.583	153.984	157.37	133.407	4	4	318.081	0.0615418	146.086	0.0783232	2.17735	0.000247079
Q5U4D9	THOC6_MOUSE	Thoc6	THO complex subunit 6 homolog	96.8344	91.2047	100.16	100.521	42.2487	41.5555	47.3251	47.4767	4	4	97.18	0.0444056	44.6515	0.0713956	2.17641	1.69005e-05
Q9CWP6	MSPD2_MOUSE	Mospd2	Motile sperm domain-containing protein 2	36.686	50.7171	48.8669	40.0541	15.9295	9.50795	38.3355	17.3233	4	4	44.081	0.153774	20.2741	0.61718	2.17426	0.0336361
Q62165	DAG1_MOUSE	Dag1	Dystroglycan 1	438.698	398.421	481.172	470.303	200.892	221.037	222.585	178.137	4	4	447.149	0.0830734	205.663	0.10134	2.17418	0.00212202
Q3UTJ2	SRBS2_MOUSE	Sorbs2	Sorbin and SH3 domain-containing protein 2	175.802	188.737	194.904	228.905	80.7107	87.4821	92.9693	101.543	4	4	197.087	0.114956	90.6763	0.0971611	2.17352	0.000658662
P55088	AQP4_MOUSE	Aqp4	Aquaporin-4	153.003	148.539	152.846	171.628	61.4028	47.2628	97.2122	82.4511	4	4	156.504	0.0657659	72.0822	0.306997	2.17119	0.00343325
G3X8X0	G3X8X0_MOUSE	Dhx16	RNA helicase	6.45464	12.7079	6.64195	4.50193	3.3517	4.71599	5.55022	0.341701	4	4	7.57661	0.469221	3.4899	0.655055	2.17101	0.0667138
Q8CFA2	GCST_MOUSE	Amt	Aminomethyltransferase, mitochondrial	72.1881	95.6454	86.0711	73.0856	38.7873	30.4547	46.2615	35.1374	4	4	81.7476	0.137359	37.6602	0.177156	2.17066	0.00862678
Q921V5	MGAT2_MOUSE	Mgat2	Alpha-1,6-mannosyl-glycoprotein 2-beta-N-acetylglucosaminyltransferase	62.3598	71.305	84.0899	85.6435	30.9827	40.287	38.0028	30.6392	4	4	75.8496	0.145712	34.9779	0.140178	2.1685	0.00609272
Q8C6B9	AROS_MOUSE	Rps19bp1	Active regulator of SIRT1	18.4478	10.9186	9.1502	17.6501				6.47553	4	1	14.0417	0.334326	6.47553	#DIV/0!	2.16842	#DIV/0!
Q5DW34	EHMT1_MOUSE	Ehmt1	Histone-lysine N-methyltransferase EHMT1	55.6192	33.1753	40.612	46.9744	24.4745		19.596	16.9462	4	3	44.0952	0.216126	20.3389	0.187755	2.16802	0.0134226
Q8K4D3	S36A1_MOUSE	Slc36a1	Proton-coupled amino acid transporter 1	23.2282	4.07498	9.26609	10.9558	6.6374	6.30004	3.70929	5.2827	4	4	11.8813	0.682709	5.48236	0.23983	2.16718	0.196586
P49452	CENPC_MOUSE	Cenpc	Centromere protein C	49.9537	35.3642	41.3273	39.699			17.6467	20.7522	4	2	41.5861	0.147161	19.1994	0.114374	2.166	0.0704085
Q8CCH2	NHLC3_MOUSE	Nhlrc3	NHL repeat-containing protein 3	49.4042	54.2207	33.2024	41.1399	14.4719	26.5941	20.4407	20.761	4	4	44.4918	0.20822	20.5669	0.240714	2.16327	0.0151858
Q6ZPR5	NSMA3_MOUSE	Smpd4	Sphingomyelin phosphodiesterase 4	105.637	115.887	105.472	102.46	50.174	58.9591	50.0023	39.42	4	4	107.364	0.0546427	49.6389	0.161043	2.1629	6.71639e-05
Q8CFI7	RPB2_MOUSE	Polr2b	DNA-directed RNA polymerase II subunit RPB2	121.19	132.486	135.622	128.642	60.2926	61.1143	59.9388	58.1808	4	4	129.485	0.0480615	59.8816	0.0206438	2.16235	0.000196719
Q8VDU0	GPSM2_MOUSE	Gpsm2	G-protein-signaling modulator 2	164.267	168.91	156.33	147.718	97.6266	79.6083	44.2747	73.2852	4	4	159.306	0.0584362	73.6987	0.300706	2.16159	0.00334058
Q9CSN1	SNW1_MOUSE	Snw1	SNW domain-containing protein 1	201.955	209.024	218.497	259.678	97.9976	104.188	123.788	85.7175	4	4	222.289	0.116206	102.923	0.154363	2.15976	0.00736924
O08810	U5S1_MOUSE	Eftud2	116 kDa U5 small nuclear ribonucleoprotein component	429.587	447.556	448.785	452.612	200.73	199.067	217.331	206.698	4	4	444.635	0.0230761	205.957	0.0401083	2.15888	1.9965e-05
P21956	MFGM_MOUSE	Mfge8	Lactadherin	84.9765	100.157	84.9661	94.8991	42.5505	49.037	43.4494	34.0862	4	4	91.2497	0.0828578	42.2808	0.145948	2.15818	0.00166327
Q9QXW9	LAT2_MOUSE	Slc7a8	Large neutral amino acids transporter small subunit 2	262.637	205.816	151.94	139.876	110.28	65.8759	84.5066	91.6426	4	4	190.067	0.295871	88.0763	0.208461	2.15798	0.0292306
Q3U3I9	ZN865_MOUSE	Znf865	Zinc finger protein 865	24.6375	33.54	25.551	20.9368				12.1316	4	1	26.1663	0.202749	12.1316	#DIV/0!	2.15687	#DIV/0!
P61793	LPAR1_MOUSE	Lpar1	Lysophosphatidic acid receptor 1	42.4135	62.7	60.0535	61.4154	27.5309		25.0123		4	2	56.6456	0.168582	26.2716	0.0677888	2.15615	0.244314
E9PZM4	CHD2_MOUSE	Chd2	Chromodomain-helicase-DNA-binding protein 2	62.0015	56.215	48.6415	46.3331	33.3998	23.0734	22.7612	19.6645	4	4	53.2978	0.134626	24.7247	0.242048	2.15565	0.000402168
O35691	PININ_MOUSE	Pnn	Pinin	280.51	311.897	268.095	249.057	133.7	132.087	136.423	113.021	4	4	277.39	0.0951443	128.808	0.0828796	2.15352	0.000850501
Q3TAQ9	Q3TAQ9_MOUSE	Wdr36	WD repeat domain 36	105.075	94.1653	94.1141	85.8013	45.6211	37.0945	56.2817	37.1158	4	4	94.7889	0.0833865	44.0283	0.206732	2.15291	0.00190657
O35623	BET1_MOUSE	Bet1	BET1 homolog	25.9092	18.7075	20.0099	22.4346		9.96618		10.2636	4	2	21.7653	0.145414	10.1149	0.0207919	2.15181	0.103486
P58742	AAAS_MOUSE	Aaas	Aladin	133.149	170.128	160.817	154.998	81.6723	65.3451	66.9105	73.8356	4	4	154.773	0.101472	71.9409	0.103741	2.15139	0.0055331
Q6GQT9	NOMO1_MOUSE	Nomo1	Nodal modulator 1	347.101	344.899	356.391	288.362	157.751	152.753	168.105	142.779	4	4	334.188	0.0926247	155.347	0.0678435	2.15124	0.000522272
Q6P069	SORCN_MOUSE	Sri	Sorcin	653.247	615.615	625.317	732.633	312.599	300.906	312.534	295.405	4	4	656.703	0.0808192	305.361	0.0282223	2.15058	0.00125087
Q08943	SSRP1_MOUSE	Ssrp1	FACT complex subunit SSRP1	307.308	333.911	307.418	311.363	139.285	139.64	165.351	141.767	4	4	315	0.0404687	146.511	0.0860544	2.15001	0.000550947
Q3TEA8	HP1B3_MOUSE	Hp1bp3	Heterochromatin protein 1-binding protein 3	2216.15	2172.01	1911.68	1994.66	961.701	1026.25	1007.36	870.472	4	4	2073.62	0.0695811	966.446	0.0718962	2.14562	0.000632048
Q9Z148	EHMT2_MOUSE	Ehmt2	Histone-lysine N-methyltransferase EHMT2	55.1915	55.1015	47.3411	62.5502		23.2228	34.2326	19.5102	4	3	55.0461	0.11282	25.6552	0.298445	2.14561	0.0783163
P49718	MCM5_MOUSE	Mcm5	DNA replication licensing factor MCM5	54.797	41.6998	50.5688	75.1995	8.98296	31.336	38.3846	25.0342	4	4	55.5663	0.25521	25.9344	0.48383	2.14257	0.0687451
O35130	NEP1_MOUSE	Emg1	Ribosomal RNA small subunit methyltransferase NEP1	70.8892	76.6746	66.0655	64.9808	28.773	28.9041	38.5948	33.921	4	4	69.6525	0.076659	32.5482	0.144082	2.13998	0.0043089
P57784	RU2A_MOUSE	Snrpa1	U2 small nuclear ribonucleoprotein A'	395.062	395.46	367.898	432.674	187.11	181.068	197.095	178.323	4	4	397.774	0.0668819	185.899	0.044743	2.13973	0.00113462
Q9JIS8	S12A4_MOUSE	Slc12a4	Solute carrier family 12 member 4	121.359	124.332	87.7191	101.684	52.2881	56.7576	60.5547	33.7405	4	4	108.774	0.158704	50.8352	0.233829	2.13973	0.0109997
Q497V5	SRBD1_MOUSE	Srbd1	S1 RNA-binding domain-containing protein 1	40.3864	39.8237	47.2693	48.7535	24.0153	20.2498	23.8085	14.2981	4	4	44.0582	0.104646	20.5929	0.220393	2.13948	0.00946608
Q9EQ61	PESC_MOUSE	Pes1	Pescadillo homolog	59.2604	73.1229	76.1932	93.3147	29.9941	35.6259	37.1526	38.5912	4	4	75.4728	0.185374	35.341	0.106522	2.13556	0.00481912
Q99LB7	SARDH_MOUSE	Sardh	Sarcosine dehydrogenase, mitochondrial	61.5239	67.4907	50.6157	52.9141	25.7375	29.9938	26.2833	26.9609	4	4	58.1361	0.134275	27.2439	0.0697534	2.13391	0.00270721
O54825	BYST_MOUSE	Bysl	Bystin	48.0231	37.2094	39.399	51.6173	21.2733	24.2794	11.5445	25.5092	4	4	44.0622	0.155852	20.6516	0.306356	2.1336	0.00688364
Q61703	ITIH2_MOUSE	Itih2	Inter-alpha-trypsin inhibitor heavy chain H2	21.1012	24.3734	31.1224	32.4712	11.0178	15.0061	15.102	10.0989	4	4	27.267	0.19901	12.8062	0.204811	2.12921	0.0174697
P55012	S12A2_MOUSE	Slc12a2	Solute carrier family 12 member 2	232.369	263.627	202.5	226.693	107.303	113.881	115.148	98.6305	4	4	231.297	0.108714	108.741	0.0695837	2.12705	0.00250593
Q8R3N6	THOC1_MOUSE	Thoc1	THO complex subunit 1	190.924	191.462	190.739	200.15	89.0895	94.4543	99.6707	80.8615	4	4	193.319	0.0236112	91.019	0.088248	2.12394	0.000456217
P18293	ANPRA_MOUSE	Npr1	Atrial natriuretic peptide receptor 1	28.2164	28.0753	23.6513	28.5747	15.2034	10.3752			4	2	27.1294	0.0858204	12.7893	0.266946	2.12126	0.0964101
Q8BUV8	GP107_MOUSE	Gpr107	Protein GPR107	101.094	88.1235	89.7727	62.4581	42.3613	41.5398	44.7216	32.3943	4	4	85.3621	0.191202	40.2542	0.134414	2.12057	0.00458948
Q8VCM8	NCLN_MOUSE	Ncln	Nicalin	699.41	711.475	807.8	600.702	349.634	318.857	344.922	318.109	4	4	704.847	0.120159	332.88	0.0502838	2.11742	0.00223594
Q6P4T2	U520_MOUSE	Snrnp200	U5 small nuclear ribonucleoprotein 200 kDa helicase	751.568	792.856	756.107	810.709	343.066	377.178	389.246	362.551	4	4	777.81	0.0368784	368.01	0.0540517	2.11356	0.000148667
Q64FW2	RETST_MOUSE	Retsat	All-trans-retinol 13,14-reductase	9.74886	15.4042	12.5565	16.2833	4.47418	8.31654			4	2	13.4982	0.219493	6.39536	0.424833	2.11063	0.0927017
Q921K8	TCAF2_MOUSE	Tcaf2	TRPM8 channel-associated factor 2	33.2749	10.1817	35.4832	39.0577			11.1618	16.8021	4	2	29.4994	0.443976	13.9819	0.285246	2.10982	0.0282171
Q9QX47	SON_MOUSE	Son	Protein SON	252.591	338.848	277.456	283.759	127.254	130.448	156.093	132.762	4	4	288.163	0.126214	136.639	0.0963434	2.10894	0.00481393
Q80VQ0	AL3B1_MOUSE	Aldh3b1	Aldehyde dehydrogenase family 3 member B1	45.7691	39.3375	38.7118	41.4741				19.5976	4	1	41.3231	0.0772254	19.5976	#DIV/0!	2.10858	#DIV/0!
Q8BUI3	LRWD1_MOUSE	LRWD1	Leucine-rich repeat and WD repeat-containing protein 1	10.5243	9.33733	11.9803	8.96465	8.71205	4.48688	2.77502	3.39666	4	4	10.2016	0.133265	4.84265	0.552357	2.10662	0.0386729
Q9EQQ2	YIPF5_MOUSE	Yipf5	Protein YIPF5	59.4742	71.8609	65.6049	79.1196	30.1492	35.1741	31.9409	33.8248	4	4	69.0149	0.122051	32.7722	0.066964	2.10589	0.00172594
Q5SVD0	RFLB_MOUSE	Rflnb	Refilin-B	90.5865	72.4721	63.8855	98.6969		38.7183			4	1	81.4103	0.196796	38.7183	#DIV/0!	2.10263	#DIV/0!
Q8BTS4	NUP54_MOUSE	Nup54	Nuclear pore complex protein Nup54	69.6417	62.3396	63.6944	89.6236	33.8136	34.4354	33.3993	34.0503	4	4	71.3248	0.176723	33.9246	0.012792	2.10245	0.00947284
F8VPX2	F8VPX2_MOUSE	Fbxw9	F-box and WD-40 domain protein 9	59.0652	67.5811	67.1444	30.0473	22.7279	30.9952	18.1003	34.685	4	4	55.9595	0.316532	26.6271	0.284301	2.1016	0.0872532
Q8VH51	RBM39_MOUSE	Rbm39	RNA-binding protein 39	462.352	477.258	462.372	538.554	233.324	226.239	238.577	225.519	4	4	485.134	0.0748227	230.915	0.0268697	2.10092	0.0011255
Q9QZD4	XPF_MOUSE	Ercc4	DNA repair endonuclease XPF	24.0062	21.589	21.7035	34.2723	8.49868	15.4827	14.1973	10.2346	4	4	25.3927	0.237214	12.1033	0.271064	2.098	0.0489015
Q3TDQ1	STT3B_MOUSE	Stt3b	Dolichyl-diphosphooligosaccharide--protein glycosyltransferase subunit STT3B	221.62	249.809	255.772	191.261	118.422	89.076	117.327	112.984	4	4	229.615	0.128873	109.452	0.125951	2.09786	0.00719379
Q3TP92	CNEP1_MOUSE	Ctdnep1	CTD nuclear envelope phosphatase 1	55.8616	65.959	55.4644	52.5879	27.8583	27.8802	29.0219	24.9394	4	4	57.4682	0.101716	27.425	0.063587	2.09547	0.00155411
Q64213	SF01_MOUSE	Sf1	Splicing factor 1	123.013	124.836	139.245	168.083	56.7148	77.7814	71.8896	58.5799	4	4	138.794	0.150093	66.2414	0.154575	2.09528	0.011778
Q9ESZ8	GTF2I_MOUSE	Gtf2i	General transcription factor II-I	151.459	156.668	149.905	221.551	67.6194	80.0814	96.5614	80.1238	4	4	169.896	0.203408	81.0965	0.146383	2.09498	0.0177435
Q9CQE7	ERGI3_MOUSE	Ergic3	Endoplasmic reticulum-Golgi intermediate compartment protein 3	153.317	124.67	124.345	114.248	52.1995	76.5825	57.4656	60.4324	4	4	129.145	0.130282	61.67	0.170398	2.09413	0.0108242
Q8VDM6	HNRL1_MOUSE	Hnrnpul1	Heterogeneous nuclear ribonucleoprotein U-like protein 1	273.533	255.003	246.297	297.912	117.101	141.447	144.98	108.971	4	4	268.186	0.0851687	128.125	0.138887	2.09317	0.00608748
Q8K019	BCLF1_MOUSE	Bclaf1	Bcl-2-associated transcription factor 1	248.531	251.361	238.232	257.29	121.132	119.08	116.104	119.398	4	4	248.853	0.0320117	118.928	0.017555	2.09246	3.83553e-05
Q3UJB0	Q3UJB0_MOUSE	Sf3b2	Splicing factor 3b, subunit 2	192.55	240.734	201.939	246.749	91.6009	114.249	106.465	109.59	4	4	220.493	0.123488	105.476	0.0927937	2.09045	0.00141369
Q9JIX8	ACINU_MOUSE	Acin1	Apoptotic chromatin condensation inducer in the nucleus	424.292	442.787	391.403	427.88	200.548	212.692	207.048	186.637	4	4	421.591	0.0513762	201.731	0.0556169	2.08986	0.00038881
D3Z0M9	D3Z0M9_MOUSE	Ddx23	RNA helicase	448.142	496.25	466.525	486.201	221.563	232.929	235.537	217.951	4	4	474.279	0.0450265	226.995	0.0376807	2.08938	0.00018078
Q8R0G9	NU133_MOUSE	Nup133	Nuclear pore complex protein Nup133	86.2441	84.6843	86.4787	94.1477	35.5076	54.559	41.9915	36.3682	4	4	87.8887	0.0483337	42.1066	0.208648	2.08729	0.00441486
Q9EPK6	SIL1_MOUSE	Sil1	Nucleotide exchange factor SIL1	53.3363	51.124	57.1478	51.7965	31.7241	26.5363	15.6308	28.4135	4	4	53.3512	0.0505177	25.5762	0.27246	2.08597	0.00922816
P97370	AT1B3_MOUSE	Atp1b3	Sodium/potassium-transporting ATPase subunit beta-3	2182.77	2343.86	1867.2	2039.49	1032.86	960.443	1058.61	994.82	4	4	2108.33	0.0963903	1011.68	0.0425551	2.08398	0.00272178
Q3TZA2	CDKL4_MOUSE	Cdkl4	Cyclin-dependent kinase-like 4			44.8959	82.2598	33.9784	31.5343	31.0868	25.6884	2	4	63.5778	0.415558	30.572	0.114319	2.07961	0.347582
Q9D3B1	HACD2_MOUSE	Hacd2	Very-long-chain (3R)-3-hydroxyacyl-CoA dehydratase 2	61.0687	45.5118	64.5871	61.356	28.0677	39.4953	24.167	20.159	4	4	58.1309	0.147299	27.9723	0.297902	2.07816	0.0354265
Q8C4J7	TBL3_MOUSE	Tbl3	Transducin beta-like protein 3	68.2676	63.004	64.3673	54.9113	31.8416	34.0574	27.986	26.7038	4	4	62.6376	0.0896115	30.1472	0.112794	2.07772	0.000733705
Q8R326	PSPC1_MOUSE	Pspc1	Paraspeckle component 1	586.42	533.306	611.199	763.493	291.523	325.127	317.983	267.494	4	4	623.605	0.158366	300.532	0.0876601	2.075	0.0131916
P26011	ITB7_MOUSE	Itgb7	Integrin beta-7		78.5362	74.3713	84.1186	51.405	32.8398	34.8915	33.2741	3	4	79.0087	0.061902	38.1026	0.233897	2.07358	0.00521003
Q6NV83	SR140_MOUSE	U2surp	U2 snRNP-associated SURP motif-containing protein	146.449	167.584	165.433	191.777	77.9352	83.9891	92.268	69.7607	4	4	167.811	0.110761	80.9882	0.117489	2.07204	0.00563964
Q9R0Q9	MPU1_MOUSE	Mpdu1	Mannose-P-dolichol utilization defect 1 protein	632.15	687.54	622.117	590.42	287.277	331.361	303.192	300.74	4	4	633.057	0.0638847	305.642	0.0605878	2.07123	0.000202162
P57716	NICA_MOUSE	Ncstn	Nicastrin	390.019	399.836	349.968	318.708	169.766	178.669	179.739	176.377	4	4	364.633	0.10271	176.138	0.0253969	2.07016	0.00233395
Q921I9	EXOS4_MOUSE	Exosc4	Exosome complex component RRP41	22.619	17.0245	21.5066	33.0406	12.3216	13.4166	9.57508	10.1945	4	4	23.5477	0.287708	11.3769	0.158031	2.06977	0.0553486
O55128	SAP18_MOUSE	Sap18	Histone deacetylase complex subunit SAP18	751.614	760.96	771.658	693.401	332.183	364.276	353.836	391.057	4	4	744.408	0.0469863	360.338	0.0678669	2.06586	0.000814754
Q8BSQ9	PB1_MOUSE	Pbrm1	Protein polybromo-1	48.8606	64.7107	51.9464	59.5154	25.0741	21.7666	39.1931	23.0387	4	4	56.2583	0.12792	27.2681	0.295798	2.06315	0.0229166
P30999	CTND1_MOUSE	Ctnnd1	Catenin delta-1	348.514	385.62	335.61	407.423	179.911	177.416	180.034	179.584	4	4	369.292	0.0896303	179.236	0.00685279	2.06036	0.00149374
P58021	TM9S2_MOUSE	Tm9sf2	Transmembrane 9 superfamily member 2	425.88	445.178	396.803	353.924	197.678	200.559	220.116	168.862	4	4	405.446	0.0978871	196.804	0.107351	2.06016	0.00106042
Q64336	TBR1_MOUSE	Tbr1	T-box brain protein 1	110.078	106.688	96.0925	97.5318	53.1936	49.3083	55.107	41.6109	4	4	102.598	0.0667417	49.805	0.119902	2.05999	0.000903635
Q62376	RU17_MOUSE	Snrnp70	U1 small nuclear ribonucleoprotein 70 kDa	936.982	880.051	963.311	1045.7	440.828	449.833	522.684	445.785	4	4	956.511	0.0719992	464.783	0.0834288	2.05798	0.00106424
Q6A0A9	F120A_MOUSE	FAM120A	Constitutive coactivator of PPAR-gamma-like protein 1	117.962	120.344	121.689	131.317	62.5488	59.5443	55.785	61.3211	4	4	122.828	0.0477529	59.7998	0.0492819	2.05399	0.000275246
Q9CWD8	NUBPL_MOUSE	Nubpl	Iron-sulfur protein NUBPL	30.6446	76.9154	64.1638	36.3937	24.0781	27.9856	25.4504	23.8699	4	4	52.0294	0.425211	25.346	0.0747366	2.05276	0.07901
Q80YQ2	MED23_MOUSE	Med23	Mediator of RNA polymerase II transcription subunit 23	24.3079	24.1717	25.9738	34.8842	8.22723	15.0728	14.4915	15.474	4	4	27.3344	0.186558	13.3164	0.256576	2.05269	0.00896641
P09103	PDIA1_MOUSE	P4hb	Protein disulfide-isomerase	1469.53	1511.62	1251.14	1203.06	671.982	674.312	684.031	620.531	4	4	1358.84	0.113581	662.714	0.0431589	2.05041	0.00221568
O35326	SRSF5_MOUSE	Srsf5	Serine/arginine-rich splicing factor 5	485.175	561.5	560.432	582.889	251.308	279.957	304.23	232.754	4	4	547.499	0.0782057	267.062	0.117875	2.05008	0.00155323
Q8VCB1	NDC1_MOUSE	Ndc1	Nucleoporin NDC1	27.955	46.4283	33.4661	42.6529	18.3085	19.5274	19.7464	15.8443	4	4	37.6256	0.224254	18.3566	0.0975325	2.0497	0.0228225
Q99LI2	CLCC1_MOUSE	Clcc1	Chloride channel CLIC-like protein 1	65.4025	66.3721	62.4941	55.8006	36.7405	28.6757	26.759	29.8432	4	4	62.5173	0.0763211	30.5046	0.142514	2.04944	0.00143539
P12815	PDCD6_MOUSE	Pdcd6	Programmed cell death protein 6	245.97	229.93	260.148	275.108	117.217	122.471	133.094	120.648	4	4	252.789	0.0764798	123.357	0.055503	2.04924	0.000893464
Q923D4	SF3B5_MOUSE	Sf3b5	Splicing factor 3B subunit 5	39.5624	46.1288	44.376	43.5075	19.036	26.3796	25.8021	13.4889	4	4	43.3937	0.0639987	21.1766	0.288722	2.04913	0.00348674
Q9DCW4	ETFB_MOUSE	Etfb	Electron transfer flavoprotein subunit beta	764.934	760.715	836.516	651.911	375.72	348.912	378.956	367.346	4	4	753.519	0.101054	367.734	0.0366232	2.04909	0.00182566
P28798	GRN_MOUSE	Grn	Progranulin	244.22	243.294	206.902	211.883	106.708	112.335	118.294	105.177	4	4	226.575	0.088041	110.629	0.0539236	2.04807	0.00195662
Q8K301	DDX52_MOUSE	Ddx52	Probable ATP-dependent RNA helicase DDX52	13.6285	28.4848	20.6932	17.284	14.4188		5.15177		4	2	20.0226	0.316453	9.78529	0.669657	2.0462	0.532345
Q99LC5	ETFA_MOUSE	Etfa	Electron transfer flavoprotein subunit alpha, mitochondrial	591.583	594.715	671.573	568.92	293.381	289.094	305.851	297.74	4	4	606.698	0.0737619	296.516	0.024128	2.04608	0.000577073
P25206	MCM3_MOUSE	Mcm3	DNA replication licensing factor MCM3	22.9152	29.8704	34.2612	34.2535		13.6661	10.3924	20.4237	4	3	30.3251	0.176597	14.8274	0.345002	2.04521	0.0272654
Q922V4	PLRG1_MOUSE	Plrg1	Pleiotropic regulator 1	138.967	158.085	153.835	188.782	75.9334	76.2421	87.7471	72.8733	4	4	159.917	0.130793	78.199	0.0836904	2.045	0.00666113
G5E870	TRIPC_MOUSE	Trip12	E3 ubiquitin-protein ligase TRIP12	63.3692	78.413	67.4031	75.5165	34.802	35.5913	39.5723	29.2601	4	4	71.1754	0.0981459	34.8064	0.121995	2.04489	0.00468676
P31996	CD68_MOUSE	Cd68	Macrosialin	39.9844	26.2441	42.0265	36.0096				17.6686	4	1	36.0662	0.194322	17.6686	#DIV/0!	2.04126	#DIV/0!
Q61466	SMRD1_MOUSE	Smarcd1	SWI/SNF-related matrix-associated actin-dependent regulator of chromatin subfamily D member 1	138.102	113.193	93.5235	120.572	59.4674	67.2168	50.364	51.0135	4	4	116.348	0.158637	57.0154	0.139707	2.04063	0.00653897
Q91XX0	Q91XX0_MOUSE	Pcdhgc4	Protocadherin gamma C4	69.9403		2.5973		17.4348	15.7518	19.6562	18.3165	2	4	36.2688	1.31294	17.7898	0.0920248	2.03874	0.699987
P49135	ERCC3_MOUSE	Ercc3	General transcription and DNA repair factor IIH helicase subunit XPB	16.995	24.7278	12.0368	22.3955	6.26408	13.7304	8.0605		4	3	19.0388	0.298416	9.35166	0.41672	2.03587	0.0649584
P62317	SMD2_MOUSE	Snrpd2	Small nuclear ribonucleoprotein Sm D2	1573.51	1580.55	1512.05	1612.33	675.242	776.732	892.778	740.934	4	4	1569.61	0.0267103	771.421	0.118184	2.0347	0.00105362
Q8R2M2	TDIF2_MOUSE	Dnttip2	Deoxynucleotidyltransferase terminal-interacting protein 2	52.4296	40.2531	52.5122	52.8555	40.1438	12.1803	20.7221		4	3	49.5126	0.124731	24.3487	0.588538	2.03348	0.0566097
Q9DC48	PRP17_MOUSE	Cdc40	Pre-mRNA-processing factor 17	55.4711	49.58	49.4613	57.1052	25.8267	27.7925	28.0766	22.3782	4	4	52.9044	0.0749287	26.0185	0.100889	2.03334	0.00364051
Q8R2N2	UTP4_MOUSE	Utp4	U3 small nucleolar RNA-associated protein 4 homolog	78.8839	74.5953	59.5547	63.4411	35.9465	26.4618	39.0368	34.6655	4	4	69.1187	0.131824	34.0277	0.157732	2.03125	0.0116765
Q6WKZ7	NOSTN_MOUSE	Nostrin	Nostrin	53.0975	49.3463	49.673	53.0422			25.2609		4	1	51.2898	0.0401626	25.2609	#DIV/0!	2.0304	#DIV/0!
P24788	CD11B_MOUSE	Cdk11b	Cyclin-dependent kinase 11B	74.8461	78.3237	75.3277	78.5065	17.2158	50.8076	47.8869	35.3852	4	4	76.751	0.0251855	37.8239	0.403991	2.02917	0.0126136
Q9WUR2	ECI2_MOUSE	Eci2	Enoyl-CoA delta isomerase 2	231.122	268.524	330.04	272.292	121.873	142.434	151.349	128.334	4	4	275.495	0.148232	135.998	0.0982242	2.02573	0.00256207
Q9CZU3	MTREX_MOUSE	Mtrex	Exosome RNA helicase MTR4	64.0589	65.557	61.1028	89.3048	34.9364	33.9911	41.2388	28.0829	4	4	70.0059	0.185675	34.5623	0.155832	2.0255	0.02879
Q8BQP9	R7BP_MOUSE	Rgs7bp	Regulator of G-protein signaling 7-binding protein	103.539	121.606		102.696	60.2965	46.5379	46.1669	63.2449	3	4	109.28	0.0977546	54.0616	0.166182	2.02141	0.0431577
Q99MJ9	DDX50_MOUSE	Ddx50	ATP-dependent RNA helicase DDX50	91.461	82.7565	86.409	83.2824	45.0185	44.1683	42.0591	38.8885	4	4	85.9772	0.0464722	42.5336	0.0641848	2.0214	0.00012923
B2RY56	RBM25_MOUSE	Rbm25	RNA-binding protein 25	294.356	295.651	271.525	269.19	130.219	136.94	150.046	142.693	4	4	282.68	0.0504848	139.975	0.0602265	2.01951	0.000965489
P35762	CD81_MOUSE	Cd81	CD81 antigen	575.847	586.225	506.906	511.083	252.081	249.869	286.483	292.821	4	4	545.015	0.0767743	270.313	0.0832282	2.01623	0.00334342
Q8BH07	AR6P6_MOUSE	Arl6ip6	ADP-ribosylation factor-like protein 6-interacting protein 6	47.7379	66.3848	64.7151	63.549	30.0686				4	1	60.5967	0.142766	30.0686	#DIV/0!	2.01528	#DIV/0!
Q6A068	CDC5L_MOUSE	Cdc5l	Cell division cycle 5-like protein	167.636	185.945	178.72	199.281	89.4355	93.1714	94.7556	86.1804	4	4	182.896	0.0725408	90.8857	0.0423494	2.01237	0.00123292
Q9DBD5	PELP1_MOUSE	Pelp1	Proline-, glutamic acid- and leucine-rich protein 1	68.3827	99.3206	92.2696	110.657	36.2134	51.6097	52.7156	43.6684	4	4	92.6575	0.192839	46.0518	0.167157	2.01203	0.00839649
Q8BIQ5	CSTF2_MOUSE	Cstf2	Cleavage stimulation factor subunit 2	67.8973	82.4944	79.5481	104.076	38.9072	41.5325	51.3418	34.468	4	4	83.504	0.180752	41.5624	0.171835	2.00912	0.0226323
Q3URD3	SLMAP_MOUSE	Slmap	Sarcolemmal membrane-associated protein	117.914	118.937	150.056	123.18	55.5358	64.9009	81.8124	51.9351	4	4	127.522	0.119155	63.5461	0.210046	2.00676	0.000452911
P62996	TRA2B_MOUSE	Tra2b	Transformer-2 protein homolog beta	880.42	900.982	871.092	875.138	421.865	404.79	471.764	460.137	4	4	881.908	0.0150551	439.639	0.0717195	2.00598	0.000265763
Q5U4D8	SC5A6_MOUSE	Slc5a6	Sodium-dependent multivitamin transporter	26.7308	33.7567	27.4015	34.0774	20.2348	20.6932	10.0234	9.94796	4	4	30.4916	0.130101	15.2248	0.39755	2.00275	0.025919
P97310	MCM2_MOUSE	Mcm2	DNA replication licensing factor MCM2	29.4247	14.1204	23.8557	29.3148	14.2466	8.47856	13.5318		4	3	24.1789	0.297449	12.0857	0.260161	2.00063	0.0636825
Q8BJ71	NUP93_MOUSE	Nup93	Nuclear pore complex protein Nup93	187.12	171.308	188.562	205.726	98.3736	90.7582	105.43	81.8318	4	4	188.179	0.074763	94.0984	0.107733	1.99981	0.00260735
Q05920	PYC_MOUSE	Pc	Pyruvate carboxylase, mitochondrial	695.157	671.245	636.053	502.146	315.268	301.773	320.833	316.145	4	4	626.15	0.137603	313.505	0.0261363	1.99726	0.00593562
Q8R5J9	PRAF3_MOUSE	Arl6ip5	PRA1 family protein 3	786.066	779.319	788.3	794.506	394.296	404.438	376.379	401.748	4	4	787.048	0.00796487	394.215	0.0320663	1.99649	1.57635e-05
Q80ZW2	THEM6_MOUSE	Them6	Protein THEM6	11.72	19.6603	14.2092	15.3378	7.10973	7.06853	8.35566	7.99227	4	4	15.2318	0.217747	7.63155	0.0843707	1.9959	0.0227155
Q8C9B9	DIDO1_MOUSE	Dido1	Death-inducer obliterator 1	10.2152	6.50727	5.24918	15.6128	5.61143		5.50251	3.01148	4	3	9.39611	0.494859	4.70847	0.312341	1.99558	0.270618
Q8R180	ERO1A_MOUSE	Ero1a	ERO1-like protein alpha	71.8886	87.972	62.7193	64.1353	33.7872	35.2354	38.1236	36.5674	4	4	71.6788	0.161634	35.9284	0.0515532	1.99505	0.0111342
Q8BK63	KC1A_MOUSE	Csnk1a1	Casein kinase I isoform alpha	276.864	279.653	291.771	330.367	143.318	139.64	169.692	138.896	4	4	294.664	0.0837092	147.886	0.0991637	1.9925	0.0024276
E9Q634	MYO1E_MOUSE	Myo1e	Unconventional myosin-Ie	75.6115	77.2431	77.3957	77.8522		38.6724			4	1	77.0256	0.0126921	38.6724	#DIV/0!	1.99175	#DIV/0!
Q3URS9	MITOK_MOUSE	Ccdc51	Mitochondrial potassium channel	136.161	114.924	139.759	102.326	68.0243	69.3536	58.848	51.4632	4	4	123.292	0.144057	61.9223	0.135533	1.99108	0.00477246
P56395	CYB5_MOUSE	Cyb5a	Cytochrome b5	565.904	560.243	542.129	536.577	294.829	243.31	281.916	288.391	4	4	551.213	0.0255299	277.112	0.0835142	1.98914	0.000359177
P40630	TFAM_MOUSE	Tfam	Transcription factor A, mitochondrial	239.201	240.83	258.854	196.106	122.772	111.554	112.14	123.635	4	4	233.748	0.113917	117.525	0.0559071	1.98892	0.00523943
Q3U492	KCP_MOUSE	Kcp	Kielin/chordin-like protein	36.0676	32.3389	37.3514	32.0419			17.3288		4	1	34.45	0.0773291	17.3288	#DIV/0!	1.98802	#DIV/0!
Q99MN9	PCCB_MOUSE	Pccb	Propionyl-CoA carboxylase beta chain, mitochondrial	386.254	402.48	349.406	295.08	181.012	163.014	199.8	177.509	4	4	358.305	0.132964	180.334	0.0839365	1.9869	0.00737349
Q6P6L6	Q6P6L6_MOUSE	Gemin4	Gem (Nuclear organelle) associated protein 4		13.692	15.2456	16.7813	9.69233	6.25219	9.38422	5.38401	3	4	15.2396	0.101358	7.67819	0.283989	1.9848	0.0377482
Q9D6K5	SYJ2B_MOUSE	Synj2bp	Synaptojanin-2-binding protein	126.863	141.171	129.61	124.942	60.058	67.7285	67.2617	69.1524	4	4	130.647	0.0556704	66.0502	0.0616941	1.97799	0.000415035
Q6ZQH8	NU188_MOUSE	Nup188	Nucleoporin NUP188	101.032	89.2084	111.772	120.275	62.656	50.9388	51.2183	48.7393	4	4	105.572	0.127435	53.3881	0.117578	1.97744	0.00815602
Q3TBT3	STING_MOUSE	Sting1	Stimulator of interferon genes protein	99.8487	107.571	93.1977	63.2839	46.0141				4	1	90.9753	0.212945	46.0141	#DIV/0!	1.97712	#DIV/0!
Q9DBM2	ECHP_MOUSE	Ehhadh	Peroxisomal bifunctional enzyme	33.8066	42.7315	26.6306	33.2053		7.79412	24.7025	19.2415	4	3	34.0935	0.193956	17.246	0.500347	1.97689	0.221045
Q9D6Z1	NOP56_MOUSE	Nop56	Nucleolar protein 56	546.161	590.858	551.822	602.594	295.034	287.718	305.721	271.475	4	4	572.859	0.0489967	289.987	0.0496092	1.97546	0.000837227
P84089	ERH_MOUSE	Erh	Enhancer of rudimentary homolog	329.735	321.064	283.205	304.39	167.138	147.838	162.569	150.1	4	4	309.598	0.066213	156.911	0.0599329	1.97308	0.000891558
Q8VCM7	FIBG_MOUSE	Fgg	Fibrinogen gamma chain	745.762	239.47	242.213	257.248	18.433	24.6178	35.0823	675.439	4	4	371.173	0.673131	188.393	1.7239	1.97021	0.492386
O35887	CALU_MOUSE	Calu	Calumenin	726.932	660.694	544.022	541.168	309.249	308.821	333.942	304.593	4	4	618.204	0.147856	314.151	0.0425276	1.96785	0.00833919
P56581	TDG_MOUSE	Tdg	G/T mismatch-specific thymine DNA glycosylase	28.5981	31.8861	23.4988	44.0129	13.2539	25.3271	12.5218	13.9666	4	4	31.999	0.272539	16.2674	0.373052	1.96707	0.0538737
Q8CJ40	CROCC_MOUSE	Crocc	Rootletin	61.2736	64.0804	69.1313	45.2908	23.1566	33.4502	35.8212	29.5776	4	4	59.944	0.171754	30.5014	0.181355	1.96529	0.00887535
Q91YR7	PRP6_MOUSE	Prpf6	Pre-mRNA-processing factor 6	221.878	233.64	233.173	246.224	115.117	115.556	129.056	117.133	4	4	233.729	0.0425622	119.216	0.0555062	1.96056	0.000273247
Q8K205	Q8K205_MOUSE	Pop1	Processing of 1, ribonuclease P/MRP family, (S. cerevisiae)	22.2865	20.9722	20.925	23.9138	8.03512	12.1143	10.8236	14.0005	4	4	22.0244	0.0639665	11.2434	0.222823	1.95887	0.00283167
Q80Y32	Q80Y32_MOUSE	Hmgxb4	HMG box domain-containing 4	9.52371	10.9596	10.4206	11.9356	12.0468	3.14243	1.21997		4	3	10.7099	0.0942304	5.46973	1.05607	1.95803	0.321504
D4AFX7	D4AFX7_MOUSE	Dnajc13	DnaJ heat shock protein family (Hsp40) member C13	170.179	192.568	184.562	173.958	90.9678	94.0977	94.7753	89.1495	4	4	180.317	0.0564949	92.2476	0.0287139	1.9547	0.000218356
P62315	SMD1_MOUSE	Snrpd1	Small nuclear ribonucleoprotein Sm D1	517.278	521.975	526.174	505.75	280.405	240.923	303.884	234.509	4	4	517.794	0.0170211	264.93	0.124402	1.95445	0.000363355
Q9WUK4	RFC2_MOUSE	Rfc2	Replication factor C subunit 2	30.5217	35.5562	24.0422	42.2589	17.9552		15.9256		4	2	33.0948	0.233149	16.9404	0.0847172	1.9536	0.13491
Q62504	MINT_MOUSE	Spen	Msx2-interacting protein	11.3017	15.8406	8.29539	12.471	2.4864	4.24665	8.89123	8.91755	4	4	11.9772	0.2604	6.13546	0.53412	1.95212	0.120734
Q8K4Z5	SF3A1_MOUSE	Sf3a1	Splicing factor 3A subunit 1	332.98	366.041	349.888	400.766	190.175	190.815	189.628	172.795	4	4	362.419	0.0797685	185.853	0.0469134	1.95003	0.00239048
Q61838	PZP_MOUSE	Pzp	Pregnancy zone protein	35.2005	48.0161	29.5801	27.4916	6.95067	30.1928	16.8203		4	3	35.0721	0.262972	17.9879	0.648489	1.94976	0.050044
O70309	ITB5_MOUSE	Itgb5	Integrin beta-5	94.8113	96.5561	72.8068	75.5416	42.1151	31.5162	54.9441	45.9023	4	4	84.929	0.147052	43.6194	0.222355	1.94704	0.0308592
Q8BHJ6	SERC5_MOUSE	Serinc5	Serine incorporator 5	34.8171	32.1305	42.5092	34.8869	13.5901	19.1116	26.1812	15.3274	4	4	36.0859	0.12388	18.5526	0.300971	1.94506	0.00235948
Q9CPN8	IF2B3_MOUSE	Igf2bp3	Insulin-like growth factor 2 mRNA-binding protein 3	19.078	34.522	28.4904	38.3501	18.7996	15.0141	17.2458	10.9141	4	4	30.1101	0.278985	15.4934	0.221092	1.94342	0.08653
P03975	IGEB_MOUSE	Iap	IgE-binding protein	31.5256	17.8982	29.3976	29.0262	11.3897	11.8759	12.2033	20.0361	4	4	26.9619	0.227802	13.8762	0.296921	1.94302	0.0293904
Q8R1Z9	RN121_MOUSE	Rnf121	RING finger protein 121	24.6278	20.9756	24.2633	13.9565	8.46984	7.24019	9.19107	18.2819	4	4	20.9558	0.236061	10.7957	0.468271	1.94112	0.127387
P70261	PALD_MOUSE	Pald1	Paladin	66.8018	63.1915	60.1636	59.11	32.1275	38.3115	29.612	28.4232	4	4	62.3167	0.0554341	32.1185	0.137241	1.94021	0.000644024
P18581	CTR2_MOUSE	Slc7a2	Cationic amino acid transporter 2	64.9582	87.1149	83.3109	71.2502	42.5509	29.1991	38.0008	48.5281	4	4	76.6586	0.134671	39.5697	0.205905	1.9373	0.0241982
P97863	NFIB_MOUSE	Nfib	Nuclear factor 1 B-type	68.9075	66.4535	59.8499	62.8244	32.5743	31.3974	30.7423	38.5358	4	4	64.5088	0.0617954	33.3124	0.10698	1.93648	0.00153215
Q9D024	CCD47_MOUSE	Ccdc47	PAT complex subunit CCDC47	238.102	224.067	240.961	199.429	119.156	113.067	125.968	107.979	4	4	225.64	0.0840698	116.543	0.0666644	1.93612	0.00038156
Q8VEH8	ERLEC_MOUSE	Erlec1	Endoplasmic reticulum lectin 1	78.8894	112.586	102.205	87.8988	44.6784	53.9461	48.6003	50.1208	4	4	95.3948	0.15672	49.3364	0.0777156	1.93356	0.00447323
Q00899	TYY1_MOUSE	Yy1	Transcriptional repressor protein YY1	29.0796	12.0766	32.2968	27.0274	11.5526	10.499	17.212	12.764	4	4	25.1201	0.356767	13.0069	0.226972	1.93129	0.0429657
Q8C2Q3	RBM14_MOUSE	Rbm14	RNA-binding protein 14	305.811	297.145	309.568	360.234	118.028	199.643	188.581	153.924	4	4	318.189	0.0895953	165.044	0.223588	1.92791	0.0098423
P61219	RPAB2_MOUSE	Polr2f	DNA-directed RNA polymerases I, II, and III subunit RPABC2	32.5411	72.2108	56.6284	57.9017	23.4785	28.3009	36.3639	25.6166	4	4	54.8205	0.300024	28.44	0.198278	1.92759	0.0393153
Q6DVA0	LEMD2_MOUSE	Lemd2	LEM domain-containing protein 2	152.336	130.38	122.438	114.274	63.8309	55.3724	82.9584	67.6712	4	4	129.857	0.126024	67.4582	0.171071	1.925	0.0125888
Q5SV80	MYO19_MOUSE	Myo19	Unconventional myosin-XIX	18.5832	12.4407	28.6218	15.9513	9.8193				4	1	18.8993	0.367896	9.8193	#DIV/0!	1.9247	#DIV/0!
Q9CX30	YIF1B_MOUSE	Yif1b	Protein YIF1B	112.335	126.91	93.8578	107.692	52.1064	58.7475	50.0613	68.1304	4	4	110.199	0.123664	57.2614	0.142148	1.92448	0.00432541
Q3UVK0	ERMP1_MOUSE	Ermp1	Endoplasmic reticulum metallopeptidase 1	231.845	246.801	222.744	204.832	115.639	105.487	121.506	128.498	4	4	226.555	0.0774766	117.782	0.0826741	1.92351	0.00408937
Q4FK66	PR38A_MOUSE	Prpf38a	Pre-mRNA-splicing factor 38A	128.689	134.689	144.893	121.872	63.5235	56.0105	77.9599	78.3299	4	4	132.536	0.0736506	68.956	0.160188	1.92204	0.00321327
Q99KG5	LSR_MOUSE	Lsr	Lipolysis-stimulated lipoprotein receptor	98.0181	92.2887	70.0997	85.2701			45.0595		4	1	86.4192	0.139601	45.0595	#DIV/0!	1.91789	#DIV/0!
P21619	LMNB2_MOUSE	Lmnb2	Lamin-B2	1464.87	1385.27	1305.1	1545.63	727.007	740.815	757.693	750.307	4	4	1425.22	0.0725739	743.956	0.0178015	1.91573	0.00109638
Q8R3Q6	MIX23_MOUSE	Mix23	Protein MIX23	93.0173	64.7755	64.401	50.099	31.8628	32.4891	39.7684	38.0574	4	4	68.0732	0.2641	35.5444	0.111412	1.91516	0.0523337
P32261	ANT3_MOUSE	Serpinc1	Antithrombin-III	309.77	260.556	64.7226	69.7009	92.1234				4	1	176.187	0.723345	92.1234	#DIV/0!	1.91251	#DIV/0!
A0A2I3BR81	A0A2I3BR81_MOUSE	Nt5dc2	5'-nucleotidase domain-containing 2	164.118	210.417	223.32	192.819	103.854	104.457	103.979	102.103	4	4	197.668	0.129628	103.598	0.00994366	1.90803	0.00508499
P60122	RUVB1_MOUSE	Ruvbl1	RuvB-like 1	289.42	284.358	267.891	309.535	153.396	151.474	156.062	142.453	4	4	287.801	0.0596196	150.846	0.0391344	1.90791	0.0012372
Q3UL36	ARGL1_MOUSE	Arglu1	Arginine and glutamate-rich protein 1	392.009	423.604	413.205	420.966	233.637	197.973	230.595	203.825	4	4	412.446	0.034724	216.507	0.0841687	1.905	0.00108795
P62307	RUXF_MOUSE	Snrpf	Small nuclear ribonucleoprotein F	410.705	420.549	358.356	467.849	196.106	227.178	251.636	197.382	4	4	414.365	0.108369	218.075	0.1219	1.9001	0.0103288
Q3TZX8	NOL9_MOUSE	Nol9	Polynucleotide 5'-hydroxyl-kinase NOL9	16.806	30.8339	21.6797	19.0951	17.3793	12.2421	10.5666	6.36099	4	4	22.1037	0.278291	11.6372	0.391661	1.89939	0.0799101
P49282	NRAM2_MOUSE	Slc11a2	Natural resistance-associated macrophage protein 2	58.052	38.8305	18.3138	17.2761	17.8409	21.9847	9.00883	20.9309	4	4	33.1181	0.584585	17.4413	0.337719	1.89883	0.187237
P85094	ISC2A_MOUSE	Isoc2a	Isochorismatase domain-containing protein 2A	126.793	136.422	163.889	140.228	91.9652	67.0102	74.4105	65.405	4	4	141.833	0.111071	74.6977	0.162809	1.89876	0.0101945
D3Z286	D3Z286_MOUSE	Tmppe	Transmembrane protein with metallophosphoesterase domain	47.7518	48.7051	50.803	37.479	22.4679	40.002	16.6491	18.1988	4	4	46.1847	0.12866	24.3295	0.4412	1.89831	0.0264172
Q4VBE8	WDR18_MOUSE	Wdr18	WD repeat-containing protein 18	79.7079	78.5774	78.3476	96.8802	53.9955	48.9498	42.043	30.9462	4	4	83.3783	0.108192	43.9836	0.226842	1.89567	0.0228128
P70353	NFYC_MOUSE	Nfyc	Nuclear transcription factor Y subunit gamma	67.4004	79.2321	50.2984	89.8338	19.2711	50.8122	58.3184	22.9854	4	4	71.6912	0.236455	37.8468	0.518018	1.89425	0.124878
Q8BI72	CARF_MOUSE	Cdkn2aip	CDKN2A-interacting protein	16.4971	14.6727	15.1178	26.8564	9.03975	8.67535	11.5369	9.37635	4	4	18.286	0.315331	9.65709	0.133113	1.89353	0.0665771
Q9CY57	CHTOP_MOUSE	Chtop	Chromatin target of PRMT1 protein	29.487	38.4306	25.0361	34.1665	14.7131	15.0405	21.7591	15.7857	4	4	31.78	0.182273	16.8246	0.197339	1.8889	0.0395253
Q8JZX4	SPF45_MOUSE	Rbm17	Splicing factor 45	101.909	114.646	111.79	150.941	56.1892	74.9323	59.0896	63.638	4	4	119.822	0.179033	63.4623	0.129815	1.88807	0.0131668
Q9DB38	ZN580_MOUSE	Znf580	Zinc finger protein 580	29.4438	27.728	21.007	24.6687	10.5921	22.5957	7.4236	13.8705	4	4	25.7119	0.144158	13.6205	0.479925	1.88774	0.0241645
Q9EQK7	ICMT_MOUSE	Icmt	Protein-S-isoprenylcysteine O-methyltransferase	19.2697	17.0155	21.3567	22.4782	12.3426	8.66511	11.4011	10.0481	4	4	20.03	0.120301	10.6142	0.151192	1.88709	0.004106
Q91VC3	IF4A3_MOUSE	Eif4a3	Eukaryotic initiation factor 4A-III	838.638	854.816	798.683	825.213	433.328	441.715	467.187	415.688	4	4	829.338	0.0286388	439.48	0.0487418	1.88709	0.000274297
Q7TPD0	INT3_MOUSE	Ints3	Integrator complex subunit 3	56.8258	40.5066	50.9746	64.5118	20.4821	27.2636	32.7632	32.3502	4	4	53.2047	0.190189	28.2148	0.203075	1.8857	0.0200602
Q9CWX9	DDX47_MOUSE	Ddx47	Probable ATP-dependent RNA helicase DDX47	18.0454	22.0977	13.3485	31.9599	13.9326	12.2056	8.27906	10.9393	4	4	21.3629	0.370632	11.3391	0.209939	1.88399	0.0814251
Q8BHC9	FUT11_MOUSE	Fut11	Alpha-(1,3)-fucosyltransferase 11	55.8003	78.5934	70.7656	48.8939	19.8261	27.834	51.219	36.0416	4	4	63.5133	0.213808	33.7302	0.397495	1.88298	0.0395292
Q3UKJ7	SMU1_MOUSE	Smu1	WD40 repeat-containing protein SMU1	266.501	249.156	261.158	274.085	138.09	136.493	150.811	134.475	4	4	262.725	0.0399132	139.967	0.052719	1.87705	0.00038779
P54276	MSH6_MOUSE	Msh6	DNA mismatch repair protein Msh6	190.099		215.582	200.529	110.765	92.7626	110.778	117.032	3	4	202.07	0.0633998	107.834	0.0971148	1.87389	0.00772788
Q8BPS4	GP180_MOUSE	Gpr180	Integral membrane protein GPR180	14.7529	29.3254	18.1891	20.5255	11.05				4	1	20.6982	0.300555	11.05	#DIV/0!	1.87314	#DIV/0!
Q6NSQ9	G6PC3_MOUSE	G6pc3	Glucose-6-phosphatase 3	59.6866	68.717	88.464	90.1264	35.0964	36.6883	61.4932	30.6644	4	4	76.7485	0.194985	40.9856	0.339322	1.87257	0.0212122
Q8R173	ZDHC3_MOUSE	Zdhhc3	Palmitoyltransferase ZDHHC3	31.0234	39.932	37.4022	46.8695	20.904	18.7519	24.2322	19.0959	4	4	38.8068	0.168864	20.746	0.120915	1.87057	0.0201711
Q9CQ56	USE1_MOUSE	Use1	Vesicle transport protein USE1	11.0204	30.427	23.3242	25.1375	11.8043		11.5391	12.7443	4	3	22.4773	0.365294	12.0292	0.052647	1.86855	0.211054
Q8R3N1	NOP14_MOUSE	Nop14	Nucleolar protein 14	13.1787	27.4006	14.0234	27.0608	12.1659	6.11195	7.37024	18.1577	4	4	20.4159	0.385869	10.9514	0.499166	1.86422	0.113769
Q9D902	T2EB_MOUSE	Gtf2e2	General transcription factor IIE subunit 2	28.6359	10.4654	12.2764	37.3274	10.1295	11.5866	14.0208	11.8554	4	4	22.1763	0.585886	11.8981	0.134936	1.86385	0.233642
Q8CIG3	KDM1B_MOUSE	Kdm1b	Lysine-specific histone demethylase 1B	12.6863	22.5351	25.7395	25.4313	12.5032	10.2014	14.3549	9.34908	4	4	21.5981	0.283081	11.6021	0.195459	1.86156	0.0615499
Q61090	FZD7_MOUSE	Fzd7	Frizzled-7	26.623	35.3728	37.3092	23.2862		21.0242	12.0192		4	2	30.6478	0.22057	16.5217	0.385402	1.855	0.171456
Q9CQI7	RU2B_MOUSE	Snrpb2	U2 small nuclear ribonucleoprotein B''	247.444	254.077	235.258	228.337	122.234	135.699	136.394	126.329	4	4	241.279	0.048188	130.164	0.0537859	1.85365	0.000407529
Q8CDM1	ATAD2_MOUSE	Atad2	ATPase family AAA domain-containing protein 2	112.85	133.249	107.981	122.442		64.295			4	1	119.13	0.0937311	64.295	#DIV/0!	1.85287	#DIV/0!
P08752	GNAI2_MOUSE	Gnai2	Guanine nucleotide-binding protein G(i) subunit alpha-2	2011.41	1800.77	1734.9	1800.75	987.139	954.484	1034.57	990.432	4	4	1836.96	0.0655292	991.656	0.0331668	1.85241	0.00108571
O08992	SDCB1_MOUSE	Sdcbp	Syntenin-1	18.3921	20.5234	17.5649	21.5859	7.35982	3.64435	14.9332	16.2534	4	4	19.5166	0.0952599	10.5477	0.57306	1.85032	0.0659874
Q6P5B0	RRP12_MOUSE	Rrp12	RRP12-like protein	56.6645	68.7922	57.7395	61.6668	28.9851	35.4156	38.4668	29.4703	4	4	61.2157	0.0896748	33.0845	0.139901	1.85029	0.00309491
P51175	PPOX_MOUSE	Ppox	Protoporphyrinogen oxidase	66.0216	81.4028	76.278	58.8955	38.2752	38.6487	39.7348	36.265	4	4	70.6495	0.143159	38.2309	0.0379139	1.84797	0.0054634
Q66GT5	PTPM1_MOUSE	Ptpmt1	Phosphatidylglycerophosphatase and protein-tyrosine phosphatase 1	47.9491	46.7777	56.6604	32.1172	22.1549	17.5058	34.351	25.418	4	4	45.8761	0.221838	24.8574	0.286159	1.84557	0.0243178
Q9WTP6	KAD2_MOUSE	Ak2	Adenylate kinase 2, mitochondrial	534.393	555.137	586.816	468.694	281.521	297.249	307.76	275.862	4	4	536.26	0.0931196	290.598	0.0501953	1.84537	0.000923154
Q3TEW6	MPZL1_MOUSE	Mpzl1	Myelin protein zero-like protein 1	57.6595	51.4551	51.4732	39.2453	28.1755	23.4473	27.4296	29.2445	4	4	49.9583	0.15445	27.0742	0.0934494	1.84523	0.0142079
Q8BL97	SRSF7_MOUSE	Srsf7	Serine/arginine-rich splicing factor 7	1593.16	1504.42	1380.35	1514.83	825.875	714.786	876.046	831.605	4	4	1498.19	0.058724	812.078	0.0845088	1.84488	0.0017988
Q8BP40	PPA6_MOUSE	Acp6	Lysophosphatidic acid phosphatase type 6	112.016	95.8884	91.4805	84.824	43.5891	59.6015	61.795	43.3462	4	4	96.0522	0.120492	52.083	0.191787	1.84422	0.014029
Q9D1Q4	DPM3_MOUSE	Dpm3	Dolichol-phosphate mannosyltransferase subunit 3	125.938	152.988	162.257	142.111	96.2428	63.6337	77.7521	79.0279	4	4	145.823	0.107017	79.1641	0.168672	1.84204	0.0161859
O35604	NPC1_MOUSE	Npc1	NPC intracellular cholesterol transporter 1	118.646	103.258	87.1152	90.0428	63.9956	49.5748	58.0407	45.0812	4	4	99.7655	0.144472	54.1731	0.15636	1.84161	0.00455292
Q5SYD0	MYO1D_MOUSE	Myo1d	Unconventional myosin-Id	89.718	94.2065	91.8553	89.46		31.5133	36.614	80.7277	4	3	91.31	0.0241964	49.6183	0.545402	1.84025	0.129533
Q9CWZ3	RBM8A_MOUSE	Rbm8a	RNA-binding protein 8A	351.866	343.526	348.218	328.566	194.755	199.519	181.672	170.132	4	4	343.044	0.0298442	186.519	0.0711844	1.83919	5.8183e-05
Q9CZJ1	UTP11_MOUSE	Utp11	Probable U3 small nucleolar RNA-associated protein 11	24.4606	35.3331	27.4888	16.6854			15.4716	12.7952	4	2	25.992	0.296732	14.1334	0.133903	1.83905	0.300691
Q921M4	GOGA2_MOUSE	Golga2	Golgin subfamily A member 2	29.1366	28.4723	29.7425	33.2503	10.3685	19.9035	18.7815	16.5562	4	4	30.1504	0.0706688	16.4024	0.259495	1.83817	0.0104222
Q8CHT0	AL4A1_MOUSE	Aldh4a1	Delta-1-pyrroline-5-carboxylate dehydrogenase, mitochondrial	441.98	426.713	417.689	332.161	230.472	206.772	234.931	209.644	4	4	404.636	0.121951	220.455	0.0648938	1.83546	0.00359351
F8VQ70	F8VQ70_MOUSE	Scaper	S phase cyclin A-associated protein in the ER	28.6124	55.9176	44.8262	55.6567	20.0373	27.4191	24.4034	28.9985	4	4	46.2532	0.277732	25.2146	0.156375	1.83438	0.018478
P59708	SF3B6_MOUSE	Sf3b6	Splicing factor 3B subunit 6	514.347	415.415	416.354	470.612	245.408	207.118	303.059	234.94	4	4	454.182	0.105007	247.631	0.162864	1.83411	0.00856298
Q61069	USF1_MOUSE	Usf1	Upstream stimulatory factor 1	60.8751	70.095	60.3405	73.9204			36.1578		4	1	66.3077	0.10207	36.1578	#DIV/0!	1.83384	#DIV/0!
Q61165	SL9A1_MOUSE	Slc9a1	Sodium/hydrogen exchanger 1	42.7077	44.7324	35.5268	49.0641	26.0973	18.9941	22.8111	25.9196	4	4	43.0078	0.131331	23.4555	0.142192	1.83359	0.00720032
Q9CZN7	GLYM_MOUSE	Shmt2	Serine hydroxymethyltransferase, mitochondrial	373.027	394.592	424.688	366.278	206.534	210.917	216.224	216.414	4	4	389.646	0.0674904	212.522	0.022284	1.83344	0.000765198
Q8BGQ4	POMT2_MOUSE	Pomt2	Protein O-mannosyl-transferase 2	38.7947	35.3023	30.8912	18.8347	21.9503	21.7991	11.2134	12.6253	4	4	30.9557	0.281168	16.897	0.341888	1.83202	0.0168253
Q9R1S3	PIGN_MOUSE	Pign	GPI ethanolamine phosphate transferase 1	7.58351	15.5045	14.8514	14.2545	12.0306	5.82654		3.56252	4	3	13.0485	0.281941	7.13989	0.614036	1.82755	0.390851
Q3TNL8	IPRI_MOUSE	Itprip	Inositol 1,4,5-trisphosphate receptor-interacting protein	21.5988	19.6955	21.5345	18.862			11.1806		4	1	20.4227	0.0668029	11.1806	#DIV/0!	1.82662	#DIV/0!
Q99J56	DERL1_MOUSE	Derl1	Derlin-1	299.448	494.239	274.933	284.157	172.008	206.285	144.37	218.499	4	4	338.194	0.309053	185.291	0.18154	1.82521	0.0484505
Q9CR60	GOT1B_MOUSE	Golt1b	Vesicle transport protein GOT1B	123.78	181.281	188.181	170.189	95.9223	84.8211	86.4691	96.3468	4	4	165.858	0.174935	90.8898	0.0670681	1.82482	0.0210482
Q8JZR0	ACSL5_MOUSE	Acsl5	Long-chain-fatty-acid--CoA ligase 5	139.418	161.215	146.448	128.804	69.8492	85.9496	80.4501	79.8605	4	4	143.971	0.0944104	79.0273	0.0848451	1.82179	0.00142425
Q9EP69	SAC1_MOUSE	Sacm1l	Phosphatidylinositol-3-phosphatase SAC1	263.446	265.671	251.686	258.669	130.603	140.89	143.116	156.061	4	4	259.868	0.0238106	142.668	0.0733245	1.82149	0.000465756
Q9D1I5	MCEE_MOUSE	Mcee	Methylmalonyl-CoA epimerase, mitochondrial	61.6381	51.6384	57.2476	34.189	26.2259	32.7983	22.6215	30.7773	4	4	51.1783	0.235312	28.1057	0.162747	1.82092	0.0557684
Q8C3X2	CC90B_MOUSE	Ccdc90b	Coiled-coil domain-containing protein 90B, mitochondrial	29.2316	32.4685	49.453	37.527	21.7023	12.8048	20.9546	26.2298	4	4	37.17	0.238679	20.4229	0.273612	1.82002	0.0370462
Q91ZN5	S35B2_MOUSE	Slc35b2	Adenosine 3'-phospho 5'-phosphosulfate transporter 1	67.9596	65.7311	72.2878	58.6084	37.4352	37.0352	37.9971	32.9609	4	4	66.1467	0.0864053	36.3571	0.0632133	1.81936	0.000485213
Q569Z5	DDX46_MOUSE	Ddx46	Probable ATP-dependent RNA helicase DDX46	91.6687	95.8059	78.4668	102.78	51.8835	49.5905	65.9457	35.8982	4	4	92.1804	0.110954	50.8295	0.242044	1.81352	0.0345797
Q3TIX6	Q3TIX6_MOUSE	Fubp3	Far upstream element (FUSE)-binding protein 3	124.078	112.358	109.859	161.864	70.4322	71.0554	69.6558	69.1938	4	4	127.04	0.189148	70.0843	0.0117681	1.81267	0.0189234
Q9CQU3	RER1_MOUSE	Rer1	Protein RER1	171.345	133.537	161.758	152.806	81.0591	93.8847	96.7992	70.0569	4	4	154.862	0.104004	85.45	0.144309	1.81231	0.00857322
P62046	LRCH1_MOUSE	Lrch1	Leucine-rich repeat and calponin homology domain-containing protein 1	16.4493	28.1712	23.5855	52.5536	17.9562	17.2882	21.5476	9.90153	4	4	30.1899	0.519043	16.6734	0.293084	1.81066	0.271484
Q921I6	SH3B4_MOUSE	Sh3bp4	SH3 domain-binding protein 4	61.6976	59.9465	43.4121	58.0407	26.1907	40.1169	34.3119	22.8053	4	4	55.7742	0.15017	30.8562	0.254006	1.80755	0.0303025
P70333	HNRH2_MOUSE	Hnrnph2	Heterogeneous nuclear ribonucleoprotein H2	75.6841	52.5476	52.6541	68.1233	22.4911	53.3131	31.4274	30.6565	4	4	62.2523	0.185763	34.472	0.382786	1.80588	0.0952081
Q80UK8	INT2_MOUSE	Ints2	Integrator complex subunit 2	34.8921	34.5864	32.7528	45.0249		13.5653	27.2318		4	2	36.8141	0.150889	20.3986	0.473743	1.80474	0.336491
Q62095	DDX3Y_MOUSE	Ddx3y	ATP-dependent RNA helicase DDX3Y	293.047	310.138	282.716	152.036	134.942	140.006	156.442		4	3	259.484	0.279474	143.797	0.0781665	1.80452	0.00737567
Q61656	DDX5_MOUSE	Ddx5	Probable ATP-dependent RNA helicase DDX5	1175.5	1202.17	1151.06	1410.43	675.296	718.907	731.495	612.231	4	4	1234.79	0.0963233	684.482	0.0786745	1.80398	0.00733791
Q9CW03	SMC3_MOUSE	Smc3	Structural maintenance of chromosomes protein 3	87.753	78.1917	84.0552	113.488	43.0606	52.5504	61.9549	43.9516	4	4	90.872	0.171481	50.3794	0.17515	1.80375	0.033752
Q61112	CAB45_MOUSE	Sdf4	45 kDa calcium-binding protein	41.8792	27.6627	32.264	30.7394	27.6709	17.7819	20.0239	8.00813	4	4	33.1363	0.185136	18.3712	0.441049	1.80371	0.0132796
Q9D554	SF3A3_MOUSE	Sf3a3	Splicing factor 3A subunit 3	285.878	285.643	278.724	294.895	149.48	169.755	161.749	154.246	4	4	286.285	0.0231594	158.808	0.0558868	1.80272	0.000281742
Q8VDP6	CDIPT_MOUSE	Cdipt	CDP-diacylglycerol--inositol 3-phosphatidyltransferase	229.373	264.457	269.396	232.87	135.767	132.382	135.348	149.06	4	4	249.024	0.0836029	138.139	0.0538208	1.8027	0.00335909
Q8BKT7	THOC5_MOUSE	Thoc5	THO complex subunit 5 homolog	60.4845	71.6243	83.3205	56.4748	37.8222	31.4904	37.4971	44.1061	4	4	67.976	0.177585	37.7289	0.136571	1.80169	0.0296911
P70257	NFIX_MOUSE	Nfix	Nuclear factor 1 X-type	86.0772	78.6182	55.7381	69.2584	31.949	46.4449	48.1155	34.3282	4	4	72.423	0.180598	40.2094	0.205188	1.80115	0.0432073
Q9CYH6	RRS1_MOUSE	Rrs1	Ribosome biogenesis regulatory protein homolog	96.8373	98.7007	86.7026	105.989	43.8423	62.1486	53.2194	56.5503	4	4	97.0574	0.0819398	53.9402	0.142272	1.79935	0.0028656
O70152	DPM1_MOUSE	Dpm1	Dolichol-phosphate mannosyltransferase subunit 1	173.65	242.164	224.705	218.073	125.27	113.718	113.157	125.471	4	4	214.648	0.135848	119.404	0.0577352	1.79766	0.0117055
Q5FWI3	CEIP2_MOUSE	Cemip2	Cell surface hyaluronidase	67.7356	60.6106	57.8679	63.7114	29.0215	40.6756	36.8006	32.6035	4	4	62.4814	0.067842	34.7753	0.145437	1.79672	0.00833324
Q6A028	SWP70_MOUSE	Swap70	Switch-associated protein 70	61.1715	43.3292	68.5492	72.7389	40.0348	40.2515	29.255	27.506	4	4	61.4472	0.211413	34.2618	0.199323	1.79346	0.0649873
O55201	SPT5H_MOUSE	Supt5h	Transcription elongation factor SPT5	69.7063	84.6944	87.2797	97.5721	43.1801	48.289	53.8821	43.8595	4	4	84.8131	0.135653	47.3027	0.104364	1.79299	0.00743842
Q8VDP2	STEEP_MOUSE	Steep1	STING ER exit protein	21.6808	14.1005	23.8389	25.6791	10.6606	11.5889	13.0584	12.2793	4	4	21.3248	0.238495	11.8968	0.0857018	1.79248	0.0287302
Q0KL02	TRIO_MOUSE	Trio	Triple functional domain protein	291.836	286.719	341.817	299.02	179.764	163.377	173.379	164.075	4	4	304.848	0.0825236	170.149	0.0462317	1.79166	0.00158256
Q8QZY9	SF3B4_MOUSE	Sf3b4	Splicing factor 3B subunit 4	108.792	93.6459	83.0529	77.8975	39.5506	58.0621	66.2652	39.0121	4	4	90.8471	0.150162	50.7225	0.268731	1.79106	0.0343814
Q9EQP2	EHD4_MOUSE	Ehd4	EH domain-containing protein 4	77.6771	69.4627	68.5182	115.426	43.159	53.9952	44.4443	43.3225	4	4	82.771	0.267668	46.2302	0.112655	1.79041	0.061075
Q6PE01	SNR40_MOUSE	Snrnp40	U5 small nuclear ribonucleoprotein 40 kDa protein	242.996	280.173	245.516	273.68	132.355	164.099	144.494	141.323	4	4	260.591	0.0732006	145.568	0.0919229	1.79017	0.000404818
Q9JJE7	FADS3_MOUSE	Fads3	Fatty acid desaturase 3	85.4258	87.9382	65.0222	76.0824	60.4182	33.9385	30.5699	50.8114	4	4	78.6171	0.132288	43.9345	0.32123	1.78942	0.0145931
Q91X21	K2013_MOUSE	Kiaa2013	Uncharacterized protein KIAA2013	17.9912	28.7282	16.7149	28.0186	19.2447		8.64936	10.4874	4	3	22.8632	0.279509	12.7938	0.442535	1.78705	0.273223
Q31125	S39A7_MOUSE	Slc39a7	Zinc transporter SLC39A7	85.6815	110.924	103.646	91.0948	63.132	56.5117	39.8678	59.705	4	4	97.8366	0.117762	54.8041	0.18827	1.7852	0.0209337
Q91VM5	RMXL1_MOUSE	Rbmxl1	RNA binding motif protein, X-linked-like-1	509.363	509.899	511.654	568.999	307.074	281.084	311.018	277.19	4	4	524.979	0.0559321	294.091	0.0592182	1.78509	0.00168184
Q9CX83	ARMX1_MOUSE	Armcx1	Armadillo repeat-containing X-linked protein 1	33.6123	39.1835	27.8401	43.1774	14.2828	18.7594	28.0462	19.5345	4	4	35.9533	0.185837	20.1557	0.285133	1.78378	0.0615605
O88668	CREG1_MOUSE	Creg1	Protein CREG1	28.5595	45.0795	36.6434	25.078	24.6679	17.7612	21.8577	11.5992	4	4	33.8401	0.263671	18.9715	0.299099	1.78373	0.053616
Q64253	LY6E_MOUSE	Ly6e	Lymphocyte antigen 6E	151.091	133.45	136.211	149.01	89.2217	78.0244	84.4668	67.7179	4	4	142.44	0.0624816	79.8577	0.116501	1.78368	0.00246256
Q80V91	DTX3_MOUSE	Dtx3	Probable E3 ubiquitin-protein ligase DTX3	107.88	38.6631			31.7635	46.1774	44.0313	42.803	2	4	73.2715	0.667977	41.1938	0.156326	1.7787	0.562645
P47753	CAZA1_MOUSE	Capza1	F-actin-capping protein subunit alpha-1	423.327	442.111	402.965	423.582	233.837	243.359	237.17	237.062	4	4	422.996	0.0378027	237.857	0.0167354	1.77836	0.000116286
P26041	MOES_MOUSE	Msn	Moesin	241.416	229.793	241.353	250.079	146.899	129.622	134.373	130.419	4	4	240.66	0.0345877	135.328	0.0590318	1.77834	0.000296477
Q9D0B0	SRSF9_MOUSE	Srsf9	Serine/arginine-rich splicing factor 9	1922.99	2179.49	2238.44	2602.82	1189.86	1141.95	1476.52	1226.16	4	4	2235.93	0.125369	1258.62	0.118624	1.77649	0.00731113
Q61194	P3C2A_MOUSE	Pik3c2a	Phosphatidylinositol 4-phosphate 3-kinase C2 domain-containing subunit alpha	25.6217	22.0202	26.1518	31.4676				14.8324	4	1	26.3153	0.147994	14.8324	#DIV/0!	1.77418	#DIV/0!
O88559	MEN1_MOUSE	Men1	Menin	42.8883	57.0293	41.7287	47.8752	28.2512	27.9107	23.9772		4	3	47.3804	0.146968	26.713	0.0889233	1.77368	0.0431179
Q91VE6	MK67I_MOUSE	Nifk	MKI67 FHA domain-interacting nucleolar phosphoprotein	67.5246	75.0622	73.1941	74.4592	49.247	55.9246	35.7521	22.733	4	4	72.56	0.0474921	40.9142	0.360307	1.77347	0.0290303
P97452	BOP1_MOUSE	Bop1	Ribosome biogenesis protein BOP1	51.8112	65.5917	56.7377	63.1048	32.2241	27.8373	38.241	35.7139	4	4	59.3114	0.105161	33.5041	0.134668	1.77027	0.0101868
P83870	PHF5A_MOUSE	Phf5a	PHD finger-like domain-containing protein 5A	446.151	421.889	428.888	430.97	218.297	223.969	323.32	210.769	4	4	431.974	0.0236543	244.089	0.217531	1.76974	0.00686781
Q8K411	PREP_MOUSE	Pitrm1	Presequence protease, mitochondrial	111.464	117.93	125.408	117.784	70.5086	70.6002	70.4585	55.6355	4	4	118.147	0.0482683	66.8007	0.111431	1.76864	0.00153976
Q5SUQ9	CTC1_MOUSE	Ctc1	CST complex subunit CTC1	55.4579	38.5157	55.4533	63.5218	29.8474	26.3509	41.1124	23.2848	4	4	53.2372	0.197704	30.1489	0.258227	1.76581	0.0370177
Q8R1K1	UBAC2_MOUSE	Ubac2	Ubiquitin-associated domain-containing protein 2	49.5725	32.0398	31.5438	33.7094	12.3403	25.1129	24.9982	20.7357	4	4	36.7164	0.234791	20.7968	0.288234	1.76548	0.115793
P50428	ARSA_MOUSE	Arsa	Arylsulfatase A	60.8872	65.0452	31.4078	42.6402	18.7111	37.1623	32.8963	24.5865	4	4	49.9951	0.315145	28.3391	0.291979	1.76418	0.0991938
Q9Z2D6	MECP2_MOUSE	Mecp2	Methyl-CpG-binding protein 2	302.069	290.888	214.935	232.048	151.22	148.406	148.267	141.709	4	4	259.985	0.165231	147.4	0.0273463	1.7638	0.0116108
P70265	F262_MOUSE	Pfkfb2	6-phosphofructo-2-kinase/fructose-2,6-bisphosphatase 2	93.5707	109.908	64.8122	61.8692	32.439	57.8945	48.2531	48.781	4	4	82.54	0.28086	46.8419	0.225713	1.7621	0.0613765
Q9EPL9	ACOX3_MOUSE	Acox3	Peroxisomal acyl-coenzyme A oxidase 3	78.4935	71.1157	66.6565	59.2628	39.9686	39.3321	36.1784	41.1773	4	4	68.8821	0.117	39.1641	0.0544507	1.75881	0.00604321
P29699	FETUA_MOUSE	Ahsg	Alpha-2-HS-glycoprotein	48.4466	82.94	35.0257	35.907	31.8808	21.9866	29.5536	31.6165	4	4	50.5798	0.443404	28.7594	0.161112	1.75872	0.200267
Q8R0X7	SGPL1_MOUSE	Sgpl1	Sphingosine-1-phosphate lyase 1	173.48	198.532	205.071	175.173	109.274	94.0272	122.631	102.063	4	4	188.064	0.0856123	106.999	0.113463	1.75763	0.00257732
Q9R0I7	YLPM1_MOUSE	Ylpm1	YLP motif-containing protein 1	35.0798	42.528	41.5953	46.3328	25.8018	22.1005	26.2899	19.9894	4	4	41.384	0.112984	23.5454	0.128252	1.75762	0.0162246
Q9DAW6	PRP4_MOUSE	Prpf4	U4/U6 small nuclear ribonucleoprotein Prp4	99.6274	102.385	100.901	115.875	54.931	63.0249	62.4059	57.911	4	4	104.697	0.0719853	59.5682	0.0644745	1.7576	0.00210063
P70288	HDAC2_MOUSE	Hdac2	Histone deacetylase 2	111.312	136.924	118.313	185.883	74.2828	77.8167	98.4224	63.8118	4	4	138.108	0.243533	78.5834	0.184535	1.75747	0.0760506
Q91VH6	MEMO1_MOUSE	Memo1	Protein MEMO1	66.4078	58.8918	42.2658	53.1741	29.6393	34.9713	38.1915	22.9205	4	4	55.1849	0.184395	31.4306	0.212539	1.75577	0.0436581
Q8VCW8	ACSF2_MOUSE	Acsf2	Medium-chain acyl-CoA ligase ACSF2, mitochondrial	302.139	285.692	384.007	258.12	177.931	155.801	192.365	174.665	4	4	307.49	0.176097	175.19	0.0858556	1.75517	0.00959671
Q9D1M0	SEC13_MOUSE	Sec13	Protein SEC13 homolog	92.6138	112.007	89.3165	113.783	55.6039	60.1772	63.471	53.3131	4	4	101.93	0.125117	58.1413	0.0783791	1.75314	0.0107635
E9Q166	E9Q166_MOUSE	Atad2b	ATPase family, AAA domain-containing 2B	50.5314	63.1521	43.3309	49.7191	52.7314	15.217	19.7186	30.258	4	4	51.6834	0.16052	29.4812	0.567571	1.75309	0.11951
Q99JB2	STML2_MOUSE	Stoml2	Stomatin-like protein 2, mitochondrial	426.442	371.161	442.509	347.84	232.239	226.655	216.253	230.803	4	4	396.988	0.11286	226.487	0.0318874	1.7528	0.00608904
Q8R502	LRC8C_MOUSE	Lrrc8c	Volume-regulated anion channel subunit LRRC8C	53.9766	45.5801	48.6917	45.1911	28.8392	26.1729	29.253	26.2598	4	4	48.3599	0.0839328	27.6312	0.0594563	1.75019	0.000779004
O35166	GOSR2_MOUSE	Gosr2	Golgi SNAP receptor complex member 2	24.9794	33.7316	31.9389	33.1542	19.2741	10.4831	22.2437	18.7859	4	4	30.951	0.130871	17.6967	0.285137	1.74897	0.0391016
Q922Q8	LRC59_MOUSE	Lrrc59	Leucine-rich repeat-containing protein 59	969.735	1024.02	1132.51	991.436	611.007	584.616	595.948	564.625	4	4	1029.43	0.0701884	589.049	0.0331793	1.74761	0.00123845
P60898	RPB9_MOUSE	Polr2i	DNA-directed RNA polymerase II subunit RPB9	97.2676	104.898	94.2957	90.2672	50.6293	59.3616	63.345	48.0753	4	4	96.6821	0.0639522	55.3528	0.129949	1.74665	0.00140285
Q9R087	GPC6_MOUSE	Gpc6	Glypican-6	104.445	91.8611	105.876	85.084	55.3811	68.0593	43.6178	54.7065	4	4	96.8165	0.103714	55.4412	0.180237	1.74629	0.0180887
Q3TIX9	SNUT2_MOUSE	Usp39	U4/U6.U5 tri-snRNP-associated protein 2	86.0451	91.6446	77.1909	88.7462	48.9346	49.0579	50.5624	48.2493	4	4	85.9067	0.072686	49.2011	0.0198122	1.74603	0.00191943
Q0VEE6	ZN800_MOUSE	Znf800	Zinc finger protein 800	60.0046	52.7305	32.1391	37.4092	25.3664	14.6506	38.3338		4	3	45.5709	0.285163	26.1169	0.454089	1.74488	0.259239
Q8R2Y0	ABHD6_MOUSE	Abhd6	Monoacylglycerol lipase ABHD6	175.568	152.01	150.708	119.247	79.2235	85.366	91.4668	86.4211	4	4	149.383	0.154716	85.6193	0.0587112	1.74474	0.0164352
Q9JIX0	ENY2_MOUSE	Eny2	Transcription and mRNA export factor ENY2	76.1753	48.7089	45.5431	58.9537	44.3836	27.299	30.8786	28.9532	4	4	57.3453	0.240588	32.8786	0.237487	1.74415	0.00863523
Q8CGZ0	CHERP_MOUSE	Cherp	Calcium homeostasis endoplasmic reticulum protein	102.474	119.127	118.825	119.545	54.8011	69.0361	71.7639	68.3978	4	4	114.993	0.0726224	65.9997	0.11526	1.74232	1.71594e-05
Q91VN6	DDX41_MOUSE	Ddx41	Probable ATP-dependent RNA helicase DDX41	91.6486	60.9346	57.3778	64.6459	44.0098	42.2037	34.2246	37.364	4	4	68.6517	0.227464	39.4505	0.11339	1.7402	0.0196502
P59266	FITM2_MOUSE	Fitm2	Acyl-coenzyme A diphosphatase FITM2	37.142	80.0034	43.8108	42.0943	49.5915	27.5249	24.252	15.6876	4	4	50.7626	0.388038	29.264	0.49349	1.73464	0.205808
Q8BX90	FND3A_MOUSE	Fndc3a	Fibronectin type-III domain-containing protein 3A	86.7806	82.6164	75.067	72.114	37.6072	54.5062	47.0936	43.3138	4	4	79.1445	0.0852029	45.6302	0.155305	1.73448	0.00766964
Q6DFZ1	Q6DFZ1_MOUSE	Gbf1	Golgi-specific brefeldin A-resistance factor 1	55.9422	61.5127	67.4374	60.8127	33.2665	35.264	39.0208	34.116	4	4	61.4263	0.0767006	35.4168	0.0716677	1.73438	0.000217869
Q922U1	PRPF3_MOUSE	Prpf3	U4/U6 small nuclear ribonucleoprotein Prp3	125.693	151.714	126.024	141.395	83.3923	90.2957	80.0934	60.3625	4	4	136.207	0.0930237	78.536	0.163488	1.73432	0.00727531
P27773	PDIA3_MOUSE	Pdia3	Protein disulfide-isomerase A3	2576.57	2513.98	1995	1975.21	1280.4	1304.04	1379.55	1263.66	4	4	2265.19	0.143265	1306.91	0.0391609	1.73324	0.0114528
Q9WU40	MAN1_MOUSE	Lemd3	Inner nuclear membrane protein Man1	96.2519	104.494	100.936	97.37	45.0031	66.3118	50.225	68.7674	4	4	99.763	0.0374217	57.5768	0.203949	1.73269	0.00446427
Q9Z1P7	KANK3_MOUSE	Kank3	KN motif and ankyrin repeat domain-containing protein 3	66.532	67.6491	75.3899	72.711				40.8342	4	1	70.5705	0.0593643	40.8342	#DIV/0!	1.72822	#DIV/0!
P97386	DNLI3_MOUSE	Lig3	DNA ligase 3	72.8974	83.25	70.3093	110.032	49.8627	43.5839	52.9174	48.387	4	4	84.1222	0.215823	48.6877	0.0799091	1.72779	0.0376316
Q8VHZ7	IMP4_MOUSE	Imp4	U3 small nucleolar ribonucleoprotein protein IMP4	43.9691	42.8338	37.2942	40.6773	21.0403		26.6535		4	2	41.1936	0.0712804	23.8469	0.166442	1.72742	0.22339
Q8BW22	CREST_MOUSE	Ss18l1	Calcium-responsive transactivator	18.263	21.6299	16.655	20.9331		10.456	14.8931	8.29654	4	3	19.3702	0.119771	11.2152	0.299876	1.72714	0.129471
B1AZA5	TM245_MOUSE	Tmem245	Transmembrane protein 245	85.5	96.1064	91.1283	64.0061	46.8862	43.7486	56.5863	47.778	4	4	84.1852	0.167883	48.7498	0.112877	1.72688	0.0176458
Q9CXK8	NIP7_MOUSE	Nip7	60S ribosome subunit biogenesis protein NIP7 homolog	101.555	112.144	114.05	128.573	56.561	54.4482	90.3108	62.9307	4	4	114.081	0.0974367	66.0627	0.25071	1.72685	0.0134404
Q62189	SNRPA_MOUSE	Snrpa	U1 small nuclear ribonucleoprotein A	583.262	632.43	598.732	698.197	341.363	360.231	380.287	373.775	4	4	628.155	0.0812018	363.914	0.0472614	1.72611	0.00139378
Q8BMD6	TM260_MOUSE	Tmem260	Transmembrane protein 260	53.437	55.3823	42.7353	29.4272			30.4003	22.0354	4	2	45.2454	0.263488	26.2178	0.225605	1.72575	0.156308
Q6DFW4	NOP58_MOUSE	Nop58	Nucleolar protein 58	241.227	248.608	228.855	261.158	142.768	141.309	140.099	143.738	4	4	244.962	0.0552233	141.978	0.0112839	1.72535	0.000457733
Q9DBG7	SRPRA_MOUSE	Srpra	Signal recognition particle receptor subunit alpha	163.811	136.365	151.171	131.437	84.8432	87.7365	93.6665	71.757	4	4	145.696	0.100914	84.5008	0.109533	1.7242	0.00241361
Q9D7M8	RPB4_MOUSE	Polr2d	DNA-directed RNA polymerase II subunit RPB4	79.3463	85.9821	83.7167	95.6355	26.433	67.1726	56.3986		4	3	86.1701	0.0799009	50.0014	0.422183	1.72335	0.084354
P36371	TAP2_MOUSE	Tap2	Antigen peptide transporter 2	47.6081	33.397	45.783	70.2909		28.61			4	1	49.2698	0.311965	28.61	#DIV/0!	1.72212	#DIV/0!
Q01339	APOH_MOUSE	Apoh	Beta-2-glycoprotein 1	26.5481	24.7385	25.5727	20.9575	12.0494	16.8979	17.3249	10.6191	4	4	24.4542	0.100008	14.2228	0.238395	1.71936	0.00674529
Q6PHZ5	RB15B_MOUSE	Rbm15b	Putative RNA-binding protein 15B	55.5475	62.8644	55.2423	67.6847	36.936	41.9948	32.3649	29.1134	4	4	60.3347	0.100029	35.1023	0.15966	1.71883	0.0114257
Q9CXU0	MED10_MOUSE	Med10	Mediator of RNA polymerase II transcription subunit 10	24.6097	25.3558	30.9261	34.0725	7.99601		19.4328	22.748	4	3	28.741	0.157824	16.7256	0.462742	1.71838	0.0169934
Q921L3	TMCO1_MOUSE	Tmco1	Calcium load-activated calcium channel	373.579	352.426	375.372	296.143	198.601	187.606	220.216	208.075	4	4	349.38	0.105871	203.625	0.0681027	1.71581	0.00506984
O70503	DHB12_MOUSE	Hsd17b12	Very-long-chain 3-oxoacyl-CoA reductase	350.607	382.479	391.299	344.798	218.526	201.725	217.008	219.072	4	4	367.296	0.0627056	214.083	0.0386983	1.71567	0.00168758
Q9D0E1	HNRPM_MOUSE	Hnrnpm	Heterogeneous nuclear ribonucleoprotein M	535.816	524.709	504.689	594.075	301.747	324.564	342.658	291.311	4	4	539.822	0.0711224	315.07	0.0731427	1.71334	0.00486897
P97376	FRG1_MOUSE	Frg1	Protein FRG1	21.2311	48.8072	52.0711	60.9102	17.0237	22.9154		40.1942	4	3	45.7549	0.374386	26.7111	0.450845	1.71295	0.122272
Q91W59	RBMS1_MOUSE	Rbms1	RNA-binding motif, single-stranded-interacting protein 1	34.9418	46.6279	34.933	36.85				22.386	4	1	38.3382	0.146057	22.386	#DIV/0!	1.7126	#DIV/0!
O70318	E41L2_MOUSE	Epb41l2	Band 4.1-like protein 2	179.448	219.226	219.957	231.495	116.951	117.087	133.443	129.273	4	4	212.531	0.107091	124.189	0.0680581	1.71136	0.00253112
Q8K3Z9	PO121_MOUSE	Pom121	Nuclear envelope pore membrane protein POM 121	59.4017	32.8814	22.8109	28.0981		20.5829	15.5839	26.6183	4	3	35.798	0.454339	20.9284	0.26401	1.7105	0.15437
Q9Z239	PLM_MOUSE	Fxyd1	Phospholemman	43.8967	19.3782	27.1428	48.9676		10.1584	26.1583	24.8718	4	3	34.8463	0.398996	20.3962	0.43584	1.70847	0.232977
P52293	IMA1_MOUSE	Kpna2	Importin subunit alpha-1	11.1301	28.0002	19.0625	26.5144	8.61407	17.3216	8.83545	14.821	4	4	21.1768	0.366238	12.398	0.351958	1.70808	0.0252538
Q8K4B0	MTA1_MOUSE	Mta1	Metastasis-associated protein MTA1	38.4782	46.6514	43.2116	48.0558	21.7251	28.8793	32.4128	20.2976	4	4	44.0993	0.096697	25.8287	0.22363	1.70737	0.013851
P70295	AUP1_MOUSE	Aup1	Lipid droplet-regulating VLDL assembly factor AUP1	29.3745	28.7918	31.8121	31.9796	21.5714	13.2765	18.5536	18.2671	4	4	30.4895	0.0538765	17.9171	0.191767	1.70169	0.00479757
Q9QXE0	HACL1_MOUSE	Hacl1	2-hydroxyacyl-CoA lyase 1	15.0097	8.80264	18.3849	14.3367	13.1452	4.5953	10.2713	5.27845	4	4	14.1335	0.280949	8.32256	0.491583	1.69821	0.0408609
Q8BW75	AOFB_MOUSE	Maob	Amine oxidase [flavin-containing] B	710.324	795.992	956.659	744.21	472.678	411.7	556.491	449.363	4	4	801.796	0.136052	472.558	0.129797	1.69672	0.0033181
O70622	RTN2_MOUSE	Rtn2	Reticulon-2		16.4845	4.60276	19.4786	3.53458	13.2413	7.28239	7.82945	3	4	13.522	0.581867	7.97193	0.50151	1.6962	0.430705
Q2HXL6	EDEM3_MOUSE	Edem3	ER degradation-enhancing alpha-mannosidase-like protein 3			26.2785	19.4114	9.7993	18.0676	13.0473	12.9652	2	4	22.845	0.212553	13.4699	0.253742	1.69601	0.211387
Q9WTM5	RUVB2_MOUSE	Ruvbl2	RuvB-like 2	315.052	307.964	311.369	356.479	176.389	203.652	202.402	179.305	4	4	322.716	0.0703219	190.437	0.0766409	1.69461	0.00425937
Q9JI39	ABCBA_MOUSE	Abcb10	ATP-binding cassette sub-family B member 10, mitochondrial	36.1909	40.6068	48.0618	28.7388	19.9234	28.0018	19.6918	23.0549	4	4	38.3996	0.21073	22.668	0.170838	1.694	0.0453268
Q9D8B6	F210B_MOUSE	Fam210b	Protein FAM210B, mitochondrial	180.799	193.763	192.434	151.674	121.952	118.145	58.7866	125.423	4	4	179.667	0.108811	106.077	0.298525	1.69375	0.0466985
P70227	ITPR3_MOUSE	Itpr3	Inositol 1,4,5-trisphosphate receptor type 3	148.138	158.005	167.907	167.646	117.942	140.902	25.6923		4	3	160.424	0.0585803	94.8454	0.642928	1.69143	0.252561
P53026	RL10A_MOUSE	Rpl10a	60S ribosomal protein L10a	1973.88	2012.21	1981.97	1966.89	1112.81	1210.41	1255.41	1118.61	4	4	1983.74	0.0100602	1174.31	0.0597414	1.68928	0.000116424
Q9Z2F7	BNI3L_MOUSE	Bnip3l	BCL2/adenovirus E1B 19 kDa protein-interacting protein 3-like	65.7747	24.9243	39.2014	38.2604	33.602	26.946	24.5353	14.5162	4	4	42.0402	0.407077	24.8999	0.31781	1.68837	0.10106
Q99LB2	DHRS4_MOUSE	Dhrs4	Dehydrogenase/reductase SDR family member 4	164.973	158.811	175.327	176.393	85.6168	100.395	114.136	100.801	4	4	168.876	0.0500893	100.237	0.11624	1.68476	0.0009339
Q9D0T1	NH2L1_MOUSE	Snu13	NHP2-like protein 1	1033.52	1108.59	1090.73	1109.51	667.27	649.541	654.255	606.375	4	4	1085.59	0.0329516	644.36	0.0409866	1.68475	0.000589739
A2A7B5	A2A7B5_MOUSE	Prdm2	PR domain-containing 2, with ZNF domain	36.4409	39.1897	27.7806	26.6569		23.6253	13.8583	20.4235	4	3	32.517	0.191804	19.3024	0.257952	1.68461	0.0536879
Q3U284	TM231_MOUSE	Tmem231	Transmembrane protein 231	14.6648	10.4222	16.8302	6.16804	9.22972	7.10543	5.55101	6.65893	4	4	12.0213	0.392919	7.13627	0.215944	1.68454	0.141127
Q9QYI4	DJB12_MOUSE	Dnajb12	DnaJ homolog subfamily B member 12	112.835	89.8599	65.9299	68.0691	59.7724	40.1072	62.3693	37.8207	4	4	84.1735	0.260824	50.0174	0.256738	1.68288	0.0575159
Q9D0P0	EBPL_MOUSE	Ebpl	Emopamil-binding protein-like	34.9776	37.2994	33.6275	29.0266	23.7891	30.3753	16.1024	9.91271	4	4	33.7328	0.103303	20.0449	0.445227	1.68286	0.0168678
Q8BGP6	S2540_MOUSE	Slc25a40	Probable mitochondrial glutathione transporter SLC25A40	64.9518	48.3428	78.3728	61.15	40.1108	29.1938	40.7579	40.3097	4	4	63.2043	0.195538	37.593	0.149124	1.68128	0.00871344
Q8BHS3	RBM22_MOUSE	Rbm22	Pre-mRNA-splicing factor RBM22	88.0978	64.3954	72.0659	81.4295	39.6757	43.6924	49.8893	48.7851	4	4	76.4972	0.13606	45.5106	0.104031	1.68086	0.0167424
Q8BFZ9	ERLN2_MOUSE	Erlin2	Erlin-2	457.363	511.102	527.721	438.988	287.617	285.811	296.672	281.669	4	4	483.793	0.0875448	287.942	0.0219839	1.68018	0.00190771
E9Q411	E9Q411_MOUSE	Nbas	Neuroblastoma-amplified sequence	45.4703	58.4217	46.332	50.7706	25.9173	32.3191	29.2803	32.1638	4	4	50.2486	0.117873	29.9201	0.100677	1.67943	0.00200707
P29416	HEXA_MOUSE	Hexa	Beta-hexosaminidase subunit alpha	126.497	157.136	122.581	124.304	88.1838	74.391	74.616	79.2489	4	4	132.63	0.123774	79.1099	0.0815356	1.67652	0.0125821
Q9R0D8	WDR54_MOUSE	Wdr54	WD repeat-containing protein 54		113.311	125.15	125.715	84.3506	86.5521	65.625	53.2614	3	4	121.392	0.0576978	72.4473	0.219013	1.67559	0.0601548
Q9R118	HTRA1_MOUSE	Htra1	Serine protease HTRA1	20.6397	11.9255	11.8611	13.2653	8.63581	10.0461	6.67142	9.09186	4	4	14.4229	0.290841	8.6113	0.164956	1.67488	0.0757273
Q9Z0X1	AIFM1_MOUSE	Aifm1	Apoptosis-inducing factor 1, mitochondrial	391.723	401.264	446.79	348.435	245.41	231.137	244.243	228.162	4	4	397.053	0.101616	237.238	0.0373424	1.67365	0.00277877
Q80SY5	PR38B_MOUSE	Prpf38b	Pre-mRNA-splicing factor 38B	53.5714	31.5851	50.1101	45.8566	37.331	23.2704	20.4251	27.2036	4	4	45.2808	0.21334	27.0575	0.273172	1.6735	0.0257559
Q9JMD0	ZN207_MOUSE	Znf207	BUB3-interacting and GLEBS motif-containing protein ZNF207	186.086	200.657	186.802	266.93	109.745	140.783	137.255	114.7	4	4	210.119	0.183055	125.621	0.124733	1.67264	0.0358514
P20029	BIP_MOUSE	Hspa5	Endoplasmic reticulum chaperone BiP	2242.15	2150.27	1959.65	1938.53	1261.61	1230.25	1248.56	1217.16	4	4	2072.65	0.0712976	1239.39	0.0158351	1.67231	0.00120723
Q923B6	STEA4_MOUSE	Steap4	Metalloreductase STEAP4	72.1435	51.8674	71.3747	45.5444	20.5243	42.1909	38.6399	42.7277	4	4	60.2325	0.225151	36.0207	0.291192	1.67216	0.118371
Q8VHR5	P66B_MOUSE	Gatad2b	Transcriptional repressor p66-beta	38.815	25.9937	20.9203	30.9524	14.7575	21.1442	20.852	13.049	4	4	29.1703	0.261341	17.4507	0.238208	1.67159	0.126454
P63139	NFYB_MOUSE	Nfyb	Nuclear transcription factor Y subunit beta	41.7362	28.1365	46.2254	42.6947	31.2531	19.2127	27.2703	17.2918	4	4	39.6982	0.200156	23.757	0.278136	1.67101	0.0255344
P97760	RPB3_MOUSE	Polr2c	DNA-directed RNA polymerase II subunit RPB3	69.2273	89.3476	87.1825	74.9948	47.2311	54.8861	45.4461	44.4444	4	4	80.1881	0.120463	48.0019	0.0985785	1.67052	0.00434164
Q6ZQ88	KDM1A_MOUSE	Kdm1a	Lysine-specific histone demethylase 1A	54.5841	41.492	37.7982	47.6567	24.2366	29.62	29.3178	25.5562	4	4	45.3828	0.162171	27.1826	0.0992238	1.66955	0.0353296
Q9Z1Q2	ABHGA_MOUSE	Abhd16a	Phosphatidylserine lipase ABHD16A	182.553	172.899	159.504	159.152	108.327	91.3605	98.7569	106.086	4	4	168.527	0.0672332	101.133	0.0760442	1.6664	0.00185473
Q8C419	GP158_MOUSE	Gpr158	Probable G-protein coupled receptor 158				58.3606	41.3441	27.5038	31.6551	39.6526	1	4	58.3606	#DIV/0!	35.0389	0.187343	1.66559	#DIV/0!
Q8C878	UBA3_MOUSE	Uba3	NEDD8-activating enzyme E1 catalytic subunit	206.248	155.478	11.3434		69.4052	85.0961	70.8816	73.5648	3	4	124.356	0.813071	74.7369	0.0952343	1.66392	0.483225
Q8R086	SUOX_MOUSE	Suox	Sulfite oxidase, mitochondrial	124.398	130.589	112.31	95.5588	76.8743	68.7521	78.6309	54.1407	4	4	115.714	0.133369	69.5995	0.160463	1.66257	0.00448348
Q9R0U0	SRS10_MOUSE	Srsf10	Serine/arginine-rich splicing factor 10	365.942	429.822	387.881	363.559	225.553	225.99	240.061	239.87	4	4	386.801	0.079366	232.869	0.0352011	1.66103	0.00303502
P35980	RL18_MOUSE	Rpl18	60S ribosomal protein L18	2231.71	2295.73	2353.86	2319.34	1410.12	1382.54	1464.93	1282.44	4	4	2300.16	0.0223895	1385.01	0.055215	1.66076	0.00025942
Q3URQ4	Q3URQ4_MOUSE	Fam8a1	Family with sequence similarity 8, member A1	30.446	32.5078	40.3431	32.7704	20.6625	16.2666	27.7164	17.3503	4	4	34.0168	0.127693	20.499	0.251828	1.65944	0.00269579
A0A571BF58	A0A571BF58_MOUSE	Neb	Nebulin	71.268	134.675	119.266	23.3511	50.2831	58.9215	53.6783	47.2225	4	4	87.14	0.57808	52.5264	0.0954362	1.65898	0.226846
Q9DBY8	NVL_MOUSE	Nvl	Nuclear valosin-containing protein-like	23.4398	43.3841	47.9204	38.5814	12.6029	35.9207	25.0585	18.9652	4	4	38.3314	0.277445	23.1368	0.428948	1.65673	0.0246405
Q99J19	SIM11_MOUSE	Smim11	Small integral membrane protein 11	16.2499	14.7311	24.7302	25.4384	9.35774		19.5721	7.81003	4	3	20.2874	0.2751	12.2466	0.521864	1.65657	0.126571
Q62093	SRSF2_MOUSE	Srsf2	Serine/arginine-rich splicing factor 2	2603.3	2206.56	2496.56	2438.26	1532.91	1427.93	1583.25	1353.69	4	4	2436.17	0.0688109	1474.45	0.0700487	1.65226	0.000919113
Q8VCY6	UTP6_MOUSE	Utp6	U3 small nucleolar RNA-associated protein 6 homolog	26.5754	39.5541	37.1502	34.7781	23.0547	27.7801	15.8067	17.0218	4	4	34.5144	0.163422	20.9158	0.266141	1.65016	0.0397599
Q91WM2	HDHD5_MOUSE	Hdhd5	Haloacid dehalogenase-like hydrolase domain-containing 5	34.0393	37.4923	26.1207	20.3538	18.6445	22.6004	11.4959	18.8398	4	4	29.5015	0.262237	17.8952	0.259198	1.64858	0.0410511
Q8K1E0	STX5_MOUSE	Stx5	Syntaxin-5	37.0674	33.7129	22.223	29.3689		9.38583	20.3586	26.0236	4	3	30.593	0.209476	18.5893	0.455036	1.64573	0.307537
Q91ZG2	MPPD1_MOUSE	Mpped1	Metallophosphoesterase domain-containing protein 1	76.5671	93.1718	74.5325	82.2062	34.6541	52.9591	46.3687	64.4501	4	4	81.6194	0.102398	49.608	0.251136	1.64529	0.0108998
A2A4P0	DHX8_MOUSE	Dhx8	ATP-dependent RNA helicase DHX8	14.8366	15.4509	19.5059	20.2386	10.2297	5.2769	22.023	5.09952	4	4	17.508	0.157515	10.6573	0.745166	1.64282	0.168542
Q9D0S9	HINT2_MOUSE	Hint2	Adenosine 5'-monophosphoramidase HINT2	175.204	181.78	193.254	136.634	98.5586	114.205	108.143	97.4498	4	4	171.718	0.142966	104.589	0.0765759	1.64183	0.00670687
Q921Y4	MFSD5_MOUSE	Mfsd5	Molybdate-anion transporter	10.4495	11.9244	14.7996	18.7884	5.48671	10.3648	8.35507	9.95904	4	4	13.9905	0.262565	8.54141	0.259163	1.63796	0.0372537
Q8R332	NUP58_MOUSE	Nup58	Nucleoporin p58/p45	56.6602	41.1264	38.7253	41.2276	23.5921	28.7913	27.4734	28.6675	4	4	44.4349	0.185257	27.1311	0.0896758	1.63779	0.0461431
P61358	RL27_MOUSE	Rpl27	60S ribosomal protein L27	2441.78	2397.58	2305.24	2451.91	1376.83	1592.01	1589.61	1302.06	4	4	2399.13	0.0278806	1465.13	0.101223	1.63749	0.00285284
P62849	RS24_MOUSE	Rps24	40S ribosomal protein S24	1687.41	1771.47	1852.61	1963.95	1110.39	1300.87	1154.44	886.54	4	4	1818.86	0.0648316	1113.06	0.154138	1.63411	0.0128758
Q61687	ATRX_MOUSE	Atrx	Transcriptional regulator ATRX	53.8969	51.2991	52.742	65.3659	29.3047	37.953	38.0706	31.5817	4	4	55.826	0.115504	34.2275	0.130532	1.63103	0.0202018
Q6Y7W8	GGYF2_MOUSE	Gigyf2	GRB10-interacting GYF protein 2	20.7985	48.6534	53.9744	54.1368	28.0679	26.7561	28.4274	25.812	4	4	44.3908	0.358929	27.2658	0.0442448	1.62807	0.129131
Q91WE6	CDKAL_MOUSE	Cdkal1	Threonylcarbamoyladenosine tRNA methylthiotransferase	39.1863	31.012	22.0867	33.7234	19.3722				4	1	31.5021	0.226601	19.3722	#DIV/0!	1.62615	#DIV/0!
Q9Z2X1	HNRPF_MOUSE	Hnrnpf	Heterogeneous nuclear ribonucleoprotein F	260.123	309.105	286.285	311.893	155.27	188.514	212.526	161.864	4	4	291.852	0.0824482	179.543	0.146306	1.62552	0.005832
Q6PDM2	SRSF1_MOUSE	Srsf1	Serine/arginine-rich splicing factor 1	2071.16	2026.4	2097.92	2048.29	1247.43	1259.68	1346.37	1225.24	4	4	2060.94	0.0148896	1269.68	0.041803	1.6232	2.95473e-05
Q9R0G7	ZEB2_MOUSE	Zeb2	Zinc finger E-box-binding homeobox 2	35.6299	27.8456	31.5097	45.0068		14.0431	29.1448		4	2	34.998	0.211196	21.5939	0.494514	1.62073	0.391971
Q91YW3	DNJC3_MOUSE	Dnajc3	DnaJ homolog subfamily C member 3	103.932	107.062	123.282	88.1519	67.8859	63.0033	76.0883	53.9826	4	4	105.607	0.136347	65.24	0.14171	1.61875	0.0010031
Q62192	CD180_MOUSE	Cd180	CD180 antigen	18.8059	6.24652	10.4534	11.0457	4.89214	6.65929	10.6257	6.61433	4	4	11.6379	0.449784	7.19786	0.337431	1.61685	0.276804
Q8BZH4	POGZ_MOUSE	Pogz	Pogo transposable element with ZNF domain	57.9518	47.9562	32.4778	52.3151	31.5975	27.0676	37.6449	21.6419	4	4	47.6752	0.22919	29.488	0.23034	1.61677	0.10866
Q9WTS6	TEN3_MOUSE	Tenm3	Teneurin-3	173.334	116.101	49.6171	169.945	76.6259	81.1082	82.9073	74.3579	4	4	127.249	0.455928	78.7498	0.0500726	1.61587	0.213859
Q99KG3	RBM10_MOUSE	Rbm10	RNA-binding protein 10	45.6895	62.1149	51.7895	63.6679		49.9931	18.2883	35.4514	4	3	55.8154	0.153455	34.5776	0.458981	1.61421	0.0619588
Q99KN9	EPN4_MOUSE	Clint1	Clathrin interactor 1	82.1919	91.4902	76.176	89.9497	44.0772	54.0103	51.2521	61.2383	4	4	84.9519	0.0838887	52.6445	0.134789	1.61369	0.00219528
Q61136	PRP4B_MOUSE	Prpf4b	Serine/threonine-protein kinase PRP4 homolog	66.769	86.7059	85.4323	113.411	54.3272	65.4958	49.762	48.7911	4	4	88.0795	0.217866	54.594	0.140275	1.61336	0.0610153
Q99MR3	S12A9_MOUSE	Slc12a9	Solute carrier family 12 member 9	106.132	99.4893	100.889	108.031	61.63	68.8146	70.0359	56.823	4	4	103.635	0.0395057	64.3259	0.0967987	1.6111	0.00459145
P14115	RL27A_MOUSE	Rpl27a	60S ribosomal protein L27a	3119.12	3068.68	3325.05	3113.59	1981.79	1993.54	2109.15	1757.43	4	4	3156.61	0.0362865	1960.48	0.0750119	1.61012	0.000284424
P13864	DNMT1_MOUSE	Dnmt1	DNA (cytosine-5)-methyltransferase 1	60.0653	77.6952	69.4477	101.242	49.8952	45.9626	51.7639	43.9842	4	4	77.1125	0.228563	47.9015	0.0742965	1.60982	0.066788
Q3TCN2	PLBL2_MOUSE	Plbd2	Putative phospholipase B-like 2	117.487	130.479	109.233	103.972	80.1317	52.3077	80.1561	73.8903	4	4	115.293	0.100193	71.6214	0.184428	1.60975	0.0331256
Q61334	BAP29_MOUSE	Bcap29	B-cell receptor-associated protein 29	52.4017	63.7091	54.4621	64.8799	29.471	37.2525	39.8262	39.9325	4	4	58.8632	0.107804	36.6206	0.134482	1.60738	0.00349477
Q923G2	RPAB3_MOUSE	Polr2h	DNA-directed RNA polymerases I, II, and III subunit RPABC3	31.5112	31.4548	30.4295	34.4782	14.1663	17.6426	25.6003	22.1453	4	4	31.9684	0.0546002	19.8886	0.252246	1.60737	0.019503
P14602	HSPB1_MOUSE	Hspb1	Heat shock protein beta-1	44.6935	32.2351	36.8726	46.6662			36.8597	13.1035	4	2	40.1168	0.168135	24.9816	0.672422	1.60586	0.499755
Q8BXN9	TM87A_MOUSE	Tmem87a	Transmembrane protein 87A	55.9612	71.1881	59.4281	47.8354	28.2332	39.6884	40.0471	38.0241	4	4	58.6032	0.165437	36.4982	0.152885	1.60565	0.0194374
Q80U93	NU214_MOUSE	Nup214	Nuclear pore complex protein Nup214	26.4098	28.7653	26.8992	36.7629			16.2863	20.724	4	2	29.7093	0.161925	18.5052	0.169571	1.60546	0.127861
Q8BXA1	GOLI4_MOUSE	Golim4	Golgi integral membrane protein 4	57.9354	56.5636	59.407	43.3485	64.9127		2.80951		4	2	54.3136	0.136277	33.8611	1.29687	1.60401	0.578088
Q3UQN2	FCHO2_MOUSE	Fcho2	F-BAR domain only protein 2	25.9852	17.8119	20.3983	24.77	6.13151	16.541	19.2081	13.5913	4	4	22.2414	0.171064	13.868	0.407039	1.60379	0.158928
P09602	HMGN2_MOUSE	Hmgn2	Non-histone chromosomal protein HMG-17	207.146	222.614	217.264	277.856	147.032	146.89	156.875	126.451	4	4	231.22	0.137295	144.312	0.0886397	1.60222	0.0282763
Q80W68	KIRR1_MOUSE	Kirrel1	Kin of IRRE-like protein 1	30.8538	21.0308	11.657	18.6358			12.834		4	1	20.5444	0.386499	12.834	#DIV/0!	1.60078	#DIV/0!
Q8K012	FBP1L_MOUSE	Fnbp1l	Formin-binding protein 1-like	81.9508	85.9879	90.4345	75.6596	50.6999	49.3292	57.2434	51.4416	4	4	83.5082	0.0751492	52.1785	0.0668498	1.60043	0.00125964
O35683	NDUA1_MOUSE	Ndufa1	NADH dehydrogenase [ubiquinone] 1 alpha subcomplex subunit 1	88.9998		90.0688		71.2044	37.8952	61.5903	53.1386	2	4	89.5343	0.00844254	55.9571	0.252392	1.60005	0.144444
Q9CRD2	EMC2_MOUSE	Emc2	ER membrane protein complex subunit 2	226.375	244.968	237.05	190.979	154.732	137.735	132.265	137.459	4	4	224.843	0.105971	140.548	0.0696217	1.59976	0.00757712
Q3UJB9	EDC4_MOUSE	Edc4	Enhancer of mRNA-decapping protein 4	137.77	112.091	121.081	125.355	75.6467	77.065	93.6906	64.0672	4	4	124.074	0.0860252	77.6174	0.157115	1.59854	0.0138542
Q925N2	SFXN2_MOUSE	Sfxn2	Sideroflexin-2	25.4919	38.687	40.1925	38.1802		29.1164	15.5023		4	2	35.6379	0.191307	22.3093	0.431506	1.59744	0.264581
Q571H0	NPA1P_MOUSE	Urb1	Nucleolar pre-ribosomal-associated protein 1	42.0024	49.9887	35.9103	26.8488	23.7784	12.0454	38.4994	22.6204	4	4	38.6876	0.252631	24.2359	0.448764	1.59629	0.204741
Q9Z315	SNUT1_MOUSE	Sart1	U4/U6.U5 tri-snRNP-associated protein 1	59.1811	59.5961	56.691	72.1926	41.1796	33.9489	40.2355	39.8035	4	4	61.9152	0.112584	38.7919	0.0845379	1.59609	0.00816884
P54761	EPHB4_MOUSE	Ephb4	Ephrin type-B receptor 4	29.4404	48.8539	26.475	36.2287	28.1892	26.8985	13.7849	19.4909	4	4	35.2495	0.282163	22.0909	0.304845	1.59566	0.0580671
P01027	CO3_MOUSE	C3	Complement C3	36.7207	38.0639	43.5154	34.6251	24.0677	26.0624	20.9082	24.9185	4	4	38.2313	0.099299	23.9892	0.0921505	1.59369	0.0155507
Q91XE8	TM205_MOUSE	Tmem205	Transmembrane protein 205	76.1341	60.1718	66.3956	61.1267	46.841	36.7883	49.8574	32.0836	4	4	65.9571	0.110919	41.3926	0.20174	1.59345	0.00382324
P52332	JAK1_MOUSE	Jak1	Tyrosine-protein kinase JAK1	30.1527	42.6775	34.6734	44.7822	18.3828	28.0196	22.8069	26.3884	4	4	38.0714	0.179756	23.8994	0.178827	1.59299	0.00280971
Q61543	GSLG1_MOUSE	Glg1	Golgi apparatus protein 1	529.749	555.051	557.357	511.714	325.01	344.899	376.078	306.125	4	4	538.468	0.040455	338.028	0.0884584	1.59297	7.48041e-05
Q3TL44	NLRX1_MOUSE	Nlrx1	NLR family member X1	49.0421	31.4708	48.4148	37.4413	37.0456	22.1639	25.2291	20.1031	4	4	41.5923	0.206695	26.1354	0.28973	1.59141	0.0150972
Q60972	RBBP4_MOUSE	Rbbp4	Histone-binding protein RBBP4	160.635	141.316	115.381	197.615	109.9	94.6562	97.2741	84.6995	4	4	153.737	0.225274	96.6324	0.107335	1.59094	0.064599
Q61070	EI24_MOUSE	Ei24	Etoposide-induced protein 2.4	130.721	151.244	153.313	129.539	87.1526	84.1403	84.8279	99.2487	4	4	141.204	0.0908216	88.8424	0.0794245	1.58938	0.0111401
P46656	ADX_MOUSE	Fdx1	Adrenodoxin, mitochondrial	46.5994	33.3649	37.013	33.764	20.0659	25.0588	21.454	28.3135	4	4	37.6853	0.163544	23.7231	0.156554	1.58855	0.0590213
Q8BTW3	EXOS6_MOUSE	Exosc6	Exosome complex component MTR3	39.4136	45.0585	38.4703	32.0563	22.6571	31.4446	25.1549	18.4053	4	4	38.7497	0.137465	24.4155	0.223297	1.58709	0.000394732
Q9CR57	RL14_MOUSE	Rpl14	60S ribosomal protein L14	1586.09	1538.22	1713.36	1743.72	1005.02	1061.72	1103.2	980.881	4	4	1645.35	0.0600545	1037.71	0.0532596	1.58556	0.00196768
Q6PGF5	Q6PGF5_MOUSE	Bms1	BMS1 homolog, ribosome assembly protein (Yeast)	52.088	59.7679	45.0882	57.3745				33.8013	4	1	53.5797	0.121446	33.8013	#DIV/0!	1.58514	#DIV/0!
Q9R099	TBL2_MOUSE	Tbl2	Transducin beta-like protein 2	95.076	111.168	115.861	112.176	71.0543	69.7981	72.8921	60.25	4	4	108.57	0.0849177	68.4986	0.0823951	1.585	0.0063145
Q5SUF2	LC7L3_MOUSE	Luc7l3	Luc7-like protein 3	122.772	172.074	125.489	155.654	95.9704	94.2933	96.219	76.9859	4	4	143.997	0.166151	90.8672	0.102277	1.5847	0.0351315
Q99JW1	AB17A_MOUSE	Abhd17a	Alpha/beta hydrolase domain-containing protein 17A	70.2567	66.0528	69.7856	45.3651	16.3698	43.717	80.2207	18.4216	4	4	62.865	0.187978	39.6823	0.749697	1.58421	0.177067
Q8BY02	NKRF_MOUSE	Nkrf	NF-kappa-B-repressing factor		60.3902	29.2909	27.0577	27.1944	25.0081	16.2184	29.8538	3	4	38.9129	0.478847	24.5687	0.240508	1.58384	0.30305
Q9CQF9	PCYOX_MOUSE	Pcyox1	Prenylcysteine oxidase 1	196.568	186.589	199.78	164.19	122.738	117.86	120.578	111.247	4	4	186.782	0.0860593	118.106	0.0422424	1.58148	0.00120714
P08003	PDIA4_MOUSE	Pdia4	Protein disulfide-isomerase A4	460.459	425.871	370.575	350.073	255.355	255.622	262.335	243.111	4	4	401.745	0.125868	254.106	0.031521	1.58101	0.00883459
Q8R5C8	ZMY11_MOUSE	Zmynd11	Zinc finger MYND domain-containing protein 11	51.9634	61.1328	44.6595	57.2934	37.6806	38.7372	29.5829	30.0223	4	4	53.7623	0.132786	34.0057	0.143382	1.58098	0.00781784
O35114	SCRB2_MOUSE	Scarb2	Lysosome membrane protein 2	362.812	283.524	298.469	298.168	225.39	173.557	195.497	192.381	4	4	310.743	0.113941	196.706	0.108987	1.57973	0.000727859
Q9CQZ0	ORML2_MOUSE	Ormdl2	ORM1-like protein 2	109.276	154.734	78.1285	153.085	73.9468	69.3513	98.833	71.5601	4	4	123.806	0.299013	78.4228	0.175148	1.5787	0.164561
P70665	SIAE_MOUSE	Siae	Sialate O-acetylesterase	22.6488		19.8445	18.5948	14.7103	12.5735	10.8026	13.533	3	4	20.3627	0.101955	12.9048	0.127984	1.57791	0.0250943
Q5XKN4	JAGN1_MOUSE	Jagn1	Protein jagunal homolog 1	157.114	157.027	139.519	132.979	81.7184	75.8644	117.029	97.3876	4	4	146.66	0.083965	92.9999	0.198032	1.57699	0.0343292
Q9DC11	PXDC2_MOUSE	Plxdc2	Plexin domain-containing protein 2	26.5988	30.0281	24.1458	28.1076	18.8534	20.0111	15.6876	14.4942	4	4	27.2201	0.0912539	17.2616	0.150436	1.57692	0.00469644
P51410	RL9_MOUSE	Rpl9	60S ribosomal protein L9	1317.73	1254.12	1214.44	1208.36	758.812	813.723	867.963	733.035	4	4	1248.66	0.0402972	793.383	0.0756707	1.57385	0.00192205
Q9DBU0	TM9S1_MOUSE	Tm9sf1	Transmembrane 9 superfamily member 1	54.6644	42.0243	68.2471	36.432	36.2666	24.7022	37.8992	29.0882	4	4	50.3419	0.281377	31.989	0.193329	1.57372	0.0299799
Q91W90	TXND5_MOUSE	Txndc5	Thioredoxin domain-containing protein 5	214.685	256.372	213.443	205.338	129.465	147.484	158.504	130.211	4	4	222.459	0.103323	141.416	0.0997701	1.57309	0.00546402
D3Z2H9	D3Z2H9_MOUSE	Tpm3-rs7	Tropomyosin 3, related sequence 7	1312.96	1238.99	1001.47	1019.91	721.896	722.85	748.19	714.434	4	4	1143.33	0.136699	726.842	0.0202529	1.57301	0.0144123
O08795	GLU2B_MOUSE	Prkcsh	Glucosidase 2 subunit beta	458.943	443.41	353.432	337.291	258.407	258.549	253.217	243.232	4	4	398.269	0.155104	253.351	0.028371	1.572	0.0137241
Q80UM7	MOGS_MOUSE	Mogs	Mannosyl-oligosaccharide glucosidase	258.57	278.77	310.77	232.404	175.186	167.735	186.035	159.012	4	4	270.128	0.122466	171.992	0.0666323	1.57059	0.00374753
Q63850	NUP62_MOUSE	Nup62	Nuclear pore glycoprotein p62	103.471	114.249	84.2099	94.6944	80.4814	56.3585	57.1978	58.5868	4	4	99.1561	0.128851	63.1561	0.183461	1.57002	0.0191101
Q99JW4	LIMS1_MOUSE	Lims1	LIM and senescent cell antigen-like-containing domain protein 1	59.8087	41.4818	64.2512	81.1714	36.1422	44.3228	22.8693	53.8331	4	4	61.6783	0.264428	39.2918	0.333904	1.56975	0.0938239
Q9Z1X2	PTSS2_MOUSE	Ptdss2	Phosphatidylserine synthase 2	149.247	168.856	189.354	146.974	92.9503	88.0509	124.846	111.561	4	4	163.608	0.120877	104.352	0.162976	1.56784	0.00816162
Q99NH0	ANR17_MOUSE	Ankrd17	Ankyrin repeat domain-containing protein 17		19.0871	23.9738	18.17	15.5072	8.71059	13.9818	13.8824	3	4	20.4103	0.152862	13.0205	0.227944	1.56755	0.0528689
P21107	TPM3_MOUSE	Tpm3	Tropomyosin alpha-3 chain	1154.1	1048.9	769.113	961.744	691.06	617.686	601.38	603.118	4	4	983.464	0.165855	628.311	0.0675889	1.56525	0.0126672
Q78S06	SYS1_MOUSE	Sys1	Protein SYS1 homolog	77.3466	49.878	64.0029	69.3311	53.5663	37.7132	31.5614	43.6885	4	4	65.1397	0.17744	41.6324	0.225082	1.56464	0.0113734
Q99JY4	TRABD_MOUSE	Trabd	TraB domain-containing protein	48.0337	52.4315	51.2518	46.8026	18.8253	49.1864	27.4776		4	3	49.6299	0.0533363	31.8298	0.49141	1.55923	0.141199
P62900	RL31_MOUSE	Rpl31	60S ribosomal protein L31	2064.96	1931.12	2104.35	1976.13	1359.23	1325.6	1270.58	1226.07	4	4	2019.14	0.0393699	1295.37	0.0454726	1.55874	0.000614672
P17095	HMGA1_MOUSE	Hmga1	High mobility group protein HMG-I/HMG-Y	535.712	423.854	421.435	463.683	275.759	303.66	316.218	288.209	4	4	461.171	0.115653	295.962	0.0597403	1.55821	0.0180214
Q8BWY7	S39AB_MOUSE	Slc39a11	Zinc transporter ZIP11	38.0057	43.9299	50.7563	26.6555	23.666	24.6559	32.8735	21.1208	4	4	39.8368	0.256441	25.5791	0.198828	1.5574	0.0191131
O08583	THOC4_MOUSE	Alyref	THO complex subunit 4	299.322	365.7	301.558	388.632	214.296	192.416	231.465	232.976	4	4	338.803	0.133663	217.788	0.086864	1.55565	0.0178024
Q61420	S35A1_MOUSE	Slc35a1	CMP-sialic acid transporter	40.2806	38.4427	34.8705	34.1124	21.324	29.0973	20.5871	23.9568	4	4	36.9265	0.0792549	23.7413	0.16227	1.55537	0.00938262
P62911	RL32_MOUSE	Rpl32	60S ribosomal protein L32	265.472	244.406	278.944	290.823	171.648	194.963	178.529	149.035	4	4	269.911	0.0737616	173.544	0.10973	1.55529	0.0145931
A2A8U2	TM201_MOUSE	Tmem201	Transmembrane protein 201	70.5323	58.4893	75.7074	55.5372	40.6986	38.9604	38.1542	49.7579	4	4	65.0666	0.147725	41.8928	0.127703	1.55317	0.0433672
Q8VDS8	STX18_MOUSE	Stx18	Syntaxin-18	40.8733	36.6517	39.8185	38.1452	27.1471	26.2973	17.6775	29.0294	4	4	38.8722	0.0478036	25.0378	0.201213	1.55254	0.0180827
P0DJF2	PT117_MOUSE	Pet117	Protein PET117 homolog, mitochondrial	35.0557	31.5284	27.2728	21.7649	14.7092		27.5053	13.6435	4	3	28.9055	0.198091	18.6193	0.414295	1.55244	0.255925
Q7TNC4	LC7L2_MOUSE	Luc7l2	Putative RNA-binding protein Luc7-like 2	142.993	156.415	152.732	174.708	101.37	95.238	104.126	103.599	4	4	156.712	0.0846549	101.083	0.0403212	1.55033	0.00343832
P62858	RS28_MOUSE	Rps28	40S ribosomal protein S28	1655.49	1520.1	1763.26	1814.14	1023.14	1145.66	1137	1050.37	4	4	1688.25	0.0770958	1089.04	0.0564652	1.55021	0.00517445
Q64012	RALY_MOUSE	Raly	RNA-binding protein Raly	581.737	603.692	550.518	636.461	371.942	382.697	393.135	382.859	4	4	593.102	0.0610614	382.658	0.0226138	1.54995	0.00182749
Q69Z99	ZN512_MOUSE	Znf512	Zinc finger protein 512	257.331	267.443	217.551	232.508	156.635	163.996	161.197	147.604	4	4	243.708	0.0935258	157.358	0.0456	1.54875	0.00408458
Q6P5D8	SMHD1_MOUSE	Smchd1	Structural maintenance of chromosomes flexible hinge domain-containing protein 1	56.6961	66.2085	52.0968	71.6928	39.152	42.0209	41.029	37.112	4	4	61.6735	0.144251	39.8285	0.0544029	1.54848	0.022409
O35874	SATT_MOUSE	Slc1a4	Neutral amino acid transporter A	574.348	620.589	454.724	483.041	357.251	318.999	343.104	358.565	4	4	533.175	0.145298	344.48	0.0533344	1.54777	0.0238193
Q9CTG6	AT132_MOUSE	Atp13a2	Polyamine-transporting ATPase 13A2	7.64099	11.5543	19.2167		9.2627	3.64526	10.4934	9.73093	3	4	12.804	0.45987	8.28307	0.378265	1.5458	0.270879
P51881	ADT2_MOUSE	Slc25a5	ADP/ATP translocase 2	5422.34	5580.98	6736.94	4840.15	3701.04	3437.26	3682.84	3826.77	4	4	5645.1	0.140745	3661.98	0.044486	1.54154	0.0187462
E2JF22	PIEZ1_MOUSE	Piezo1	Piezo-type mechanosensitive ion channel component 1	48.3543	54.9726	51.6187	51.472	21.2818	56.0312	23.1566		4	3	51.6044	0.0523877	33.4899	0.583575	1.5409	0.199609
O54790	MAFG_MOUSE	Mafg	Transcription factor MafG	13.349	26.2398	20.7235	33.9918	18.2618	9.33375	9.92757	23.7196	4	4	23.576	0.370028	15.3107	0.452697	1.53984	0.173128
P62754	RS6_MOUSE	Rps6	40S ribosomal protein S6	1191.58	1150.47	1122.36	1304.04	731.945	755.353	889.638	721.41	4	4	1192.11	0.066981	774.587	0.100701	1.53903	0.0105454
Q3UGP8	AG10B_MOUSE	Alg10b	Putative Dol-P-Glc:Glc(2)Man(9)GlcNAc(2)-PP-Dol alpha-1,2-glucosyltransferase	333.917	359.738	369.242	317.828	200.995	226.348	227.358	242.779	4	4	345.181	0.068268	224.37	0.0771156	1.53845	0.00430784
Q8BMG8	MFTC_MOUSE	Slc25a32	Mitochondrial folate transporter/carrier	58.039	57.0149	55.0497	38.8359	38.4541	22.798	37.1802	37.419	4	4	52.2349	0.17265	33.9628	0.219762	1.538	0.0723489
P20108	PRDX3_MOUSE	Prdx3	Thioredoxin-dependent peroxide reductase, mitochondrial	1053.66	1029.19	1010.44	848.566	673.183	623.201	644.784	622.045	4	4	985.464	0.0943364	640.803	0.0374314	1.53786	0.00334737
Q99P30	NUDT7_MOUSE	Nudt7	Peroxisomal coenzyme A diphosphatase NUDT7	13.9697	19.911	17.4521	15.5714	10.4012	10.6014	13.2939	9.21106	4	4	16.7261	0.152825	10.8769	0.158524	1.53776	0.020521
Q8CH25	SLTM_MOUSE	Sltm	SAFB-like transcription modulator	124.121	158.836	106.527	124.187	84.6132	77.9972	93.4721	78.1413	4	4	128.418	0.170656	83.556	0.0873108	1.53691	0.0487584
Q9D8E6	RL4_MOUSE	Rpl4	60S ribosomal protein L4	1613.26	1580.14	1672.55	1659.22	1066.49	1111.96	1130.84	938.841	4	4	1631.29	0.0260653	1062.03	0.0814049	1.53601	0.0017719
P97351	RS3A_MOUSE	Rps3a	40S ribosomal protein S3a	1968.39	1870.16	2026.46	2064.23	1227.01	1334.88	1415.13	1185.5	4	4	1982.31	0.0426377	1290.63	0.0807174	1.53592	0.00274798
Q99KP6	PRP19_MOUSE	Prpf19	Pre-mRNA-processing factor 19	438.501	488.435	498.918	578.857	318.822	346.837	333.83	306.194	4	4	501.178	0.115945	326.421	0.0541873	1.53537	0.0141838
Q9CXY9	GPI8_MOUSE	Pigk	GPI-anchor transamidase	223.145	195.963	225.667	188.362	133.754	138.721	129.238	141.364	4	4	208.284	0.0907448	135.769	0.0396031	1.5341	0.00918536
Q8K2X3	STN1_MOUSE	Stn1	CST complex subunit STN1	32.2083	40.5119	37.6152	57.3159	20.7014	32.6516	30.0727	25.8626	4	4	41.9128	0.258393	27.3221	0.191274	1.53403	0.0829807
P61255	RL26_MOUSE	Rpl26	60S ribosomal protein L26	1651.81	1664.63	1732.27	1703.15	1073.73	1118.99	1229.26	980.777	4	4	1687.97	0.0217544	1100.69	0.0937893	1.53355	0.00114588
Q8CHH9	SEPT8_MOUSE	Septin8	Septin-8	111.247	113.107	111.327	131.053	61.6471	88.4374	68.8599	85.4114	4	4	116.683	0.0824287	76.0889	0.169706	1.53351	0.00515635
Q8QZS1	HIBCH_MOUSE	Hibch	3-hydroxyisobutyryl-CoA hydrolase, mitochondrial	102.728	100.177	86.9235	69.122	61.2749	51.9203	61.1368	59.8428	4	4	89.7376	0.171512	58.5437	0.0762245	1.53283	0.0370165
Q6ZQI3	MLEC_MOUSE	Mlec	Malectin	212.823	199.889	273.524	212.249	147.976	143.003	146.478	148.817	4	4	224.621	0.147552	146.569	0.0175093	1.53253	0.0176779
Q8R2R1	POMT1_MOUSE	Pomt1	Protein O-mannosyl-transferase 1	26.904	29.5759	30.6808	28.7198	17.9398	17.2227	18.5756	21.9349	4	4	28.9701	0.0550309	18.9183	0.110246	1.53133	0.00484982
P62488	RPB7_MOUSE	Polr2g	DNA-directed RNA polymerase II subunit RPB7	56.0836	50.6685	43.0757	48.7269	27.8503	38.7672	37.7798	25.2701	4	4	49.6387	0.108176	32.4168	0.211497	1.53126	0.0463987
Q91YT7	YTHD2_MOUSE	Ythdf2	YTH domain-containing family protein 2	47.1068	76.653	83.2185	80.1847	41.0776	45.6649	60.3504	40.6261	4	4	71.7908	0.232248	46.9298	0.196723	1.52975	0.0400334
Q99KX1	MLF2_MOUSE	Mlf2	Myeloid leukemia factor 2			80.1301		42.5686	63.6404	55.4077	47.9898	1	4	80.1301	#DIV/0!	52.4016	0.174728	1.52915	#DIV/0!
Q8BHN3	GANAB_MOUSE	Ganab	Neutral alpha-glucosidase AB	999.255	934.685	780.114	740.674	564.824	568.927	583.57	542.132	4	4	863.682	0.142647	564.863	0.0303751	1.52901	0.0156521
P63325	RS10_MOUSE	Rps10	40S ribosomal protein S10	948.977	1000.8	1007.49	1035.28	684.049	628.024	715.632	583.502	4	4	998.137	0.0360805	652.802	0.0899347	1.529	0.00382771
Q8BG81	PDIP3_MOUSE	Poldip3	Polymerase delta-interacting protein 3	17.9596	16.1152	20.2942	31.8657	14.0665	16.0866	14.0575	12.2002	4	4	21.5587	0.328449	14.1027	0.112554	1.52869	0.178852
P14131	RS16_MOUSE	Rps16	40S ribosomal protein S16	1662.16	1464.94	1653.02	1666.48	1066.82	1049.71	1127.23	973.354	4	4	1611.65	0.0607871	1054.28	0.0601114	1.52868	0.00245261
Q64521	GPDM_MOUSE	Gpd2	Glycerol-3-phosphate dehydrogenase, mitochondrial	859.931	850.327	942.543	678.274	577.163	519.738	536.137	546.124	4	4	832.769	0.133294	544.791	0.0443619	1.5286	0.0155746
Q9Z0H1	WDR46_MOUSE	Wdr46	WD repeat-containing protein 46	26.8357	34.7447	36.3521	36.1146	7.4872		23.2845	35.0426	4	3	33.5118	0.134482	21.9381	0.630271	1.52756	0.172775
P62301	RS13_MOUSE	Rps13	40S ribosomal protein S13	2333.43	2207.82	2361.02	2413.25	1517.02	1572.12	1626.46	1383.98	4	4	2328.88	0.037456	1524.89	0.068219	1.52724	0.00239362
Q6PGF3	MED16_MOUSE	Med16	Mediator of RNA polymerase II transcription subunit 16	39.0815	39.424	34.8585	42.933	25.586				4	1	39.0742	0.0846029	25.586	#DIV/0!	1.52717	#DIV/0!
Q61233	PLSL_MOUSE	Lcp1	Plastin-2	82.5433	70.4379	62.6327	91.2856	50.8091	56.5975	46.7161	46.9062	4	4	76.7249	0.165546	50.2572	0.0920988	1.52664	0.0346562
Q99LJ1	FUCO_MOUSE	Fuca1	Tissue alpha-L-fucosidase	35.1865	47.4093	56.3042	46.2384	22.8659	32.7774	36.4405	29.1898	4	4	46.2846	0.187037	30.3184	0.190753	1.52662	0.0022148
P09925	SURF1_MOUSE	Surf1	Surfeit locus protein 1	43.823	62.4949	60.9942	48.8731	31.1432	27.9937	40.2367	42.2884	4	4	54.0463	0.169219	35.4155	0.195502	1.52606	0.0538139
P47962	RL5_MOUSE	Rpl5	60S ribosomal protein L5	926.446	883.98	893.954	839.577	579.279	594.175	620.898	530.633	4	4	885.989	0.0404772	581.246	0.0651726	1.52429	0.000311853
O89001	CBPD_MOUSE	Cpd	Carboxypeptidase D	272.233	261.029	265.501	233.824	169.375	180.049	179.458	149.266	4	4	258.147	0.0652976	169.537	0.0847861	1.52266	0.000361463
Q91YN9	BAG2_MOUSE	Bag2	BAG family molecular chaperone regulator 2	82.0837	70.4705	61.0043	64.2015	46.9824	42.1839	43.049	50.2569	4	4	69.44	0.133944	45.6181	0.0818002	1.5222	0.0159165
Q9DCI3	STR3N_MOUSE	Stard3nl	STARD3 N-terminal-like protein	42.813	65.8153	28.0509	37.7298	47.0047	20.1733	29.6996	17.8633	4	4	43.6022	0.36752	28.6852	0.461696	1.52002	0.287918
P97333	NRP1_MOUSE	Nrp1	Neuropilin-1	63.6048	48.2939	63.1422	59.6543	42.2822	41.6717	36.4577	34.0084	4	4	58.6738	0.121708	38.605	0.10433	1.51985	0.022654
Q3UMU9	HDGR2_MOUSE	Hdgfl2	Hepatoma-derived growth factor-related protein 2	100.444	95.3121	84.5596	103.199	59.0303	62.9968	75.4799	54.9385	4	4	95.8787	0.0857686	63.1114	0.140668	1.5192	0.0312571
Q8BMQ2	TF3C4_MOUSE	Gtf3c4	General transcription factor 3C polypeptide 4	38.4516	62.8079	46.0358	57.5953	36.1166	39.6306	32.8977	26.3692	4	4	51.2227	0.21529	33.7535	0.167055	1.51755	0.0682814
Q6P4S8	INT1_MOUSE	Ints1	Integrator complex subunit 1	56.5203	55.9812	51.4958	78.9666	40.9342	29.9022	24.8641	64.4121	4	4	60.741	0.203444	40.0281	0.43936	1.51746	0.00793244
Q8BP67	RL24_MOUSE	Rpl24	60S ribosomal protein L24	601.246	611.78	689.42	673.898	420.091	432.375	451.107	395.473	4	4	644.086	0.0684013	424.762	0.054905	1.51635	0.00276497
Q9CR64	KISHA_MOUSE	Tmem167a	Protein kish-A	421.618	419.759	441.026	341.664	288.939	241.03	272.916	269.478	4	4	406.017	0.108288	268.091	0.0743569	1.51448	0.0104931
Q8VCH8	UBXN4_MOUSE	Ubxn4	UBX domain-containing protein 4	64.1333	87.9355	92.4993	87.2357	62.3963	46.5714	52.9898	57.1551	4	4	82.951	0.15383	54.7781	0.122114	1.51431	0.0542015
P62242	RS8_MOUSE	Rps8	40S ribosomal protein S8	1365.46	1354.78	1419.03	1454.93	902.026	953.737	1029.27	812.189	4	4	1398.55	0.0335603	924.305	0.0986646	1.51308	0.00391448
Q99L13	3HIDH_MOUSE	Hibadh	3-hydroxyisobutyrate dehydrogenase, mitochondrial	115.678	109.488	102.601	96.3644	61.6269	65.4158	79.5126	73.8495	4	4	106.033	0.0789477	70.1012	0.115418	1.51257	0.0195747
P70377	FGF13_MOUSE	Fgf13	Fibroblast growth factor 13	134.724	190.9	182.782	246.237	142.944	133.429	119.82	102.945	4	4	188.661	0.242201	124.784	0.139273	1.51189	0.131594
Q9EPE9	AT131_MOUSE	Atp13a1	Endoplasmic reticulum transmembrane helix translocase	177.251	179.056	200.604	163.17	123.451	109.635	121.261	122.087	4	4	180.02	0.0858304	119.108	0.0535637	1.5114	0.0054947
P35564	CALX_MOUSE	Canx	Calnexin	2432.12	2561.73	2596.64	2251.26	1655.6	1580.49	1644.88	1635.15	4	4	2460.44	0.0635597	1629.03	0.0205155	1.51037	0.0022555
P19253	RL13A_MOUSE	Rpl13a	60S ribosomal protein L13a	1352.26	1325.84	1411.79	1309.11	868.467	930.063	945.552	830.762	4	4	1349.75	0.0333493	893.711	0.0599395	1.51028	0.000196553
Q9CQE2	TM223_MOUSE	Tmem223	Transmembrane protein 223	54.2573	75.3678	62.1991	25.3531	33.6664	38.9726		35.2217	4	3	54.2943	0.389863	35.9536	0.0758689	1.51012	0.366849
Q8BWL5	RBMS3_MOUSE	Rbms3	RNA-binding motif, single-stranded-interacting protein 3	11.9999	26.1391	25.4664	38.053	18.474	16.5767	15.4639		4	3	25.4146	0.419016	16.8382	0.0903893	1.50934	0.505289
Q8BJU2	TSN9_MOUSE	Tspan9	Tetraspanin-9	110.978	97.3898	100.793	87.3058	61.823	55.6303	79.1234	66.1299	4	4	99.1166	0.0985055	65.6767	0.151447	1.50916	0.018126
P48725	PCNT_MOUSE	Pcnt	Pericentrin	238.029	208.9	221.683	262.67	152.346	152.395	174.447	137.977	4	4	232.82	0.0996363	154.291	0.097563	1.50897	0.0204315
P07309	TTHY_MOUSE	Ttr	Transthyretin	563.92	481.405	243.802	409.192	262.37	284.674	332.144	247.486	4	4	424.58	0.320531	281.668	0.131211	1.50737	0.182079
P41105	RL28_MOUSE	Rpl28	60S ribosomal protein L28	1436.53	1303.83	1481.5	1352.03	896.54	987.663	964.5	850.48	4	4	1393.47	0.0576434	924.796	0.0679597	1.50679	0.00279503
Q9DBC3	CMTR1_MOUSE	Cmtr1	Cap-specific mRNA (nucleoside-2'-O-)-methyltransferase 1	32.6491	35.0731	31.1761	51.7831	29.7434	21.2113	22.695	26.3948	4	4	37.6703	0.253374	25.0111	0.153315	1.50614	0.0777008
Q6ZWV3	RL10_MOUSE	Rpl10	60S ribosomal protein L10	358.973	361.768	399.624	396.53	241.087	244.948	287.885	233.641	4	4	379.224	0.0575816	251.89	0.0970703	1.50551	0.00175685
Q8C7E9	CSTFT_MOUSE	Cstf2t	Cleavage stimulation factor subunit 2 tau variant	40.9315	47.5295	48.7309	74.8985	24.6927	43.004	38.0095		4	3	53.0226	0.282551	35.2354	0.268639	1.50481	0.0900929
P26369	U2AF2_MOUSE	U2af2	Splicing factor U2AF 65 kDa subunit	525.854	562.062	513.694	624.202	338.968	369.37	410.325	361.208	4	4	556.453	0.0891694	369.968	0.0805878	1.50406	0.0106566
P62852	RS25_MOUSE	Rps25	40S ribosomal protein S25	2145.15	2176.53	2473.65	2471.99	1538.47	1616.49	1656.73	1354.88	4	4	2316.83	0.0779418	1541.64	0.086815	1.50283	0.00882145
P12970	RL7A_MOUSE	Rpl7a	60S ribosomal protein L7a	2017.01	1867.47	2003.84	2025.37	1296.67	1426.79	1399.33	1145.05	4	4	1978.42	0.0376549	1316.96	0.096857	1.50226	0.00568487
P62270	RS18_MOUSE	Rps18	40S ribosomal protein S18	1582.99	1535.96	1608.72	1543.09	1025.42	1076.56	1122.9	949.478	4	4	1567.69	0.0218794	1043.59	0.0712027	1.50221	0.00045485
Q8VBZ3	CLPT1_MOUSE	Clptm1	Cleft lip and palate transmembrane protein 1 homolog	458.669	529.942	448.232	422.171	314.208	305.673	307.085	310.733	4	4	464.754	0.0991703	309.425	0.0123967	1.50199	0.00761873
O09167	RL21_MOUSE	Rpl21	60S ribosomal protein L21	694.321	701.261	748.363	727.224	453.247	517.859	501.533	439.387	4	4	717.792	0.0345746	478.007	0.0787058	1.50164	0.00154171
P59041	DJC30_MOUSE	Dnajc30	DnaJ homolog subfamily C member 30, mitochondrial	10.6886	19.4269	27.8561	24.6416	11.1484	14.8922	17.7987	11.1821	4	4	20.6533	0.362962	13.7553	0.233916	1.50147	0.109909
Q61072	ADAM9_MOUSE	Adam9	Disintegrin and metalloproteinase domain-containing protein 9	8.38076	10.5578	11.7685	6.30604	7.71204	2.57317	5.97224	8.39834	4	4	9.25328	0.260832	6.16395	0.422219	1.50119	0.273358
Q9ERN0	SCAM2_MOUSE	Scamp2	Secretory carrier-associated membrane protein 2	85.3922	96.0587	83.6289	101.624	58.0793	45.9548	56.7046	83.6259	4	4	91.676	0.0939212	61.0911	0.261432	1.50064	0.0209482
P62264	RS14_MOUSE	Rps14	40S ribosomal protein S14	1463.39	1302.79	1432.22	1455.27	956.919	1001.24	968.22	843.128	4	4	1413.42	0.0530092	942.377	0.0729921	1.49984	0.00530446
Q8CCM6	TIM21_MOUSE	Timm21	Mitochondrial import inner membrane translocase subunit Tim21	46.9911	41.8982	47.3991	45.7835	32.7618	19.5175	36.871	32.3159	4	4	45.518	0.0551164	30.3666	0.247565	1.49895	0.0094096
Q9JHS4	CLPX_MOUSE	Clpx	ATP-dependent Clp protease ATP-binding subunit clpX-like, mitochondrial	74.3961	82.1652	91.277	74.836	54.8938	57.8737	51.9047	50.7273	4	4	80.6686	0.0981696	53.8499	0.0595164	1.49803	0.00847096
Q9QXX4	CMC2_MOUSE	Slc25a13	Calcium-binding mitochondrial carrier protein Aralar2	67.8976	57.3781	74.5775	51.3899	40.5081	38.4805	52.6162	36.1183	4	4	62.8108	0.165526	41.9308	0.175194	1.49796	0.00387478
Q62383	SPT6H_MOUSE	Supt6h	Transcription elongation factor SPT6	121.142	112.874	95.3193	139.364	80.5189	82.2565	78.3048	72.3359	4	4	117.175	0.156145	78.354	0.0552077	1.49545	0.0349671
Q9CQR2	RS21_MOUSE	Rps21	40S ribosomal protein S21	1302.51	1498.01	1708.1	1563.72	961.427	1077.41	948.075	1076.56	4	4	1518.09	0.110922	1015.87	0.0696772	1.49437	0.0117084
Q7TSC1	PRC2A_MOUSE	Prrc2a	Protein PRRC2A	27.1076	46.0213	38.4676	44.9575	29.0079	22.3459	27.3666	26.0992	4	4	39.1385	0.221972	26.2049	0.108181	1.49356	0.103361
P47738	ALDH2_MOUSE	Aldh2	Aldehyde dehydrogenase, mitochondrial	1021.38	983.125	1110	893.521	659.775	658.32	672.282	693.651	4	4	1002.01	0.0895672	671.007	0.0243592	1.49329	0.00687335
Q8VBT0	TMX1_MOUSE	Tmx1	Thioredoxin-related transmembrane protein 1	329.061	371.395	344.774	325.774	223.102	226.924	230.314	238.753	4	4	342.751	0.0607389	229.773	0.0290379	1.49169	0.00251556
Q9CR89	ERGI2_MOUSE	Ergic2	Endoplasmic reticulum-Golgi intermediate compartment protein 2	55.9408	48.4965	58.5572	43.6862	36.9065	42.4661	34.3132	24.8696	4	4	51.6702	0.131967	34.6388	0.212114	1.49168	0.021836
E9Q6E5	E9Q6E5_MOUSE	Srsf11	Serine and arginine-rich-splicing factor 11	91.8963	84.0529	83.8988	130.254	64.5192	66.6235	64.2903	66.093	4	4	97.5255	0.226979	65.3815	0.0176236	1.49164	0.0598609
Q8K199	COXM2_MOUSE	Cmc2	COX assembly mitochondrial protein 2 homolog	47.6213	49.097	19.3757	34.7461	30.3114	25.9369	26.7679	18.1347	4	4	37.71	0.366433	25.2877	0.202948	1.49124	0.163692
Q99K74	MED24_MOUSE	Med24	Mediator of RNA polymerase II transcription subunit 24	26.1994	40.8248	34.8446	30.4498	23.4501	12.4836	38.373	14.4816	4	4	33.0797	0.189074	22.1971	0.531214	1.49027	0.222742
P62082	RS7_MOUSE	Rps7	40S ribosomal protein S7	2658.71	2706.84	2885.06	2936.32	1892.93	1886.51	2026.57	1700.71	4	4	2796.73	0.0481567	1876.68	0.0713531	1.49026	0.0032973
P47963	RL13_MOUSE	Rpl13	60S ribosomal protein L13	1543.69	1535.53	1576.03	1528.34	1003.22	1053.57	1132.44	961.98	4	4	1545.9	0.013613	1037.8	0.0706983	1.48959	0.000358098
P62889	RL30_MOUSE	Rpl30	60S ribosomal protein L30	1786.13	1615.42	1896.51	1805.65	1070.33	1200.38	1344.71	1154.49	4	4	1775.93	0.0660599	1192.48	0.096347	1.48928	0.00298263
Q62203	SF3A2_MOUSE	Sf3a2	Splicing factor 3A subunit 2	51.7525	61.3273	61.9163	55.6852	57.6377	36.0994	39.8839	21.4123	4	4	57.6703	0.0839769	38.7583	0.384324	1.48795	0.117
Q9WTP7	KAD3_MOUSE	Ak3	GTP:AMP phosphotransferase AK3, mitochondrial	314.558	336.04	404.898	300.026	226.33	213.748	240.697	230.613	4	4	338.881	0.137014	227.847	0.0489946	1.48732	0.0129011
Q9D1Q6	ERP44_MOUSE	Erp44	Endoplasmic reticulum resident protein 44	491.099	573.43	504.081	486.326	354.296	332.76	360.026	334.705	4	4	513.734	0.0788312	345.447	0.0398041	1.48716	0.00618447
P62342	SELT_MOUSE	Selenot	Thioredoxin reductase-like selenoprotein T	130.438	136.933	177.308	159.749	69.487	125.19	111.496	100.458	4	4	151.107	0.142413	101.658	0.233266	1.48643	0.0297089
[truncated: 3,672 more rows]

## Sheet: Table S2
Table S2 Proteomic data of brain capillary fractions and whole brain lysates from neonatal and adult mice
Protein.Group	Protein.Names	Genes	First.Protein.Description	aBC1	aBC2	aBC3	aBC4	aBrain1	aBrain2	aBrain3	aBrain4	nBC1	nBC2	nBC3	nBC4	nBrain1	nBrain2	nBrain3	nBrain4	Ave_aBC	CV_aBC	Ave_nBC	CV_nBC	nBC/aBC	SD	A_count	N_count	Welch ttest	Ave_BrainAdult	CV_BrainAdult	Ave_BrainNeonate	CV_BrainNeonate	N/A	A_count	N_count	Welch ttest	A_enrich	N_enrich
A0A0A6YY83	A0A0A6YY83_MOUSE	Pcdh7	Protocadherin 7	8.18317	9.21612			22.4732	17.4055	16.1812	19.5618					29.1945	33.0338	33.3155	28.9655	8.69965	8.39581	#DIV/0!	#DIV/0!	#DIV/0!	#DIV/0!	2	0	#DIV/0!	18.9054	14.592	31.1273	7.60968	1.64648	4	4	0.000579055	0.460167	#DIV/0!
A0A0J9YTR2	A0A0J9YTR2_MOUSE	0610012G03Rik	RIKEN cDNA 0610012G03 gene					16.9958	12.0062		13.6477	15.2005	13.1161	22.5354	13.6422	16.2523	22.3886	26.2736	27.6712	#DIV/0!	#DIV/0!	16.1236	27.0736	#DIV/0!	#DIV/0!	0	4	#DIV/0!	14.2166	17.8874	23.1464	22.0796	1.62813	3	4	0.0327123	#DIV/0!	0.696589
A0A0N4SVR5	A0A0N4SVR5_MOUSE	Rasgef1a	RasGEF domain family, member 1A	2.95086				9.87265	11.0885	11.0063	15.8196									2.95086	#DIV/0!	#DIV/0!	#DIV/0!	#DIV/0!	#DIV/0!	1	0	#DIV/0!	11.9468	22.105	#DIV/0!	#DIV/0!	#DIV/0!	4	0	#DIV/0!	0.247001	#DIV/0!
A0A0U1RNF2	A0A0U1RNF2_MOUSE	Lcmt1	Leucine carboxyl methyltransferase 1					25.9765	13.4539	15.766	19.7896					16.9487	19.0934	22.0305	21.8257	#DIV/0!	#DIV/0!	#DIV/0!	#DIV/0!	#DIV/0!	#DIV/0!	0	0	#DIV/0!	18.7465	29.2588	19.9746	12.1212	1.06551	4	4	0.702435	#DIV/0!	#DIV/0!
A0A140LIF8	A0A140LIF8_MOUSE	Irgm2	Immunity-related GTPase family M member 2	11.9946	18.9365	14.4195	19.6908													16.2603	22.6005	#DIV/0!	#DIV/0!	#DIV/0!	#DIV/0!	4	0	#DIV/0!	#DIV/0!	#DIV/0!	#DIV/0!	#DIV/0!	#DIV/0!	0	0	#DIV/0!	#DIV/0!	#DIV/0!
A0A1L1SUI3	A0A1L1SUI3_MOUSE	Slc37a4	Solute carrier family 37 (glucose-6-phosphate transporter), member 4									22.8242	26.6066	30.8856	35.3124	18.3376	24.4891	21.1515	23.2984	#DIV/0!	#DIV/0!	28.9072	18.6544	#DIV/0!	#DIV/0!	0	4	#DIV/0!	#DIV/0!	#DIV/0!	21.8192	12.3783	#DIV/0!	0	4	#DIV/0!	#DIV/0!	1.32485
A0A286YCV9	A0A286YCV9_MOUSE	Kif13b	Kinesin family member 13B	13.4267		8.69295	9.45337	18.4869	13.9517	18.6519	17.8799							52.106		10.5243	24.1546	#DIV/0!	#DIV/0!	#DIV/0!	#DIV/0!	3	0	#DIV/0!	17.2426	12.8687	52.106	#DIV/0!	3.02193	4	1	#DIV/0!	0.610369	#DIV/0!
A0A2I3BR81	A0A2I3BR81_MOUSE	Nt5dc2	5'-nucleotidase domain-containing 2									111.624	130.096	118.106	137.492	58.8084	55.7629	67.0099	59.5365	#DIV/0!	#DIV/0!	124.329	9.36449	#DIV/0!	#DIV/0!	0	4	#DIV/0!	#DIV/0!	#DIV/0!	60.2794	7.92215	#DIV/0!	0	4	#DIV/0!	#DIV/0!	2.06255
A0A2R8VJU7	A0A2R8VJU7_MOUSE	Septin12	Septin 12	8.63064		11.5882	5.5416	29.5936	59.5429	51.2643	46.7175									8.58681	35.2114	#DIV/0!	#DIV/0!	#DIV/0!	#DIV/0!	3	0	#DIV/0!	46.7796	26.9941	#DIV/0!	#DIV/0!	#DIV/0!	4	0	#DIV/0!	0.183559	#DIV/0!
A0A2R8VKG2	A0A2R8VKG2_MOUSE	D430041D05Rik	RIKEN cDNA D430041D05 gene	17.5194		5.01815		43.8106	43.6714	40.3388	52.3746					32.6168	31.6261	31.2377	39.945	11.2688	78.4444	#DIV/0!	#DIV/0!	#DIV/0!	#DIV/0!	2	0	#DIV/0!	45.0489	11.4115	33.8564	12.1111	0.751549	4	4	0.0155443	0.250146	#DIV/0!
A0A338P7C9	A0A338P7C9_MOUSE	Tmem181a	Transmembrane protein 181A									16.5827	12.7752	17.9494	13.6148	11.2649	11.6251	9.84778	13.9497	#DIV/0!	#DIV/0!	15.2305	16.02	#DIV/0!	#DIV/0!	0	4	#DIV/0!	#DIV/0!	#DIV/0!	11.6719	14.5764	#DIV/0!	0	4	#DIV/0!	#DIV/0!	1.30489
A0A5F8MQ13	A0A5F8MQ13_MOUSE	Tmem178b	Transmembrane protein 178B	8.91115	10.9751	3.14555	6.02621	26.4997	30.4183	34.45	25.3546					37.6309	32.0862	27.8223	27.7735	7.2645	47.0043	#DIV/0!	#DIV/0!	#DIV/0!	#DIV/0!	4	0	#DIV/0!	29.1806	14.1468	31.3282	14.8838	1.0736	4	4	0.516525	0.248949	#DIV/0!
A2A432	CUL4B_MOUSE	Cul4b	Cullin-4B								6.54558	4.28764	16.7445		23.0232	16.6159	14.2368	14.4458	10.6276	#DIV/0!	#DIV/0!	14.6851	64.9368	#DIV/0!	#DIV/0!	0	3	#DIV/0!	6.54558	#DIV/0!	13.9815	17.7465	2.13603	1	4	#DIV/0!	#DIV/0!	1.05032
A2A5N3	A2A5N3_MOUSE	Pabpc1l	Polyadenylate-binding protein										7.02223	21.2596	18.2776	22.1897	24.3765	31.7785	16.5255	#DIV/0!	#DIV/0!	15.5198	48.381	#DIV/0!	#DIV/0!	0	3	#DIV/0!	#DIV/0!	#DIV/0!	23.7175	26.6075	#DIV/0!	0	4	#DIV/0!	#DIV/0!	0.65436
A2A5R2	BIG2_MOUSE	Arfgef2	Brefeldin A-inhibited guanine nucleotide-exchange protein 2	17.4401	11.6339	17.4133	11.9058	19.0259	20.5804	15.1004	12.3976								12.7869	14.5983	22.3854	#DIV/0!	#DIV/0!	#DIV/0!	#DIV/0!	4	0	#DIV/0!	16.7761	22.174	12.7869	#DIV/0!	0.76221	4	1	#DIV/0!	0.870184	#DIV/0!
A2A716	A2A716_MOUSE	Osbpl7	Oxysterol-binding protein	10.3163	12.122	10.6312	4.98633	4.33834	5.74113		6.07188					8.53422				9.51396	32.7884	#DIV/0!	#DIV/0!	#DIV/0!	#DIV/0!	4	0	#DIV/0!	5.38378	17.095	8.53422	#DIV/0!	1.58517	3	1	#DIV/0!	1.76715	#DIV/0!
A2A8Z1	OSBL9_MOUSE	Osbpl9	Oxysterol-binding protein-related protein 9									6.6625		1.45905	6.25063	8.04805	9.97856	6.71395	12.6932	#DIV/0!	#DIV/0!	4.79073	60.3803	#DIV/0!	#DIV/0!	0	3	#DIV/0!	#DIV/0!	#DIV/0!	9.35844	27.7383	#DIV/0!	0	4	#DIV/0!	#DIV/0!	0.511915
A2A9H6	A2A9H6_MOUSE	Gm884	Predicted gene 884									198.897	252.592	223.782	53.7602	31.9704	48.1188	41.5862	18.2084	#DIV/0!	#DIV/0!	182.258	48.5192	#DIV/0!	#DIV/0!	0	4	#DIV/0!	#DIV/0!	#DIV/0!	34.971	37.1596	#DIV/0!	0	4	#DIV/0!	#DIV/0!	5.21169
A2AAY5	SPD2B_MOUSE	Sh3pxd2b	SH3 and PX domain-containing protein 2B									11.1645	17.1408	13.6901	23.5498	22.6277	26.1335	25.6344	28.2158	#DIV/0!	#DIV/0!	16.3863	32.7544	#DIV/0!	#DIV/0!	0	4	#DIV/0!	#DIV/0!	#DIV/0!	25.6529	8.98889	#DIV/0!	0	4	#DIV/0!	#DIV/0!	0.638771
A2ACJ2	FP100_MOUSE	Faap100	Fanconi anemia core complex-associated protein 100											6.90895		12.3927	12.8562	14.3542	14.5828	#DIV/0!	#DIV/0!	6.90895	#DIV/0!	#DIV/0!	#DIV/0!	0	1	#DIV/0!	#DIV/0!	#DIV/0!	13.5465	8.01217	#DIV/0!	0	4	#DIV/0!	#DIV/0!	0.510018
A2AF47	DOC11_MOUSE	Dock11	Dedicator of cytokinesis protein 11									6.99445		14.0556	11.3294	20.9144	10.0368	10.0548	13.2484	#DIV/0!	#DIV/0!	10.7931	32.993	#DIV/0!	#DIV/0!	0	3	#DIV/0!	#DIV/0!	#DIV/0!	13.5636	37.8057	#DIV/0!	0	4	#DIV/0!	#DIV/0!	0.795744
A2AG50	MA7D2_MOUSE	Map7d2	MAP7 domain-containing protein 2					7.26231	8.84247	5.54616	10.2776				3.06621	8.55778	7.0568	8.14462	8.40237	#DIV/0!	#DIV/0!	3.06621	#DIV/0!	#DIV/0!	#DIV/0!	0	1	#DIV/0!	7.98214	25.5332	8.04039	8.42626	1.0073	4	4	0.95957	#DIV/0!	0.381351
A2AHC3	CAMP1_MOUSE	Camsap1	Calmodulin-regulated spectrin-associated protein 1						18.7587	10.2404						21.5781	20.6328	18.57	27.881	#DIV/0!	#DIV/0!	#DIV/0!	#DIV/0!	#DIV/0!	#DIV/0!	0	0	#DIV/0!	14.4995	41.5416	22.1655	18.1003	1.5287	2	4	0.287005	#DIV/0!	#DIV/0!
A2AHG0	LZTS3_MOUSE	Lzts3	Leucine zipper putative tumor suppressor 3	8.19627	9.84397	11.6198		6.29193	8.27895	6.21854	5.2292									9.88668	17.3179	#DIV/0!	#DIV/0!	#DIV/0!	#DIV/0!	3	0	#DIV/0!	6.50465	19.6518	#DIV/0!	#DIV/0!	#DIV/0!	4	0	#DIV/0!	1.51994	#DIV/0!
A2AJT4	PNISR_MOUSE	Pnisr	Arginine/serine-rich protein PNISR									8.27953	10.0737	12.7236	13.2562	4.86291	4.19843	3.99428	2.60585	#DIV/0!	#DIV/0!	11.0833	21.0264	#DIV/0!	#DIV/0!	0	4	#DIV/0!	#DIV/0!	#DIV/0!	3.91537	24.2254	#DIV/0!	0	4	#DIV/0!	#DIV/0!	2.83071
A2AP18	PLCH2_MOUSE	Plch2	1-phosphatidylinositol 4,5-bisphosphate phosphodiesterase eta-2	16.2226	32.9041	34.7116	7.42318	20.8437	30.4997	20.3467	24.1748					18.9604	19.0098	17.5153	17.1385	22.8154	57.9092	#DIV/0!	#DIV/0!	#DIV/0!	#DIV/0!	4	0	#DIV/0!	23.9662	19.5087	18.156	5.34177	0.757566	4	4	0.0862616	0.95198	#DIV/0!
A2APX8	SCN1A_MOUSE	Scn1a	Sodium channel protein type 1 subunit alpha					14.2619	7.05794	13.2772	15.3616	14.4664		9.72973	8.35486	20.0918		8.58701		#DIV/0!	#DIV/0!	10.8503	29.5491	#DIV/0!	#DIV/0!	0	3	#DIV/0!	12.4897	29.7837	14.3394	56.7326	1.1481	4	2	0.803695	#DIV/0!	0.756679
A2APY7	NDUF5_MOUSE	Ndufaf5	Arginine-hydroxylase NDUFAF5, mitochondrial			4.86254		13.8046	11.3893	13.4727	11.3521					3.48938			2.38177	4.86254	#DIV/0!	#DIV/0!	#DIV/0!	#DIV/0!	#DIV/0!	1	0	#DIV/0!	12.5047	10.5279	2.93558	26.6796	0.234758	4	2	0.00074956	0.388858	#DIV/0!
A2AQ07	TBB1_MOUSE	Tubb1	Tubulin beta-1 chain	123.975	104.017	122.796	121.508	197.51	158.331	203.203	230.651					121.904	118.641	105.664	130.596	118.074	7.98256	#DIV/0!	#DIV/0!	#DIV/0!	#DIV/0!	4	0	#DIV/0!	197.424	15.0989	119.201	8.67399	0.603784	4	4	0.0093456	0.598074	#DIV/0!
A2AQ19	RTF1_MOUSE	Rtf1	RNA polymerase-associated protein RTF1 homolog					6.48997					4.66779	6.6443	11.4248	9.61794	13.8693	12.1493	8.37102	#DIV/0!	#DIV/0!	7.57896	45.839	#DIV/0!	#DIV/0!	0	3	#DIV/0!	6.48997	#DIV/0!	11.0019	22.4952	1.69521	1	4	#DIV/0!	#DIV/0!	0.688878
A2ATK9	A2ATK9_MOUSE	Fam171a1	Family with sequence similarity 171, member A1	3.66882	4.67803	7.32832	6.26114	5.32339	4.55267	4.10297	7.17341					5.38545		7.69534	9.5853	5.48408	29.6837	#DIV/0!	#DIV/0!	#DIV/0!	#DIV/0!	4	0	#DIV/0!	5.28811	25.6071	7.55536	27.8401	1.42875	4	3	0.195009	1.03706	#DIV/0!
A2AU34	A2AU34_MOUSE	Tmem74b	Transmembrane protein 74B													14.9938	17.5955	13.5361	20.8935	#DIV/0!	#DIV/0!	#DIV/0!	#DIV/0!	#DIV/0!	#DIV/0!	0	0	#DIV/0!	#DIV/0!	#DIV/0!	16.7547	19.2775	#DIV/0!	0	4	#DIV/0!	#DIV/0!	#DIV/0!
A2AUY4	BAZ2B_MOUSE	Baz2b	Bromodomain adjacent to zinc finger domain protein 2B									17.6821	9.714	17.0482	18.3961	42.4386	33.749	31.6773		#DIV/0!	#DIV/0!	15.7101	25.685	#DIV/0!	#DIV/0!	0	4	#DIV/0!	#DIV/0!	#DIV/0!	35.955	15.8802	#DIV/0!	0	3	#DIV/0!	#DIV/0!	0.436938
A2BDX3	MOCS3_MOUSE	Mocs3	Adenylyltransferase and sulfurtransferase MOCS3					1.91862	3.12995	2.36656	3.11794					10.5482	6.62008	11.9091	9.26876	#DIV/0!	#DIV/0!	#DIV/0!	#DIV/0!	#DIV/0!	#DIV/0!	0	0	#DIV/0!	2.63327	22.6102	9.58653	23.4955	3.64055	4	4	0.00643588	#DIV/0!	#DIV/0!
A3KGB4	TBC8B_MOUSE	Tbc1d8b	TBC1 domain family member 8B	449.108	391.562	346.249	272.108	592.901	568.158	603.216	688.479									364.757	20.4915	#DIV/0!	#DIV/0!	#DIV/0!	#DIV/0!	4	0	#DIV/0!	613.188	8.53	#DIV/0!	#DIV/0!	#DIV/0!	4	0	#DIV/0!	0.594853	#DIV/0!
A6H630	ARMT1_MOUSE	Armt1	Damage-control phosphatase ARMT1					16.0365	18.1416	13.2572	15.9768									#DIV/0!	#DIV/0!	#DIV/0!	#DIV/0!	#DIV/0!	#DIV/0!	0	0	#DIV/0!	15.853	12.629	#DIV/0!	#DIV/0!	#DIV/0!	4	0	#DIV/0!	#DIV/0!	#DIV/0!
A6H6A9	RBG1L_MOUSE	Rabgap1l	Rab GTPase-activating protein 1-like													6.87164	11.1288	15.7915	7.07771	#DIV/0!	#DIV/0!	#DIV/0!	#DIV/0!	#DIV/0!	#DIV/0!	0	0	#DIV/0!	#DIV/0!	#DIV/0!	10.2174	41.1191	#DIV/0!	0	4	#DIV/0!	#DIV/0!	#DIV/0!
A6H6E9	TT23L_MOUSE	Ttc23l	Tetratricopeptide repeat protein 23-like										10.2412	13.0643	8.04579	51.4418	52.516	54.6532	49.1792	#DIV/0!	#DIV/0!	10.4504	24.0735	#DIV/0!	#DIV/0!	0	3	#DIV/0!	#DIV/0!	#DIV/0!	51.9475	4.38454	#DIV/0!	0	4	#DIV/0!	#DIV/0!	0.201173
A6ZI47	A6ZI47_MOUSE	Aldoart2	Fructose-bisphosphate aldolase					8.16542	6.33315	6.81139	9.68834					199.258	217.407	204.078	187.233	#DIV/0!	#DIV/0!	#DIV/0!	#DIV/0!	#DIV/0!	#DIV/0!	0	0	#DIV/0!	7.74958	19.4534	201.994	6.17857	26.0652	4	4	5.97296e-05	#DIV/0!	#DIV/0!
B1AS29	GRIK3_MOUSE	Grik3	Glutamate receptor ionotropic, kainate 3					10.9459	10.5304	8.84249	2.56585					9.34398	12.9775	14.0808	18.7774	#DIV/0!	#DIV/0!	#DIV/0!	#DIV/0!	#DIV/0!	#DIV/0!	0	0	#DIV/0!	8.22116	47.1755	13.7949	28.1955	1.67798	4	4	0.0887264	#DIV/0!	#DIV/0!
B1ASA5	B1ASA5_MOUSE	Zfp362	Zinc finger protein 362									33.3421	30.6446	28.9747	28.1321					#DIV/0!	#DIV/0!	30.2734	7.58701	#DIV/0!	#DIV/0!	0	4	#DIV/0!	#DIV/0!	#DIV/0!	#DIV/0!	#DIV/0!	#DIV/0!	0	0	#DIV/0!	#DIV/0!	#DIV/0!
B1AVY7	KI16B_MOUSE	Kif16b	Kinesin-like protein KIF16B							5.53462						27.7504	23.0755	22.4327	36.4796	#DIV/0!	#DIV/0!	#DIV/0!	#DIV/0!	#DIV/0!	#DIV/0!	0	0	#DIV/0!	5.53462	#DIV/0!	27.4346	23.6162	4.9569	1	4	#DIV/0!	#DIV/0!	#DIV/0!
B1AWC9	B1AWC9_MOUSE	Pde4b	Phosphodiesterase	13.2711	7.28196	4.68737	2.56171	8.23133	8.16426	9.11834	11.3599					12.2201	20.5712	14.3723	14.793	6.95054	66.6821	#DIV/0!	#DIV/0!	#DIV/0!	#DIV/0!	4	0	#DIV/0!	9.21846	16.189	15.4892	23.0518	1.68023	4	4	0.0314552	0.75398	#DIV/0!
B1AXH1	NHSL2_MOUSE	Nhsl2	NHS-like protein 2	24.7655	29.2535	24.9564	28.9778	16.9848	18.9161							26.9512	41.2967	26.5626	24.2539	26.9883	9.11604	#DIV/0!	#DIV/0!	#DIV/0!	#DIV/0!	4	0	#DIV/0!	17.9505	7.60781	29.7661	26.1328	1.65824	2	4	0.0525373	1.50349	#DIV/0!
B1AXV0	FRS1L_MOUSE	Frrs1l	DOMON domain-containing protein FRRS1L	10.3841	9.0485	12.309	9.78329	41.4621	36.361	34.2661	38.6468					21.3362	17.6818	19.177	18.591	10.3812	13.4514	#DIV/0!	#DIV/0!	#DIV/0!	#DIV/0!	4	0	#DIV/0!	37.684	8.19821	19.1965	8.09237	0.509407	4	4	0.000250447	0.275481	#DIV/0!
B2RPV6	MMRN1_MOUSE	Mmrn1	Multimerin-1										8.2878	11.2452	12.604	26.027	18.387	22.8595	23.2368	#DIV/0!	#DIV/0!	10.7123	20.6014	#DIV/0!	#DIV/0!	0	3	#DIV/0!	#DIV/0!	#DIV/0!	22.6276	13.9668	#DIV/0!	0	4	#DIV/0!	#DIV/0!	0.473419
B2RRE7	OTUD4_MOUSE	Otud4	OTU domain-containing protein 4									12.0118	11.3267	15.2148	24.4655		9.61573	5.84446	8.04759	#DIV/0!	#DIV/0!	15.7547	38.3975	#DIV/0!	#DIV/0!	0	4	#DIV/0!	#DIV/0!	#DIV/0!	7.83593	24.1774	#DIV/0!	0	3	#DIV/0!	#DIV/0!	2.01057
B2RUJ5	APBA1_MOUSE	Apba1	Amyloid-beta A4 precursor protein-binding family A member 1					13.4911	6.43965	16.5465	17.7015			9.58251	22.6334	62.2647	64.8594	55.5355	51.6952	#DIV/0!	#DIV/0!	16.108	57.2908	#DIV/0!	#DIV/0!	0	2	#DIV/0!	13.5447	37.349	58.5887	10.3201	4.32559	4	4	3.32755e-05	#DIV/0!	0.274933
B2RXA1	PLCX2_MOUSE	Plcxd2	PI-PLC X domain-containing protein 2													4.17305	13.0244	8.74906	9.10017	#DIV/0!	#DIV/0!	#DIV/0!	#DIV/0!	#DIV/0!	#DIV/0!	0	0	#DIV/0!	#DIV/0!	#DIV/0!	8.76167	41.331	#DIV/0!	0	4	#DIV/0!	#DIV/0!	#DIV/0!
B8JJ69	B8JJ69_MOUSE	2310061I04Rik	RIKEN cDNA 2310061I04 gene	21.4852	15.8198	1.76624	26.5172	56.4532	67.0468	52.2542	66.134									16.3971	65.1823	#DIV/0!	#DIV/0!	#DIV/0!	#DIV/0!	4	0	#DIV/0!	60.472	12.0376	#DIV/0!	#DIV/0!	#DIV/0!	4	0	#DIV/0!	0.271152	#DIV/0!
B8QI36	B8QI36_MOUSE	Ppfia4	Liprin-alpha 4						4.72202		15.3792		10.631	8.50813		13.6141	16.8393	14.8176	8.40102	#DIV/0!	#DIV/0!	9.56957	15.6861	#DIV/0!	#DIV/0!	0	2	#DIV/0!	10.0506	74.9782	13.418	26.8271	1.33504	2	4	0.640351	#DIV/0!	0.713188
B9EHT4	CLIP3_MOUSE	Clip3	CAP-Gly domain-containing linker protein 3								8.70119			5.69187	4.30529	31.8069	24.061	27.1181	21.2957	#DIV/0!	#DIV/0!	4.99858	19.6148	#DIV/0!	#DIV/0!	0	2	#DIV/0!	8.70119	#DIV/0!	26.0704	17.2738	2.99619	1	4	#DIV/0!	#DIV/0!	0.191734
D3YTP3	D3YTP3_MOUSE	Mtx3	Metaxin	3.84206	5.44832	8.57819	13.1211	29.9864	28.4978	22.4008	27.5694					19.441	19.6958	9.02968	6.62602	7.74742	52.7497	#DIV/0!	#DIV/0!	#DIV/0!	#DIV/0!	4	0	#DIV/0!	27.1136	12.1556	13.6981	50.0058	0.505212	4	4	0.0213576	0.285739	#DIV/0!
D3YUJ3	D3YUJ3_MOUSE	Ccnyl1	Cyclin Y-like 1	7.72305	14.1141	7.00607		7.0916	6.59067	4.8311	9.54341					8.31786		8.35954	6.03844	9.61441	40.7025	#DIV/0!	#DIV/0!	#DIV/0!	#DIV/0!	3	0	#DIV/0!	7.01419	27.7284	7.57195	17.5413	1.07952	4	3	0.671324	1.37071	#DIV/0!
D3YVV3	D3YVV3_MOUSE	Ankrd29	Ankyrin repeat domain 29					10.5685	9.26184	4.02319	7.80078									#DIV/0!	#DIV/0!	#DIV/0!	#DIV/0!	#DIV/0!	#DIV/0!	0	0	#DIV/0!	7.91358	35.7521	#DIV/0!	#DIV/0!	#DIV/0!	4	0	#DIV/0!	#DIV/0!	#DIV/0!
D3YWQ0	DGKI_MOUSE	Dgki	Diacylglycerol kinase iota	16.2752	21.5358	23.9372	14.7846	22.421	27.2248	22.0647	21.0469					22.8609			33.6504	19.1332	22.5669	#DIV/0!	#DIV/0!	#DIV/0!	#DIV/0!	4	0	#DIV/0!	23.1893	11.87	28.2556	27.0011	1.21848	4	2	0.51518	0.825086	#DIV/0!
D3YXJ0	DGKH_MOUSE	Dgkh	Diacylglycerol kinase eta	11.3799	14.833	15.6531	13.8996	10.2613	6.77084	7.03127	6.4781					20.6026	6.03934		13.3708	13.9414	13.283	#DIV/0!	#DIV/0!	#DIV/0!	#DIV/0!	4	0	#DIV/0!	7.63538	23.1179	13.3376	54.5953	1.74681	4	3	0.306416	1.8259	#DIV/0!
D3YZI9	PGBD5_MOUSE	Pgbd5	PiggyBac transposable element-derived protein 5	3.53243	4.24534		3.44301	5.59072	6.13031	8.57419	8.08732					7.21043	8.11507	8.76531		3.74026	11.7556	#DIV/0!	#DIV/0!	#DIV/0!	#DIV/0!	3	0	#DIV/0!	7.09563	20.5299	8.03027	9.72447	1.13172	4	3	0.327947	0.527121	#DIV/0!
D3YZU1	SHAN1_MOUSE	Shank1	SH3 and multiple ankyrin repeat domains protein 1	18.4064	21.2727	13.9733	12.5638	56.5954	67.7537	61.2458	64.8816					28.6842	20.2285	22.6025	27.9136	16.5541	24.2335	#DIV/0!	#DIV/0!	#DIV/0!	#DIV/0!	4	0	#DIV/0!	62.6191	7.69494	24.8572	16.505	0.396959	4	4	2.5081e-05	0.264361	#DIV/0!
D3Z4S3	PTRD1_MOUSE	Ptrhd1	Putative peptidyl-tRNA hydrolase PTRHD1					17.3198	9.88468	16.5769	14.3872					14.3483	23.6005	14.1464	27.1255	#DIV/0!	#DIV/0!	#DIV/0!	#DIV/0!	#DIV/0!	#DIV/0!	0	0	#DIV/0!	14.5421	23.0037	19.8052	33.2111	1.36192	4	4	0.2199	#DIV/0!	#DIV/0!
D3Z5V4	D3Z5V4_MOUSE	Fam124a	Family with sequence similarity 124, member A									2.74376	3.61972	5.11959	4.81676	9.46901	13.7885	14.1369	8.74588	#DIV/0!	#DIV/0!	4.07496	26.9601	#DIV/0!	#DIV/0!	0	4	#DIV/0!	#DIV/0!	#DIV/0!	11.5351	24.4669	#DIV/0!	0	4	#DIV/0!	#DIV/0!	0.353267
D3Z689	D3Z689_MOUSE	Adamtsl5	ADAMTS-like 5	17.4505	22.4075	16.1179	20.4484													19.1061	14.9179	#DIV/0!	#DIV/0!	#DIV/0!	#DIV/0!	4	0	#DIV/0!	#DIV/0!	#DIV/0!	#DIV/0!	#DIV/0!	#DIV/0!	0	0	#DIV/0!	#DIV/0!	#DIV/0!
D3Z7H4	GSG1L_MOUSE	Gsg1l	Germ cell-specific gene 1-like protein					13.4116	7.76691	4.24383	11.0962									#DIV/0!	#DIV/0!	#DIV/0!	#DIV/0!	#DIV/0!	#DIV/0!	0	0	#DIV/0!	9.12964	43.7817	#DIV/0!	#DIV/0!	#DIV/0!	4	0	#DIV/0!	#DIV/0!	#DIV/0!
D3Z7Q2	SIM20_MOUSE	Smim20	Small integral membrane protein 20			9.25669		10.9412	13.7201	12.8297	14.1666						6.60133			9.25669	#DIV/0!	#DIV/0!	#DIV/0!	#DIV/0!	#DIV/0!	1	0	#DIV/0!	12.9144	11.0577	6.60133	#DIV/0!	0.51116	4	1	#DIV/0!	0.716773	#DIV/0!
E9PVX6	KI67_MOUSE	Mki67	Proliferation marker protein Ki-67						8.32614			22.7229	23.1895	16.1001	20.8659			9.2927		#DIV/0!	#DIV/0!	20.7196	15.6329	#DIV/0!	#DIV/0!	0	4	#DIV/0!	8.32614	#DIV/0!	9.2927	#DIV/0!	1.11609	1	1	#DIV/0!	#DIV/0!	2.22966
E9PW37	E9PW37_MOUSE	Rasal2	RAS protein activator-like 2	10.1946	16.9809	17.3992	11.412	15.7872	7.89471	11.3362	5.49686						9.20739	6.8498	4.49234	13.9967	26.611	#DIV/0!	#DIV/0!	#DIV/0!	#DIV/0!	4	0	#DIV/0!	10.1287	44.124	6.84984	34.4172	0.676278	4	3	0.269181	1.38188	#DIV/0!
E9PWV0	E9PWV0_MOUSE	Cyp2t4	Cytochrome P450, family 2, subfamily t, polypeptide 4					17.1347	18.7256	19.7134	19.5026						14.6299			#DIV/0!	#DIV/0!	#DIV/0!	#DIV/0!	#DIV/0!	#DIV/0!	0	0	#DIV/0!	18.7691	6.23076	14.6299	#DIV/0!	0.779468	4	1	#DIV/0!	#DIV/0!	#DIV/0!
E9PXF0	E9PXF0_MOUSE	Pcdh17	Protocadherin 17					10.711	11.4548	13.5392	10.9701					29.5253	20.3595	30.9812	30.2698	#DIV/0!	#DIV/0!	#DIV/0!	#DIV/0!	#DIV/0!	#DIV/0!	0	0	#DIV/0!	11.6688	11.0079	27.784	17.9427	2.38105	4	4	0.00563504	#DIV/0!	#DIV/0!
E9PXQ7	E9PXQ7_MOUSE	Pcdh10	Protocadherin 10					33.0855	26.5911	28.6386	15.7713					46.3327	45.299	44.393	43.4965	#DIV/0!	#DIV/0!	#DIV/0!	#DIV/0!	#DIV/0!	#DIV/0!	0	0	#DIV/0!	26.0216	28.2521	44.8803	2.70979	1.72473	4	4	0.0130699	#DIV/0!	#DIV/0!
E9PYR1	E9PYR1_MOUSE	Fbxl18	F-box and leucine-rich repeat protein 18							6.61428						11.4834	7.77745	12.7126	4.90614	#DIV/0!	#DIV/0!	#DIV/0!	#DIV/0!	#DIV/0!	#DIV/0!	0	0	#DIV/0!	6.61428	#DIV/0!	9.2199	38.6075	1.39394	1	4	#DIV/0!	#DIV/0!	#DIV/0!
E9PZ19	TUTLB_MOUSE	Igsf9b	Protein turtle homolog B	3.89539		1.9129		10.4953	20.8925	12.0128	13.8523									2.90414	48.27	#DIV/0!	#DIV/0!	#DIV/0!	#DIV/0!	2	0	#DIV/0!	14.3132	32.1097	#DIV/0!	#DIV/0!	#DIV/0!	4	0	#DIV/0!	0.202899	#DIV/0!
E9PZP8	E9PZP8_MOUSE	Herc1	HECT and RLD domain-containing E3 ubiquitin protein ligase family member 1						4.2591	3.27773						17.127	17.0944	15.4896	16.5918	#DIV/0!	#DIV/0!	#DIV/0!	#DIV/0!	#DIV/0!	#DIV/0!	0	0	#DIV/0!	3.76842	18.4145	16.5757	4.61148	4.39859	2	4	0.00117011	#DIV/0!	#DIV/0!
E9Q1A5	E9Q1A5_MOUSE	Zfp384	Zinc finger protein 384									11.0771	16.4839	12.5676	10.5218		0.986082	1.29171		#DIV/0!	#DIV/0!	12.6626	21.2436	#DIV/0!	#DIV/0!	0	4	#DIV/0!	#DIV/0!	#DIV/0!	1.1389	18.9755	#DIV/0!	0	2	#DIV/0!	#DIV/0!	11.1183
E9Q1M1	E9Q1M1_MOUSE	Pdzd2	PDZ domain-containing 2					8.0483	11.4138		7.53384	6.05619		2.45058	5.49726	7.68609	13.5723	7.82172	17.8114	#DIV/0!	#DIV/0!	4.66801	41.5719	#DIV/0!	#DIV/0!	0	3	#DIV/0!	8.99865	23.4184	11.7229	41.7914	1.30274	3	4	0.372247	#DIV/0!	0.398197
E9Q3H6	E9Q3H6_MOUSE	Coq10a	Coenzyme Q10A					7.77761						13.0874		19.7003	13.3447	12.1158	25.1916	#DIV/0!	#DIV/0!	13.0874	#DIV/0!	#DIV/0!	#DIV/0!	0	1	#DIV/0!	7.77761	#DIV/0!	17.5881	34.4639	2.26138	1	4	#DIV/0!	#DIV/0!	0.744105
E9Q3M9	E9Q3M9_MOUSE	Cracdl	Capping protein-inhibiting regulator of actin-like	12.0563	31.071	23.8832	29.3752	28.0671	29.2392	23.2228	26.9073					6.71925	17.7848	13.5785	16.4239	24.0964	35.661	#DIV/0!	#DIV/0!	#DIV/0!	#DIV/0!	4	0	#DIV/0!	26.8591	9.69663	13.6266	36.158	0.507337	4	4	0.00648953	0.897142	#DIV/0!
E9Q4P1	WDFY1_MOUSE	Wdfy1	WD repeat and FYVE domain-containing protein 1	16.5534	30.6031	31.7314	39.2145	38.5814	32.9901	48.8348	39.2808									29.5256	32.0224	#DIV/0!	#DIV/0!	#DIV/0!	#DIV/0!	4	0	#DIV/0!	39.9218	16.4701	#DIV/0!	#DIV/0!	#DIV/0!	4	0	#DIV/0!	0.739586	#DIV/0!
E9Q4S1	PDE8B_MOUSE	Pde8b	High affinity cAMP-specific and IBMX-insensitive 3',5'-cyclic phosphodiesterase 8B	17.8162	33.2336	14.3691	12.3359	6.16749	8.32346	2.48485	7.759									19.4387	48.7208	#DIV/0!	#DIV/0!	#DIV/0!	#DIV/0!	4	0	#DIV/0!	6.1837	42.5221	#DIV/0!	#DIV/0!	#DIV/0!	4	0	#DIV/0!	3.14354	#DIV/0!
E9Q4Z2	ACACB_MOUSE	Acacb	Acetyl-CoA carboxylase 2										16.5542	10.02	9.24551	63.3841	74.8594	70.3481	69.6934	#DIV/0!	#DIV/0!	11.9399	33.6252	#DIV/0!	#DIV/0!	0	3	#DIV/0!	#DIV/0!	#DIV/0!	69.5712	6.78586	#DIV/0!	0	4	#DIV/0!	#DIV/0!	0.171621
E9Q557	DESP_MOUSE	Dsp	Desmoplakin									27.5843	37.0895	7.79097	16.5669					#DIV/0!	#DIV/0!	22.2579	57.4202	#DIV/0!	#DIV/0!	0	4	#DIV/0!	#DIV/0!	#DIV/0!	#DIV/0!	#DIV/0!	#DIV/0!	0	0	#DIV/0!	#DIV/0!	#DIV/0!
E9Q612	PTPRO_MOUSE	Ptpro	Receptor-type tyrosine-protein phosphatase O						13.6815	0.495103						24.5526	27.4805	29.4623	29.2165	#DIV/0!	#DIV/0!	#DIV/0!	#DIV/0!	#DIV/0!	#DIV/0!	0	0	#DIV/0!	7.0883	131.543	27.678	8.17467	3.90474	2	4	0.188613	#DIV/0!	#DIV/0!
E9Q6H8	E9Q6H8_MOUSE	Plekha5	Pleckstrin homology domain-containing, family A member 5	7.58635	2.01232			2.2818	4.8591	7.77883	7.50473									4.79934	82.1246	#DIV/0!	#DIV/0!	#DIV/0!	#DIV/0!	2	0	#DIV/0!	5.60612	45.9812	#DIV/0!	#DIV/0!	#DIV/0!	4	0	#DIV/0!	0.856089	#DIV/0!
E9Q8I7	E9Q8I7_MOUSE	Nfxl1	Nuclear transcription factor, X-box-binding-like 1									6.99785	14.0056	17.5932	13.6369	8.27411			12.5016	#DIV/0!	#DIV/0!	13.0584	33.8241	#DIV/0!	#DIV/0!	0	4	#DIV/0!	#DIV/0!	#DIV/0!	10.3879	28.7767	#DIV/0!	0	2	#DIV/0!	#DIV/0!	1.25708
E9Q9D5	RBL2A_MOUSE	Rabl2	Rab-like protein 2A													16.8335	14.9158	10.5955	15.4605	#DIV/0!	#DIV/0!	#DIV/0!	#DIV/0!	#DIV/0!	#DIV/0!	0	0	#DIV/0!	#DIV/0!	#DIV/0!	14.4513	18.6433	#DIV/0!	0	4	#DIV/0!	#DIV/0!	#DIV/0!
E9QA62	LMOD3_MOUSE	Lmod3	Leiomodin-3					10.5149	9.51793	3.28041	13.0251						14.488	12.9529		#DIV/0!	#DIV/0!	#DIV/0!	#DIV/0!	#DIV/0!	#DIV/0!	0	0	#DIV/0!	9.08459	45.5854	13.7204	7.9114	1.5103	4	2	0.109897	#DIV/0!	#DIV/0!
E9QAE3	E9QAE3_MOUSE	Btaf1	B-TFIID TATA-box-binding protein-associated factor 1										11.4855	5.27845	9.83316	10.4934	5.6598	8.55426	9.45033	#DIV/0!	#DIV/0!	8.8657	36.2592	#DIV/0!	#DIV/0!	0	3	#DIV/0!	#DIV/0!	#DIV/0!	8.53945	24.321	#DIV/0!	0	4	#DIV/0!	#DIV/0!	1.03821
F7BAB2	F7BAB2_MOUSE	Tmem132b	Transmembrane protein 132B	7.91908				16.5801	18.0383	18.3296	19.0929									7.91908	#DIV/0!	#DIV/0!	#DIV/0!	#DIV/0!	#DIV/0!	1	0	#DIV/0!	18.0102	5.84123	#DIV/0!	#DIV/0!	#DIV/0!	4	0	#DIV/0!	0.439699	#DIV/0!
F8VPK8	F8VPK8_MOUSE	Pcdh9	Protocadherin 9			4.24055		25.3449	34.1415	24.6093	21.4982					46.7651	44.6764	41.3941	43.7035	4.24055	#DIV/0!	#DIV/0!	#DIV/0!	#DIV/0!	#DIV/0!	1	0	#DIV/0!	26.3985	20.5488	44.1348	5.05111	1.67187	4	4	0.00381504	0.160636	#DIV/0!
F8VPP8	F8VPP8_MOUSE	Zc3h7b	Zinc finger CCCH type-containing 7B									7.96265		13.29	7.05339	16.2326	13.94	15.8299	11.7955	#DIV/0!	#DIV/0!	9.43535	35.7066	#DIV/0!	#DIV/0!	0	3	#DIV/0!	#DIV/0!	#DIV/0!	14.4495	14.0634	#DIV/0!	0	4	#DIV/0!	#DIV/0!	0.652988
F8VPX2	F8VPX2_MOUSE	Fbxw9	F-box and WD-40 domain protein 9													8.5099	7.36507	4.84872	6.628	#DIV/0!	#DIV/0!	#DIV/0!	#DIV/0!	#DIV/0!	#DIV/0!	0	0	#DIV/0!	#DIV/0!	#DIV/0!	6.83792	22.4574	#DIV/0!	0	4	#DIV/0!	#DIV/0!	#DIV/0!
F8VPZ3	F8VPZ3_MOUSE	Usp32	Ubiquitinyl hydrolase 1													12.2459	5.26429	7.10896	7.21044	#DIV/0!	#DIV/0!	#DIV/0!	#DIV/0!	#DIV/0!	#DIV/0!	0	0	#DIV/0!	#DIV/0!	#DIV/0!	7.9574	37.6462	#DIV/0!	0	4	#DIV/0!	#DIV/0!	#DIV/0!
F8VQ70	F8VQ70_MOUSE	Scaper	S phase cyclin A-associated protein in the ER									11.6129	15.1873	23.3453	16.9021	12.3776	12.4365	9.53101	16.8642	#DIV/0!	#DIV/0!	16.7619	29.2983	#DIV/0!	#DIV/0!	0	4	#DIV/0!	#DIV/0!	#DIV/0!	12.8023	23.6555	#DIV/0!	0	4	#DIV/0!	#DIV/0!	1.30929
F8VQK3	F8VQK3_MOUSE	Gucy1a2	Guanylate cyclase	40.0733	35.5555	39.7777	36.988	38.9245	38.631	39.5398	40.4484					23.9951	27.1526	28.4241	25.8788	38.0986	5.75449	#DIV/0!	#DIV/0!	#DIV/0!	#DIV/0!	4	0	#DIV/0!	39.3859	2.03929	26.3626	7.16813	0.669342	4	4	0.000206714	0.967316	#DIV/0!
G3X8U3	G3X8U3_MOUSE	2210016F16Rik	Queuosine salvage protein			12.6268		10.0144	9.24405	13.1431	13.2392					13.9129	12.3549	15.8987	15.5212	12.6268	#DIV/0!	#DIV/0!	#DIV/0!	#DIV/0!	#DIV/0!	1	0	#DIV/0!	11.4102	18.236	14.4219	11.2669	1.26395	4	4	0.0652176	1.10663	#DIV/0!
G3XA57	RFIP2_MOUSE	Rab11fip2	Rab11 family-interacting protein 2	9.9067	15.7513	9.11693	9.6563	11.2454	8.22856	11.5023	12.6682					6.03434	3.4834			11.1078	28.0267	#DIV/0!	#DIV/0!	#DIV/0!	#DIV/0!	4	0	#DIV/0!	10.9111	17.3447	4.75887	37.9037	0.436149	4	2	0.0525963	1.01803	#DIV/0!
J3QN86	J3QN86_MOUSE	Gm21882	Predicted gene, 21882	35.126	61.6077	56.7425	54.9423													52.1046	22.3857	#DIV/0!	#DIV/0!	#DIV/0!	#DIV/0!	4	0	#DIV/0!	#DIV/0!	#DIV/0!	#DIV/0!	#DIV/0!	#DIV/0!	0	0	#DIV/0!	#DIV/0!	#DIV/0!
J3QN89	J3QN89_MOUSE	Aamp	Angio-associated migratory protein								2.06118					7.48426	8.74527	6.29497	6.37063	#DIV/0!	#DIV/0!	#DIV/0!	#DIV/0!	#DIV/0!	#DIV/0!	0	0	#DIV/0!	2.06118	#DIV/0!	7.22378	15.9313	3.50468	1	4	#DIV/0!	#DIV/0!	#DIV/0!
J9S314	J9S314_MOUSE	Trpm3	Transient receptor potential cation channel, subfamily M, member 3						3.4181		7.82227	11.4112				6.06459	17.4168	17.9307	12.7072	#DIV/0!	#DIV/0!	11.4112	#DIV/0!	#DIV/0!	#DIV/0!	0	1	#DIV/0!	5.62018	55.4113	13.5298	40.6807	2.40736	2	4	0.0952664	#DIV/0!	0.843411
O08530	S1PR1_MOUSE	S1pr1	Sphingosine 1-phosphate receptor 1	159.642	232.903	191.274	246.607	87.5303	104.873	87.2747	95.5822						31.7247			207.606	19.1228	#DIV/0!	#DIV/0!	#DIV/0!	#DIV/0!	4	0	#DIV/0!	93.815	8.86869	31.7247	#DIV/0!	0.338162	4	1	#DIV/0!	2.21293	#DIV/0!
O08576	RUN3A_MOUSE	Rundc3a	RUN domain-containing protein 3A					17.893	15.54	15.5356	10.2361					52.8126	47.2303	51.8923	46.7241	#DIV/0!	#DIV/0!	#DIV/0!	#DIV/0!	#DIV/0!	#DIV/0!	0	0	#DIV/0!	14.8012	21.8873	49.6648	6.30806	3.35547	4	4	4.65567e-06	#DIV/0!	#DIV/0!
O08586	PTEN_MOUSE	Pten	Phosphatidylinositol 3,4,5-trisphosphate 3-phosphatase and dual-specificity protein phosphatase PTEN	13.4399	10.8581	9.83684	6.5039	28.3636	16.1307	23.6886	21.9048					38.1624	36.1778	35.676	31.8101	10.1597	28.2523	#DIV/0!	#DIV/0!	#DIV/0!	#DIV/0!	4	0	#DIV/0!	22.5219	22.453	35.4566	7.49502	1.57431	4	4	0.0078642	0.451102	#DIV/0!
O08691	ARGI2_MOUSE	Arg2	Arginase-2, mitochondrial													9.88873	16.153	17.1357	13.3336	#DIV/0!	#DIV/0!	#DIV/0!	#DIV/0!	#DIV/0!	#DIV/0!	0	0	#DIV/0!	#DIV/0!	#DIV/0!	14.1278	23.0268	#DIV/0!	0	4	#DIV/0!	#DIV/0!	#DIV/0!
O08738	CASP6_MOUSE	Casp6	Caspase-6									34.3584	33.7886	46.5261	34.3648	426.733	521.21	456.867	464.865	#DIV/0!	#DIV/0!	37.2595	16.5962	#DIV/0!	#DIV/0!	0	4	#DIV/0!	#DIV/0!	#DIV/0!	467.419	8.43796	#DIV/0!	0	4	#DIV/0!	#DIV/0!	0.0797133
O08784	TCOF_MOUSE	Tcof1	Treacle protein									18.0787	23.7513	15.465	16.0156				6.1943	#DIV/0!	#DIV/0!	18.3276	20.6614	#DIV/0!	#DIV/0!	0	4	#DIV/0!	#DIV/0!	#DIV/0!	6.1943	#DIV/0!	#DIV/0!	0	1	#DIV/0!	#DIV/0!	2.95879
O08797	O08797_MOUSE	Serpinb9	SPI6	12.1313	17.4384	12.527	15.6169	3.09403	8.31089	4.90429	6.28852									14.4284	17.6086	#DIV/0!	#DIV/0!	#DIV/0!	#DIV/0!	4	0	#DIV/0!	5.64943	39.0185	#DIV/0!	#DIV/0!	#DIV/0!	4	0	#DIV/0!	2.55396	#DIV/0!
O08808	DIAP1_MOUSE	Diaph1	Protein diaphanous homolog 1					2.59993	7.9344	7.09993	5.1065	7.82911	4.61216		21.7605	5.51954	13.8495	12.9109	15.8049	#DIV/0!	#DIV/0!	11.4006	79.9519	#DIV/0!	#DIV/0!	0	3	#DIV/0!	5.68519	41.7657	12.0212	37.4253	2.11448	4	4	0.0599165	#DIV/0!	0.948373
O08842	GFRA2_MOUSE	Gfra2	GDNF family receptor alpha-2	9.23622	13.8217	5.79872	9.3736	24.6212	32.3908	28.6409	28.1955					19.2272	19.2663	17.4558	14.3428	9.55756	34.4106	#DIV/0!	#DIV/0!	#DIV/0!	#DIV/0!	4	0	#DIV/0!	28.4621	11.1641	17.573	13.1629	0.617418	4	4	0.00195832	0.3358	#DIV/0!
O08848	RO60_MOUSE	RO60	RNA-binding protein Ro60					20.3747	6.51918	10.5676	8.13574			9.95651		48.5034	53.0579	49.0408	42.291	#DIV/0!	#DIV/0!	9.95651	#DIV/0!	#DIV/0!	#DIV/0!	0	1	#DIV/0!	11.3993	54.4826	48.2233	9.22051	4.23037	4	4	0.00012738	#DIV/0!	0.206467
O08989	RASM_MOUSE	Mras	Ras-related protein M-Ras	12.783	9.88148	7.53303	10.6426	92.9762	91.8214	101.982	110.159					59.1985	50.0224	43.9435	61.9951	10.21	21.2196	#DIV/0!	#DIV/0!	#DIV/0!	#DIV/0!	4	0	#DIV/0!	99.2346	8.6494	53.7899	15.4697	0.542047	4	4	0.000270833	0.102888	#DIV/0!
O09126	SEM4D_MOUSE	Sema4d	Semaphorin-4D				2.05744	7.54812	12.2302	9.09578	10.7978						2.03662	5.03248	1.99628	2.05744	#DIV/0!	#DIV/0!	#DIV/0!	#DIV/0!	#DIV/0!	1	0	#DIV/0!	9.91798	20.5092	3.02179	57.6288	0.304678	4	3	0.00527028	0.207446	#DIV/0!
O09131	GSTO1_MOUSE	Gsto1	Glutathione S-transferase omega-1					28.6423	41.4944	37.5141	39.1645	14.7094		11.3431		152.563	168.544	140.686	156.171	#DIV/0!	#DIV/0!	13.0263	18.2734	#DIV/0!	#DIV/0!	0	2	#DIV/0!	36.7038	15.3034	154.491	7.42364	4.20913	4	4	2.63836e-05	#DIV/0!	0.0843172
O09172	GSH0_MOUSE	Gclm	Glutamate--cysteine ligase regulatory subunit				2.36045	14.3922	17.7095	19.7202	20.2234					34.558	29.8567	33.5242	24.9773	2.36045	#DIV/0!	#DIV/0!	#DIV/0!	#DIV/0!	#DIV/0!	1	0	#DIV/0!	18.0113	14.6903	30.729	14.0997	1.7061	4	4	0.00415061	0.131054	#DIV/0!
O35089	CNIH2_MOUSE	Cnih2	Protein cornichon homolog 2					8.49817					12.0089			38.8017	30.0201	25.3453	25.4789	#DIV/0!	#DIV/0!	12.0089	#DIV/0!	#DIV/0!	#DIV/0!	0	1	#DIV/0!	8.49817	#DIV/0!	29.9115	21.1042	3.51976	1	4	#DIV/0!	#DIV/0!	0.401481
O35188	X3CL1_MOUSE	Cx3cl1	Fractalkine												1.25619	3.73692	3.4339	4.74326	4.0269	#DIV/0!	#DIV/0!	1.25619	#DIV/0!	#DIV/0!	#DIV/0!	0	1	#DIV/0!	#DIV/0!	#DIV/0!	3.98524	14.0606	#DIV/0!	0	4	#DIV/0!	#DIV/0!	0.31521
O35393	EFNB3_MOUSE	Efnb3	Ephrin-B3					12.7854	15.2554	19.5151	17.8489	5.27637	10.9193	7.06702		43.5136	30.177	39.5258	41.6202	#DIV/0!	#DIV/0!	7.75423	37.1868	#DIV/0!	#DIV/0!	0	3	#DIV/0!	16.3512	18.0628	38.7091	15.285	2.36736	4	4	0.00174578	#DIV/0!	0.20032
O35409	FOLH1_MOUSE	Folh1	Glutamate carboxypeptidase 2	22.4017	12.2575	13.2126	10.3358	19.6711	20.4112	22.1704	20.9529									14.5519	36.8901	#DIV/0!	#DIV/0!	#DIV/0!	#DIV/0!	4	0	#DIV/0!	20.8014	5.06256	#DIV/0!	#DIV/0!	#DIV/0!	4	0	#DIV/0!	0.699563	#DIV/0!
O35449	PRRT1_MOUSE	Prrt1	Proline-rich transmembrane protein 1	20.9663	32.623	17.4736	23.7516	91.7779	83.0289	86.9727	95.8758					119.617	118.815	126.701	146.884	23.7036	27.3259	#DIV/0!	#DIV/0!	#DIV/0!	#DIV/0!	4	0	#DIV/0!	89.4138	6.26276	128.004	10.2152	1.43159	4	4	0.00534266	0.2651	#DIV/0!
O35495	CDK14_MOUSE	Cdk14	Cyclin-dependent kinase 14			7.84785	21.1135	11.0231	6.31928	10.0943	12.2614						8.54148			14.4807	64.7776	#DIV/0!	#DIV/0!	#DIV/0!	#DIV/0!	2	0	#DIV/0!	9.92452	25.8168	8.54148	#DIV/0!	0.860644	4	1	#DIV/0!	1.45908	#DIV/0!
O35621	PMM1_MOUSE	Pmm1	Phosphomannomutase 1				287.292	21.8418	18.9569	17.2846	19.684					22.7564	28.5124	25.6815	24.6164	287.292	#DIV/0!	#DIV/0!	#DIV/0!	#DIV/0!	#DIV/0!	1	0	#DIV/0!	19.4418	9.71723	25.3917	9.47613	1.30603	4	4	0.00899114	14.777	#DIV/0!
O35660	GSTM6_MOUSE	Gstm6	Glutathione S-transferase Mu 6	3.80737			1.63867	7.29299	11.1322	6.98497	5.64462					7.85847	12.4802	9.89837	7.17393	2.72302	56.3162	#DIV/0!	#DIV/0!	#DIV/0!	#DIV/0!	2	0	#DIV/0!	7.7637	30.3583	9.35274	25.4961	1.20468	4	4	0.379787	0.350738	#DIV/0!
O35681	SYT3_MOUSE	Syt3	Synaptotagmin-3	16.7105		12.9011	14.1338	57.7872	63.1792	57.0663	59.8971					34.0839	32.9252	38.7587	45.0193	14.5818	13.3304	#DIV/0!	#DIV/0!	#DIV/0!	#DIV/0!	3	0	#DIV/0!	59.4824	4.60914	37.6968	14.5755	0.633746	4	4	0.00143454	0.245145	#DIV/0!
O35684	NEUS_MOUSE	Serpini1	Neuroserpin						15.0666		11.3765			6.56586	3.42602	10.0091	25.767	29.9783	15.0113	#DIV/0!	#DIV/0!	4.99594	44.4401	#DIV/0!	#DIV/0!	0	2	#DIV/0!	13.2216	19.7352	20.1914	45.8736	1.52716	2	4	0.239196	#DIV/0!	0.247429
O35892	SP100_MOUSE	Sp100	Nuclear autoantigen Sp-100	55.5986	56.9241	51.3717	52.4349													54.0823	4.82597	#DIV/0!	#DIV/0!	#DIV/0!	#DIV/0!	4	0	#DIV/0!	#DIV/0!	#DIV/0!	#DIV/0!	#DIV/0!	#DIV/0!	0	0	#DIV/0!	#DIV/0!	#DIV/0!
O35969	GAMT_MOUSE	Gamt	Guanidinoacetate N-methyltransferase					1.56953	4.69288	1.81506	7.22025									#DIV/0!	#DIV/0!	#DIV/0!	#DIV/0!	#DIV/0!	#DIV/0!	0	0	#DIV/0!	3.82443	69.849	#DIV/0!	#DIV/0!	#DIV/0!	4	0	#DIV/0!	#DIV/0!	#DIV/0!
O35988	SDC4_MOUSE	Sdc4	Syndecan-4	32.9444	21.903	37.1156	44.0016	11.9537	12.9403	17.3989	10.781									33.9911	27.2396	#DIV/0!	#DIV/0!	#DIV/0!	#DIV/0!	4	0	#DIV/0!	13.2685	21.7931	#DIV/0!	#DIV/0!	#DIV/0!	4	0	#DIV/0!	2.5618	#DIV/0!
O54825	BYST_MOUSE	Bysl	Bystin									19.3841	26.3088	21.4442	28.4298	16.0867	18.5439	18.82	20.4438	#DIV/0!	#DIV/0!	23.8917	17.5503	#DIV/0!	#DIV/0!	0	4	#DIV/0!	#DIV/0!	#DIV/0!	18.4736	9.73557	#DIV/0!	0	4	#DIV/0!	#DIV/0!	1.29329
O54827	AT10A_MOUSE	Atp10a	Phospholipid-transporting ATPase VA	21.0033	18.7618	20.4304	21.9741													20.5424	6.5584	#DIV/0!	#DIV/0!	#DIV/0!	#DIV/0!	4	0	#DIV/0!	#DIV/0!	#DIV/0!	#DIV/0!	#DIV/0!	#DIV/0!	0	0	#DIV/0!	#DIV/0!	#DIV/0!
O54829	RGS7_MOUSE	Rgs7	Regulator of G-protein signaling 7	28.0987	47.7448	29.176	30.6612	137.524	154.34	166.969	154.257					56.0708	43.3229	55.0203	69.9547	33.9202	27.3468	#DIV/0!	#DIV/0!	#DIV/0!	#DIV/0!	4	0	#DIV/0!	153.273	7.88084	56.0922	19.4308	0.365964	4	4	2.24615e-05	0.221306	#DIV/0!
O54879	HMGB3_MOUSE	Hmgb3	High mobility group protein B3					12.2074	11.536		8.18436	45.7868	28.9607	32.5129	29.781	111.286	147.507	132.68	128.21	#DIV/0!	#DIV/0!	34.2604	22.8629	#DIV/0!	#DIV/0!	0	4	#DIV/0!	10.6426	20.2506	129.921	11.4775	12.2076	3	4	0.000407582	#DIV/0!	0.263702
O54929	WSB2_MOUSE	Wsb2	WD repeat and SOCS box-containing protein 2								6.81409					6.49064	6.80151	6.74623	7.98631	#DIV/0!	#DIV/0!	#DIV/0!	#DIV/0!	#DIV/0!	#DIV/0!	0	0	#DIV/0!	6.81409	#DIV/0!	7.00617	9.52457	1.02819	1	4	#DIV/0!	#DIV/0!	#DIV/0!
O55017	CAC1B_MOUSE	Cacna1b	Voltage-dependent N-type calcium channel subunit alpha-1B					10.2617	13.877	12.8428	15.4355					18.8009	18.7739	13.6365	11.9552	#DIV/0!	#DIV/0!	#DIV/0!	#DIV/0!	#DIV/0!	#DIV/0!	0	0	#DIV/0!	13.1042	16.5909	15.7916	22.3326	1.20508	4	4	0.251233	#DIV/0!	#DIV/0!
O55060	TPMT_MOUSE	Tpmt	Thiopurine S-methyltransferase													15.7262	13.3881	12.3106	16.2705	#DIV/0!	#DIV/0!	#DIV/0!	#DIV/0!	#DIV/0!	#DIV/0!	0	0	#DIV/0!	#DIV/0!	#DIV/0!	14.4238	13.0595	#DIV/0!	0	4	#DIV/0!	#DIV/0!	#DIV/0!
O55137	ACOT1_MOUSE	Acot1	Acyl-coenzyme A thioesterase 1					4.19599		4.29193	8.44443					12.07	17.318	15.4884	17.7881	#DIV/0!	#DIV/0!	#DIV/0!	#DIV/0!	#DIV/0!	#DIV/0!	0	0	#DIV/0!	5.64412	42.976	15.6661	16.5616	2.77566	3	4	0.00415929	#DIV/0!	#DIV/0!
O55186	CD59A_MOUSE	Cd59a	CD59A glycoprotein	50.9891	52.4588	29.9631	53.3378	12.2689	12.7352	12.195	16.9354									46.6872	23.9711	#DIV/0!	#DIV/0!	#DIV/0!	#DIV/0!	4	0	#DIV/0!	13.5336	16.8501	#DIV/0!	#DIV/0!	#DIV/0!	4	0	#DIV/0!	3.44972	#DIV/0!
O55229	CHKB_MOUSE	Chkb	Choline/ethanolamine kinase					7.96941	7.43941							14.3575	8.76512	10.2033	11.289	#DIV/0!	#DIV/0!	#DIV/0!	#DIV/0!	#DIV/0!	#DIV/0!	0	0	#DIV/0!	7.70441	4.86431	11.1537	21.274	1.44771	2	4	0.0592085	#DIV/0!	#DIV/0!
O70166	STMN3_MOUSE	Stmn3	Stathmin-3						10.2934							78.3133	81.5283	76.9949	83.7439	#DIV/0!	#DIV/0!	#DIV/0!	#DIV/0!	#DIV/0!	#DIV/0!	0	0	#DIV/0!	10.2934	#DIV/0!	80.1451	3.82168	7.78607	1	4	#DIV/0!	#DIV/0!	#DIV/0!
O70172	PI42A_MOUSE	Pip4k2a	Phosphatidylinositol 5-phosphate 4-kinase type-2 alpha	16.4968	16.1499	16.8437	36.0998	37.6354	44.8688	37.2721	33.3321					9.843	18.6609	17.8139	17.7445	21.3975	45.8258	#DIV/0!	#DIV/0!	#DIV/0!	#DIV/0!	4	0	#DIV/0!	38.2771	12.5587	16.0156	25.8254	0.418411	4	4	0.000458903	0.559017	#DIV/0!
O70250	PGAM2_MOUSE	Pgam2	Phosphoglycerate mutase 2					16.836	15.0295	18.0087	10.3523									#DIV/0!	#DIV/0!	#DIV/0!	#DIV/0!	#DIV/0!	#DIV/0!	0	0	#DIV/0!	15.0566	22.363	#DIV/0!	#DIV/0!	#DIV/0!	4	0	#DIV/0!	#DIV/0!	#DIV/0!
O70274	TP4A2_MOUSE	Ptp4a2	Protein tyrosine phosphatase type IVA 2				8.3666	10.3792	13.2926	10.8282	16.6708					9.76484	11.3751	12.2354	14.9379	8.3666	#DIV/0!	#DIV/0!	#DIV/0!	#DIV/0!	#DIV/0!	1	0	#DIV/0!	12.7927	22.5538	12.0783	17.9163	0.944156	4	4	0.70673	0.654014	#DIV/0!
O70311	NMT2_MOUSE	Nmt2	Glycylpeptide N-tetradecanoyltransferase 2					10.5402	15.3133	15.0079	12.9707		14.7265	12.8911	12.5349	36.1522	41.5746	30.6657	32.0224	#DIV/0!	#DIV/0!	13.3842	8.78694	#DIV/0!	#DIV/0!	0	3	#DIV/0!	13.458	16.3895	35.1037	13.9714	2.60839	4	4	0.00108722	#DIV/0!	0.381275
O70451	MOT2_MOUSE	Slc16a7	Monocarboxylate transporter 2													20.605	22.2103	22.3155	17.6903	#DIV/0!	#DIV/0!	#DIV/0!	#DIV/0!	#DIV/0!	#DIV/0!	0	0	#DIV/0!	#DIV/0!	#DIV/0!	20.7053	10.4177	#DIV/0!	0	4	#DIV/0!	#DIV/0!	#DIV/0!
O70475	UGDH_MOUSE	Ugdh	UDP-glucose 6-dehydrogenase													10.8508	8.0584	10.6436	13.8994	#DIV/0!	#DIV/0!	#DIV/0!	#DIV/0!	#DIV/0!	#DIV/0!	0	0	#DIV/0!	#DIV/0!	#DIV/0!	10.863	21.9996	#DIV/0!	0	4	#DIV/0!	#DIV/0!	#DIV/0!
O70480	VAMP4_MOUSE	Vamp4	Vesicle-associated membrane protein 4					1.17751	1.31859	3.52991	1.73796	6.29974				6.91647	11.3128	10.5792	12.1934	#DIV/0!	#DIV/0!	6.29974	#DIV/0!	#DIV/0!	#DIV/0!	0	1	#DIV/0!	1.94099	55.9348	10.2505	22.6191	5.28104	4	4	0.00233766	#DIV/0!	0.614581
O70496	CLCN7_MOUSE	Clcn7	H(+)/Cl(-) exchange transporter 7	2.70098	6.56954	8.61055	7.24173	1.25485	13.9312		10.1154									6.2807	40.3313	#DIV/0!	#DIV/0!	#DIV/0!	#DIV/0!	4	0	#DIV/0!	8.43382	77.1101	#DIV/0!	#DIV/0!	#DIV/0!	3	0	#DIV/0!	0.744704	#DIV/0!
O70579	PM34_MOUSE	Slc25a17	Peroxisomal membrane protein PMP34									45.3086	4.30557	13.8037		13.7511	11.158	6.74149	11.421	#DIV/0!	#DIV/0!	21.1393	101.532	#DIV/0!	#DIV/0!	0	3	#DIV/0!	#DIV/0!	#DIV/0!	10.7679	27.1764	#DIV/0!	0	4	#DIV/0!	#DIV/0!	1.96318
O70585	DTNB_MOUSE	Dtnb	Dystrobrevin beta	15.0791	18.1902	20.2123	14.5617													17.0108	15.6898	#DIV/0!	#DIV/0!	#DIV/0!	#DIV/0!	4	0	#DIV/0!	#DIV/0!	#DIV/0!	#DIV/0!	#DIV/0!	#DIV/0!	0	0	#DIV/0!	#DIV/0!	#DIV/0!
O70622	RTN2_MOUSE	Rtn2	Reticulon-2											1.59706	10.7236	3.39942	3.02159	4.05002	5.84525	#DIV/0!	#DIV/0!	6.16033	104.758	#DIV/0!	#DIV/0!	0	2	#DIV/0!	#DIV/0!	#DIV/0!	4.07907	30.6865	#DIV/0!	0	4	#DIV/0!	#DIV/0!	1.51023
O88196	TTC3_MOUSE	Ttc3	E3 ubiquitin-protein ligase TTC3								13.1526	5.19702			11.9022	14.2181	14.3196	17.7893	13.026	#DIV/0!	#DIV/0!	8.54961	55.4561	#DIV/0!	#DIV/0!	0	2	#DIV/0!	13.1526	#DIV/0!	14.8382	13.837	1.12816	1	4	#DIV/0!	#DIV/0!	0.576187
O88207	CO5A1_MOUSE	Col5a1	Collagen alpha-1(V) chain									35.284	27.284	32.0101	48.2157		15.0819			#DIV/0!	#DIV/0!	35.6985	25.1208	#DIV/0!	#DIV/0!	0	4	#DIV/0!	#DIV/0!	#DIV/0!	15.0819	#DIV/0!	#DIV/0!	0	1	#DIV/0!	#DIV/0!	2.36697
O88271	CFDP1_MOUSE	Cfdp1	Craniofacial development protein 1								7.29949					14.0488	34.2248	17.7244	12.6071	#DIV/0!	#DIV/0!	#DIV/0!	#DIV/0!	#DIV/0!	#DIV/0!	0	0	#DIV/0!	7.29949	#DIV/0!	19.6513	50.6415	2.69214	1	4	#DIV/0!	#DIV/0!	#DIV/0!
O88307	SORL_MOUSE	Sorl1	Sortilin-related receptor	10.1641	7.61149			11.2034	11.616	9.86152	12.425					13.6104	6.01139	20.1646	11.9181	8.8878	20.3084	#DIV/0!	#DIV/0!	#DIV/0!	#DIV/0!	2	0	#DIV/0!	11.2765	9.49861	12.9261	45.042	1.14629	4	4	0.613903	0.788171	#DIV/0!
O88444	ADCY1_MOUSE	Adcy1	Adenylate cyclase type 1	12.0598				19.6702	18.0732	16.314	6.83251					56.6696	48.242	39.6273	61.5678	12.0598	#DIV/0!	#DIV/0!	#DIV/0!	#DIV/0!	#DIV/0!	1	0	#DIV/0!	15.2225	37.831	51.5267	18.7379	3.38491	4	4	0.00143422	0.792236	#DIV/0!
O88477	IF2B1_MOUSE	Igf2bp1	Insulin-like growth factor 2 mRNA-binding protein 1									6.40115	5.24932	4.59083	12.1526	5.39629	8.54678	11.84	4.50733	#DIV/0!	#DIV/0!	7.09848	48.6228	#DIV/0!	#DIV/0!	0	4	#DIV/0!	#DIV/0!	#DIV/0!	7.5726	43.991	#DIV/0!	0	4	#DIV/0!	#DIV/0!	0.937389
O88491	NSD1_MOUSE	Nsd1	Histone-lysine N-methyltransferase, H3 lysine-36 specific									26.8756	10.8844	18.2888	16.6478	10.3511	7.4559	9.14339	9.64608	#DIV/0!	#DIV/0!	18.1742	36.3873	#DIV/0!	#DIV/0!	0	4	#DIV/0!	#DIV/0!	#DIV/0!	9.14912	13.4736	#DIV/0!	0	4	#DIV/0!	#DIV/0!	1.98644
O88507	CNTFR_MOUSE	Cntfr	Ciliary neurotrophic factor receptor subunit alpha	43.6196	57.7092	33.7773	44.1218	84.0723	88.0433	80.7684	86.0707					35.7337	58.1684	51.7791	55.2844	44.807	21.9429	#DIV/0!	#DIV/0!	#DIV/0!	#DIV/0!	4	0	#DIV/0!	84.7387	3.66287	50.2414	19.9406	0.592898	4	4	0.00407971	0.528767	#DIV/0!
O88533	DDC_MOUSE	Ddc	Aromatic-L-amino-acid decarboxylase	40.9593	37.2526	27.0446	27.4818	22.2929	16.0276	19.9404	19.0116									33.1846	21.1096	#DIV/0!	#DIV/0!	#DIV/0!	#DIV/0!	4	0	#DIV/0!	19.3181	13.4183	#DIV/0!	#DIV/0!	#DIV/0!	4	0	#DIV/0!	1.71779	#DIV/0!
O88673	DGKA_MOUSE	Dgka	Diacylglycerol kinase alpha	130.117	138.224	142.26	124.617	58.4206	68.331	55.1387	58.41						17.7664	18.3845		133.804	5.93253	#DIV/0!	#DIV/0!	#DIV/0!	#DIV/0!	4	0	#DIV/0!	60.0751	9.51573	18.0755	2.41799	0.300881	4	2	0.000614966	2.22729	#DIV/0!
O88693	CEGT_MOUSE	Ugcg	Ceramide glucosyltransferase										5.47111	7.36992		11.8457	10.3395	10.8209	7.95661	#DIV/0!	#DIV/0!	6.42051	20.9121	#DIV/0!	#DIV/0!	0	2	#DIV/0!	#DIV/0!	#DIV/0!	10.2407	16.0846	#DIV/0!	0	4	#DIV/0!	#DIV/0!	0.626962
O88703	HCN2_MOUSE	Hcn2	Potassium/sodium hyperpolarization-activated cyclic nucleotide-gated channel 2	7.82258	3.01135			25.6436	32.8251	21.5826	28.2174					5.76752	2.18822			5.41697	62.8037	#DIV/0!	#DIV/0!	#DIV/0!	#DIV/0!	2	0	#DIV/0!	27.0672	17.4053	3.97787	63.6257	0.146963	4	2	0.00192383	0.20013	#DIV/0!
O88704	HCN1_MOUSE	Hcn1	Potassium/sodium hyperpolarization-activated cyclic nucleotide-gated channel 1			2.49984		23.0827	40.8892	30.563	26.7028					17.7538	9.83242	20.4603	19.9834	2.49984	#DIV/0!	#DIV/0!	#DIV/0!	#DIV/0!	#DIV/0!	1	0	#DIV/0!	30.3094	25.3588	17.0075	28.9677	0.561128	4	4	0.0324005	0.0824773	#DIV/0!
O88736	DHB7_MOUSE	Hsd17b7	3-keto-steroid reductase/17-beta-hydroxysteroid dehydrogenase 7					3.21757	5.94722		3.81073	10.5779	7.90574	9.79722	9.39058	22.5886	18.2666	16.9422	12.0922	#DIV/0!	#DIV/0!	9.41786	11.9139	#DIV/0!	#DIV/0!	0	4	#DIV/0!	4.32517	33.1941	17.4724	24.735	4.0397	3	4	0.00542602	#DIV/0!	0.539014
O88738	BIRC6_MOUSE	Birc6	Baculoviral IAP repeat-containing protein 6					10.7042	7.13321	5.54642	14.9084	9.07831	13.0619	13.1961	15.298	23.8862	25.5869	22.5812	22.6134	#DIV/0!	#DIV/0!	12.6586	20.5174	#DIV/0!	#DIV/0!	0	4	#DIV/0!	9.57306	43.4533	23.6669	5.98698	2.47224	4	4	0.00399473	#DIV/0!	0.534864
O88745	SCRG1_MOUSE	Scrg1	Scrapie-responsive protein 1					46.0691	48.2036	32.1846	42.6569					7.33202		9.96505	8.57149	#DIV/0!	#DIV/0!	#DIV/0!	#DIV/0!	#DIV/0!	#DIV/0!	0	0	#DIV/0!	42.2786	16.8087	8.62285	15.2765	0.203953	4	3	0.0018623	#DIV/0!	#DIV/0!
O88851	RBBP9_MOUSE	Rbbp9	Putative hydrolase RBBP9		9.01625	12.7487		21.5652	26.1563	25.4596	30.3508					16.4004	14.9147	18.5223	13.9628	10.8825	24.2522	#DIV/0!	#DIV/0!	#DIV/0!	#DIV/0!	2	0	#DIV/0!	25.883	13.9049	15.9501	12.4555	0.616237	4	4	0.00567065	0.420449	#DIV/0!
O88910	MPP3_MOUSE	Mpp3	MAGUK p55 subfamily member 3					33.3098	30.4292	38.5307	40.5036					16.4816	17.4436	19.573	20.4669	#DIV/0!	#DIV/0!	#DIV/0!	#DIV/0!	#DIV/0!	#DIV/0!	0	0	#DIV/0!	35.6933	12.9989	18.4913	9.97649	0.51806	4	4	0.00249117	#DIV/0!	#DIV/0!
O88951	LIN7B_MOUSE	Lin7b	Protein lin-7 homolog B	50.1698	35.2472	47.4079	24.9007	90.2959	79.5122	100.399	71.7768									39.4314	29.5602	#DIV/0!	#DIV/0!	#DIV/0!	#DIV/0!	4	0	#DIV/0!	85.496	14.627	#DIV/0!	#DIV/0!	#DIV/0!	4	0	#DIV/0!	0.461208	#DIV/0!
O88958	GNPI1_MOUSE	Gnpda1	Glucosamine-6-phosphate isomerase 1					17.1849	22.0296	26.378	26.2168					24.0376	26.4528	24.8523	23.7594	#DIV/0!	#DIV/0!	#DIV/0!	#DIV/0!	#DIV/0!	#DIV/0!	0	0	#DIV/0!	22.9523	18.9087	24.7755	4.88601	1.07943	4	4	0.470243	#DIV/0!	#DIV/0!
O89013	OBRG_MOUSE	Leprot	Leptin receptor gene-related protein									7.48903	14.776	9.57307	1.77449	0.973375	3.27692	3.26225	1.4995	#DIV/0!	#DIV/0!	8.40315	63.9954	#DIV/0!	#DIV/0!	0	4	#DIV/0!	#DIV/0!	#DIV/0!	2.25301	52.9666	#DIV/0!	0	4	#DIV/0!	#DIV/0!	3.72974
O89017	LGMN_MOUSE	Lgmn	Legumain						10.7612	12.4226		36.7825	26.0261	28.2434	12.7038	21.4202	23.9211	26.4557	18.6873	#DIV/0!	#DIV/0!	25.9389	38.4278	#DIV/0!	#DIV/0!	0	4	#DIV/0!	11.5919	10.1346	22.6211	14.7306	1.95146	2	4	0.00424726	#DIV/0!	1.14667
O89026	ROBO1_MOUSE	Robo1	Roundabout homolog 1					15.8634	13.6994	5.83173	7.73004		1.20482	1.15081		15.5591	18.3856	18.878	18.0293	#DIV/0!	#DIV/0!	1.17782	3.24252	#DIV/0!	#DIV/0!	0	2	#DIV/0!	10.7811	44.2092	17.713	8.34129	1.64296	4	4	0.0567039	#DIV/0!	0.0664944
O89029	MATN4_MOUSE	Matn4	Matrilin-4					14.2258	22.1869	40.8075	22.6947					17.7914	17.4785	17.1721	21.061	#DIV/0!	#DIV/0!	#DIV/0!	#DIV/0!	#DIV/0!	#DIV/0!	0	0	#DIV/0!	24.9787	45.0086	18.3758	9.83869	0.735656	4	4	0.326337	#DIV/0!	#DIV/0!
O89106	FHIT_MOUSE	Fhit	Bis(5'-adenosyl)-triphosphatase			0.806576		6.42878	13.6517	8.37593	6.9918						8.61665			0.806576	#DIV/0!	#DIV/0!	#DIV/0!	#DIV/0!	#DIV/0!	1	0	#DIV/0!	8.86205	37.1951	8.61665	#DIV/0!	0.972309	4	1	#DIV/0!	0.0910146	#DIV/0!
O89114	DNJB5_MOUSE	Dnajb5	DnaJ homolog subfamily B member 5	11.2331	8.24944		7.33678	8.0524	6.34182	12.6764	5.75525					7.04442				8.93977	22.7951	#DIV/0!	#DIV/0!	#DIV/0!	#DIV/0!	3	0	#DIV/0!	8.20647	38.2046	7.04442	#DIV/0!	0.858399	4	1	#DIV/0!	1.08936	#DIV/0!
P00397	COX1_MOUSE	Mtco1	Cytochrome c oxidase subunit 1									118.257	109.553	161.44	131.608	128.487	107.226	107.411	116.867	#DIV/0!	#DIV/0!	130.214	17.4383	#DIV/0!	#DIV/0!	0	4	#DIV/0!	#DIV/0!	#DIV/0!	114.998	8.74514	#DIV/0!	0	4	#DIV/0!	#DIV/0!	1.13232
P01799	HVM30_MOUSE		Ig heavy chain V-III region ABE-47N	12.0009	14.4241	32.2838	14.3272													18.259	51.5731	#DIV/0!	#DIV/0!	#DIV/0!	#DIV/0!	4	0	#DIV/0!	#DIV/0!	#DIV/0!	#DIV/0!	#DIV/0!	#DIV/0!	0	0	#DIV/0!	#DIV/0!	#DIV/0!
P01867	IGG2B_MOUSE	Ighg2b	Immunoglobulin heavy constant gamma 2B							1.99976		35.6058	41.2383	23.9498	29.57	21.9063	25.152	25.5646	21.5484	#DIV/0!	#DIV/0!	32.591	22.9382	#DIV/0!	#DIV/0!	0	4	#DIV/0!	1.99976	#DIV/0!	23.5428	8.95456	11.7728	1	4	#DIV/0!	#DIV/0!	1.38433
P01869	IGH1M_MOUSE	Ighg1	Ig gamma-1 chain C region, membrane-bound form	31.5272	23.344	30.436	38.6789	14.037	14.813	14.7014	21.8756									30.9965	20.2484	#DIV/0!	#DIV/0!	#DIV/0!	#DIV/0!	4	0	#DIV/0!	16.3567	22.5909	#DIV/0!	#DIV/0!	#DIV/0!	4	0	#DIV/0!	1.89503	#DIV/0!
P01898	HA10_MOUSE	H2-Q10	H-2 class I histocompatibility antigen, Q10 alpha chain	10.2692	34.4158	12.2269	15.2468													18.0397	61.574	#DIV/0!	#DIV/0!	#DIV/0!	#DIV/0!	4	0	#DIV/0!	#DIV/0!	#DIV/0!	#DIV/0!	#DIV/0!	#DIV/0!	0	0	#DIV/0!	#DIV/0!	#DIV/0!
P02772	FETA_MOUSE	Afp	Alpha-fetoprotein									125.023	180.597	119.622	106.628	107.925	148.23	158.238	126.04	#DIV/0!	#DIV/0!	132.968	24.5759	#DIV/0!	#DIV/0!	0	4	#DIV/0!	#DIV/0!	#DIV/0!	135.108	16.7057	#DIV/0!	0	4	#DIV/0!	#DIV/0!	0.984155
P02798	MT2_MOUSE	Mt2	Metallothionein-2			3.78461		7.70109	10.9171	5.58872	8.48865					8.03216	3.54072	6.43863	4.4011	3.78461	#DIV/0!	#DIV/0!	#DIV/0!	#DIV/0!	#DIV/0!	1	0	#DIV/0!	8.17389	26.9251	5.60315	36.1327	0.685494	4	4	0.136695	0.463012	#DIV/0!
P02802	MT1_MOUSE	Mt1	Metallothionein-1													3.54727	3.98962	6.7388	4.24973	#DIV/0!	#DIV/0!	#DIV/0!	#DIV/0!	#DIV/0!	#DIV/0!	0	0	#DIV/0!	#DIV/0!	#DIV/0!	4.63136	30.9753	#DIV/0!	0	4	#DIV/0!	#DIV/0!	#DIV/0!
P03899	NU3M_MOUSE	mt-Nd3	NADH-ubiquinone oxidoreductase chain 3	80.1933	58.1804	76.1523	72.965	117.625	148.197	111.018	115.463									71.8727	13.3506	#DIV/0!	#DIV/0!	#DIV/0!	#DIV/0!	4	0	#DIV/0!	123.076	13.7898	#DIV/0!	#DIV/0!	#DIV/0!	4	0	#DIV/0!	0.583972	#DIV/0!
P04370	MBP_MOUSE	Mbp	Myelin basic protein	3574.55	3469.92	3685.96	3161.5	9669.68	10239.3	10388.3	9790.36									3472.98	6.49628	#DIV/0!	#DIV/0!	#DIV/0!	#DIV/0!	4	0	#DIV/0!	10021.9	3.4526	#DIV/0!	#DIV/0!	#DIV/0!	4	0	#DIV/0!	0.346539	#DIV/0!
P05533	LY6A_MOUSE	Ly6a	Lymphocyte antigen 6A-2/6E-1	428.083	469.11	390.888	399.648	10.674	4.50272										34.0758	421.932	8.35018	#DIV/0!	#DIV/0!	#DIV/0!	#DIV/0!	4	0	#DIV/0!	7.58836	57.5059	34.0758	#DIV/0!	4.49054	2	1	#DIV/0!	55.6026	#DIV/0!
P06728	APOA4_MOUSE	Apoa4	Apolipoprotein A-IV								3.06683	71.827	70.1487	61.7275	53.2983	34.9693	39.9989	41.8455	32.8406	#DIV/0!	#DIV/0!	64.2504	13.283	#DIV/0!	#DIV/0!	0	4	#DIV/0!	3.06683	#DIV/0!	37.4136	11.2568	12.1994	1	4	#DIV/0!	#DIV/0!	1.7173
P06797	CATL1_MOUSE	Ctsl	Procathepsin L	26.8327	18.5167	41.7808	21.2758	22.9658	15.3959	21.4294	17.9364									27.1015	38.298	#DIV/0!	#DIV/0!	#DIV/0!	#DIV/0!	4	0	#DIV/0!	19.4319	17.5786	#DIV/0!	#DIV/0!	#DIV/0!	4	0	#DIV/0!	1.39469	#DIV/0!
P07759	SPA3K_MOUSE	Serpina3k	Serine protease inhibitor A3K	29.736	33.9086	47.2542	34.7227													36.4054	20.753	#DIV/0!	#DIV/0!	#DIV/0!	#DIV/0!	4	0	#DIV/0!	#DIV/0!	#DIV/0!	#DIV/0!	#DIV/0!	#DIV/0!	0	0	#DIV/0!	#DIV/0!	#DIV/0!
P08030	APT_MOUSE	Aprt	Adenine phosphoribosyltransferase					12.0234		17.0631	18.6644	5.58993	30.1847	19.7654	14.2092	101.213	110.855	102.9	95.6677	#DIV/0!	#DIV/0!	17.4373	59.1084	#DIV/0!	#DIV/0!	0	4	#DIV/0!	15.917	21.7735	102.659	6.11441	6.44965	3	4	4.36564e-06	#DIV/0!	0.169857
P08101	FCGR2_MOUSE	Fcgr2	Low affinity immunoglobulin gamma Fc region receptor II									5.25775	4.04966	8.29379	2.55016					#DIV/0!	#DIV/0!	5.03784	48.3708	#DIV/0!	#DIV/0!	0	4	#DIV/0!	#DIV/0!	#DIV/0!	#DIV/0!	#DIV/0!	#DIV/0!	0	0	#DIV/0!	#DIV/0!	#DIV/0!
P08103	HCK_MOUSE	Hck	Tyrosine-protein kinase HCK									25.4112	41.0872	34.5763	34.3678	153.391	143.853	139.597	174.071	#DIV/0!	#DIV/0!	33.8606	19.0164	#DIV/0!	#DIV/0!	0	4	#DIV/0!	#DIV/0!	#DIV/0!	152.728	10.0526	#DIV/0!	0	4	#DIV/0!	#DIV/0!	0.221705
P09240	CCKN_MOUSE	Cck	Cholecystokinin					23.3625	14.6518	15.3888	19.9939					8.23455	7.36311	15.4567		#DIV/0!	#DIV/0!	#DIV/0!	#DIV/0!	#DIV/0!	#DIV/0!	0	0	#DIV/0!	18.3492	22.3094	10.3515	42.9185	0.564135	4	3	0.0681539	#DIV/0!	#DIV/0!
P09602	HMGN2_MOUSE	Hmgn2	Non-histone chromosomal protein HMG-17									112.158	118.583	119.146	187.522	62.8709	76.3821	85.6695	66.0934	#DIV/0!	#DIV/0!	134.352	26.4885	#DIV/0!	#DIV/0!	0	4	#DIV/0!	#DIV/0!	#DIV/0!	72.754	14.2403	#DIV/0!	0	4	#DIV/0!	#DIV/0!	1.84667
P0C192	LRC4B_MOUSE	Lrrc4b	Leucine-rich repeat-containing protein 4B			5.71239		14.9495	18.3979	14.732	14.1393					40.3491	36.4507	33.6682	31.7291	5.71239	#DIV/0!	#DIV/0!	#DIV/0!	#DIV/0!	#DIV/0!	1	0	#DIV/0!	15.5547	12.3831	35.5493	10.5231	2.28544	4	4	0.000386518	0.367246	#DIV/0!
P0C7L0	WIPF3_MOUSE	Wipf3	WAS/WASL-interacting protein family member 3	9.75433		8.56973	9.74368	32.8696	30.1706	27.853	30.756					7.12496	12.2177	10.6652	5.99053	9.35591	7.27749	#DIV/0!	#DIV/0!	#DIV/0!	#DIV/0!	3	0	#DIV/0!	30.4123	6.78264	8.9996	32.5219	0.29592	4	4	4.37572e-05	0.307636	#DIV/0!
P0C7M9	CLC2L_MOUSE	Clec2l	C-type lectin domain family 2 member L					11.3953	6.30888	8.39984	11.4855						11.695	7.85505	12.4995	#DIV/0!	#DIV/0!	#DIV/0!	#DIV/0!	#DIV/0!	#DIV/0!	0	0	#DIV/0!	9.39738	26.6994	10.6832	23.2332	1.13683	4	3	0.532824	#DIV/0!	#DIV/0!
P0C913	OCC1_MOUSE		Overexpressed in colon carcinoma 1 protein homolog			3.40684	3.25913	5.10514	14.3848	4.52844	7.73387									3.33298	3.13373	#DIV/0!	#DIV/0!	#DIV/0!	#DIV/0!	2	0	#DIV/0!	7.93806	56.9231	#DIV/0!	#DIV/0!	#DIV/0!	4	0	#DIV/0!	0.419874	#DIV/0!
P0DP60	LYNX1_MOUSE	Lynx1	Ly-6/neurotoxin-like protein 1	45.7894	27.249	40.4213	39.6776	193.15	172.86	161.686	161.553					32.7902	20.6431	43.7295	36.5342	38.2843	20.4903	#DIV/0!	#DIV/0!	#DIV/0!	#DIV/0!	4	0	#DIV/0!	172.312	8.62864	33.4243	28.8848	0.193975	4	4	1.53072e-05	0.22218	#DIV/0!
P10404	ENV1_MOUSE		MLV-related proviral Env polyprotein					11.0073				8.91029	23.8217	19.3647	15.5798					#DIV/0!	#DIV/0!	16.9191	37.3128	#DIV/0!	#DIV/0!	0	4	#DIV/0!	11.0073	#DIV/0!	#DIV/0!	#DIV/0!	#DIV/0!	1	0	#DIV/0!	#DIV/0!	#DIV/0!
P10417	BCL2_MOUSE	Bcl2	Apoptosis regulator Bcl-2									19.0654	16.1016	13.1299	14.2118	9.22939	7.7186	4.99529	8.57401	#DIV/0!	#DIV/0!	15.6272	16.6402	#DIV/0!	#DIV/0!	0	4	#DIV/0!	#DIV/0!	#DIV/0!	7.62932	24.403	#DIV/0!	0	4	#DIV/0!	#DIV/0!	2.0483
P11859	ANGT_MOUSE	Agt	Angiotensinogen	3.01785				13.5923		15.1587	10.7205					18.2871	19.748	14.9349	13.8916	3.01785	#DIV/0!	#DIV/0!	#DIV/0!	#DIV/0!	#DIV/0!	1	0	#DIV/0!	13.1572	17.1075	16.7154	16.4966	1.27044	3	4	0.120377	0.229369	#DIV/0!
P11930	NUD19_MOUSE	Nudt19	Acyl-coenzyme A diphosphatase NUDT19									22.9051	23.0198	11.2175	17.765	13.342	11.641	13.3954	15.6671	#DIV/0!	#DIV/0!	18.7268	29.7638	#DIV/0!	#DIV/0!	0	4	#DIV/0!	#DIV/0!	#DIV/0!	13.5114	12.2269	#DIV/0!	0	4	#DIV/0!	#DIV/0!	1.38601
P12657	ACM1_MOUSE	Chrm1	Muscarinic acetylcholine receptor M1					10.5874	6.41465	10.2844	8.95749									#DIV/0!	#DIV/0!	#DIV/0!	#DIV/0!	#DIV/0!	#DIV/0!	0	0	#DIV/0!	9.06099	20.9792	#DIV/0!	#DIV/0!	#DIV/0!	4	0	#DIV/0!	#DIV/0!	#DIV/0!
P12849	KAP1_MOUSE	Prkar1b	cAMP-dependent protein kinase type I-beta regulatory subunit	7.80178	12.3611	14.6062	19.4236	44.5374	45.0919	51.9857	41.1109					32.8791	34.9571	36.8706	36.6958	13.5482	35.6718	#DIV/0!	#DIV/0!	#DIV/0!	#DIV/0!	4	0	#DIV/0!	45.6815	9.97489	35.3506	5.26267	0.773851	4	4	0.0139141	0.296579	#DIV/0!
P12961	7B2_MOUSE	Scg5	Neuroendocrine protein 7B2													35.445	33.3949	31.5696	33.6644	#DIV/0!	#DIV/0!	#DIV/0!	#DIV/0!	#DIV/0!	#DIV/0!	0	0	#DIV/0!	#DIV/0!	#DIV/0!	33.5185	4.73172	#DIV/0!	0	4	#DIV/0!	#DIV/0!	#DIV/0!
P13439	UMPS_MOUSE	Umps	Uridine 5'-monophosphate synthase					4.04795	10.2551			9.91916	10.2778	6.33702		34.5822	29.8341	29.6402	24.424	#DIV/0!	#DIV/0!	8.84466	24.6371	#DIV/0!	#DIV/0!	0	3	#DIV/0!	7.15153	61.3732	29.6201	14.0108	4.14179	2	4	0.0277064	#DIV/0!	0.298603
P13864	DNMT1_MOUSE	Dnmt1	DNA (cytosine-5)-methyltransferase 1									19.505	21.2669	31.0767	33.4611	13.4145	17.5505	11.8081	9.3101	#DIV/0!	#DIV/0!	26.3274	26.4613	#DIV/0!	#DIV/0!	0	4	#DIV/0!	#DIV/0!	#DIV/0!	13.0208	26.5722	#DIV/0!	0	4	#DIV/0!	#DIV/0!	2.02195
P15327	PMGE_MOUSE	Bpgm	Bisphosphoglycerate mutase						8.9635	5.75095	15.9407				8.01921	25.4814	21.925	26.2736	34.3016	#DIV/0!	#DIV/0!	8.01921	#DIV/0!	#DIV/0!	#DIV/0!	0	1	#DIV/0!	10.2184	50.9816	26.9954	19.3552	2.64185	3	4	0.0107475	#DIV/0!	0.297058
P15388	KCNC1_MOUSE	Kcnc1	Potassium voltage-gated channel subfamily C member 1	17.917				60.4304	54.5169	55.1027	45.5395					23.2917	17.1059			17.917	#DIV/0!	#DIV/0!	#DIV/0!	#DIV/0!	#DIV/0!	1	0	#DIV/0!	53.8974	11.4559	20.1988	21.6549	0.374764	4	2	0.0045626	0.332428	#DIV/0!
P15535	B4GT1_MOUSE	B4galt1	Beta-1,4-galactosyltransferase 1									37.2645	21.6641	37.2035	30.0449	6.84653				#DIV/0!	#DIV/0!	31.5443	23.4829	#DIV/0!	#DIV/0!	0	4	#DIV/0!	#DIV/0!	#DIV/0!	6.84653	#DIV/0!	#DIV/0!	0	1	#DIV/0!	#DIV/0!	4.60733
P16014	SCG1_MOUSE	Chgb	Secretogranin-1					14.4026	14.1305	18.3142	12.6028			19.8122		19.9715	20.7781	16.0198	18.949	#DIV/0!	#DIV/0!	19.8122	#DIV/0!	#DIV/0!	#DIV/0!	0	1	#DIV/0!	14.8625	16.3743	18.9296	10.9841	1.27365	4	4	0.0449481	#DIV/0!	1.04663
P16056	MET_MOUSE	Met	Hepatocyte growth factor receptor													5.67752	5.79076	4.05593	4.46049	#DIV/0!	#DIV/0!	#DIV/0!	#DIV/0!	#DIV/0!	#DIV/0!	0	0	#DIV/0!	#DIV/0!	#DIV/0!	4.99618	17.3977	#DIV/0!	0	4	#DIV/0!	#DIV/0!	#DIV/0!
P16283	B3A3_MOUSE	Slc4a3	Anion exchange protein 3		2.44067		7.61582	22.5848	26.3882	21.0202	26.296					17.049	24.3847		15.9049	5.02825	72.7766	#DIV/0!	#DIV/0!	#DIV/0!	#DIV/0!	2	0	#DIV/0!	24.0723	11.2075	19.1129	24.074	0.793978	4	3	0.193683	0.208881	#DIV/0!
P16388	KCNA1_MOUSE	Kcna1	Potassium voltage-gated channel subfamily A member 1	22.3638	9.80364	14.8093		40.6981	61.7906	48.4298	54.1117									15.6589	40.3798	#DIV/0!	#DIV/0!	#DIV/0!	#DIV/0!	3	0	#DIV/0!	51.2575	17.3983	#DIV/0!	#DIV/0!	#DIV/0!	4	0	#DIV/0!	0.305495	#DIV/0!
P16460	ASSY_MOUSE	Ass1	Argininosuccinate synthase	10.4244		12.4659	17.7325	53.2444	57.8756	58.9538	61.7402					31.2459	31.8427	31.4721	31.1792	13.5409	27.8473	#DIV/0!	#DIV/0!	#DIV/0!	#DIV/0!	3	0	#DIV/0!	57.9535	6.10238	31.435	0.952207	0.542417	4	4	0.000601895	0.233652	#DIV/0!
P20181	NTF3_MOUSE	Ntf3	Neurotrophin-3			20.6488										58.2362	89.7153	63.0646	80.9484	20.6488	#DIV/0!	#DIV/0!	#DIV/0!	#DIV/0!	#DIV/0!	1	0	#DIV/0!	#DIV/0!	#DIV/0!	72.9911	20.3094	#DIV/0!	0	4	#DIV/0!	#DIV/0!	#DIV/0!
P20352	TF_MOUSE	F3	Tissue factor	43.1655	40.6944	44.0793	46.5924	42.0669	41.9416	30.0893	45.9738									43.6329	5.58433	#DIV/0!	#DIV/0!	#DIV/0!	#DIV/0!	4	0	#DIV/0!	40.0179	17.189	#DIV/0!	#DIV/0!	#DIV/0!	4	0	#DIV/0!	1.09033	#DIV/0!
P20917	MAG_MOUSE	Mag	Myelin-associated glycoprotein	156.054	123.686	107.338	103.577	721.295	807.832	776.563	792.483									122.664	19.4927	#DIV/0!	#DIV/0!	#DIV/0!	#DIV/0!	4	0	#DIV/0!	774.543	4.87056	#DIV/0!	#DIV/0!	#DIV/0!	4	0	#DIV/0!	0.158369	#DIV/0!
P21126	UBL4A_MOUSE	Ubl4a	Ubiquitin-like protein 4A					20.7735	15.6463	24.0079	17.7515	19.1393		22.5437	17.0062	39.467	41.7973	38.5169	41.0774	#DIV/0!	#DIV/0!	19.5631	14.2767	#DIV/0!	#DIV/0!	0	3	#DIV/0!	19.5448	18.646	40.2146	3.7135	2.05756	4	4	0.000478081	#DIV/0!	0.486466
P21271	MYO5B_MOUSE	Myo5b	Unconventional myosin-Vb	28.445	20.8964	22.5175	19.6356	50.1333	73.0506	65.6027	70.7552									22.8736	17.0374	#DIV/0!	#DIV/0!	#DIV/0!	#DIV/0!	4	0	#DIV/0!	64.8854	15.8989	#DIV/0!	#DIV/0!	#DIV/0!	4	0	#DIV/0!	0.352523	#DIV/0!
P21661	NEC2_MOUSE	Pcsk2	Neuroendocrine convertase 2					15.1464	10.0727	10.4542	8.39186				10.4745	14.5543	16.8781	8.96207	19.0645	#DIV/0!	#DIV/0!	10.4745	#DIV/0!	#DIV/0!	#DIV/0!	0	1	#DIV/0!	11.0163	26.2838	14.8647	29.2283	1.34934	4	4	0.197976	#DIV/0!	0.704654
P21995	EMB_MOUSE	Emb	Embigin	77.8751	92.3366	82.0606	86.0172	76.2337	47.3711	74.4553	75.6234					12.1357		19.2631	15.7341	84.5724	7.27398	#DIV/0!	#DIV/0!	#DIV/0!	#DIV/0!	4	0	#DIV/0!	68.4209	20.5384	15.711	22.6832	0.229622	4	3	0.00324368	1.23606	#DIV/0!
P22005	PENK_MOUSE	Penk	Proenkephalin-A	17.6564	13.8725		16.2201	56.0545	59.9727	60.7193	59.8899					30.1537	22.747	22.6947	29.1249	15.9163	12.0012	#DIV/0!	#DIV/0!	#DIV/0!	#DIV/0!	3	0	#DIV/0!	59.1591	3.55495	26.1801	15.3416	0.442537	4	4	5.63596e-05	0.269043	#DIV/0!
P22723	GBRG2_MOUSE	Gabrg2	Gamma-aminobutyric acid receptor subunit gamma-2	20.5572	20.2421	18.1947	16.0104	81.4535	82.7715	76.7961	84.5756					74.6958	75.5795	80.2237	74.0953	18.7511	11.2315	#DIV/0!	#DIV/0!	#DIV/0!	#DIV/0!	4	0	#DIV/0!	81.3992	4.08464	76.1486	3.6564	0.935496	4	4	0.0530193	0.23036	#DIV/0!
P22933	GBRD_MOUSE	Gabrd	Gamma-aminobutyric acid receptor subunit delta					15.553	24.4139	13.9115	21.0984									#DIV/0!	#DIV/0!	#DIV/0!	#DIV/0!	#DIV/0!	#DIV/0!	0	0	#DIV/0!	18.7442	25.9952	#DIV/0!	#DIV/0!	#DIV/0!	4	0	#DIV/0!	#DIV/0!	#DIV/0!
P23298	KPCL_MOUSE	Prkch	Protein kinase C eta type	5.94845	10.8046	2.00253	11.6318													7.59685	59.1542	#DIV/0!	#DIV/0!	#DIV/0!	#DIV/0!	4	0	#DIV/0!	#DIV/0!	#DIV/0!	#DIV/0!	#DIV/0!	#DIV/0!	0	0	#DIV/0!	#DIV/0!	#DIV/0!
P23591	FCL_MOUSE	Gfus	GDP-L-fucose synthase	26.2405			158.581	28.4854	18.8188	14.3001	22.917					42.299	48.0565	40.7967	50.5439	92.4107	101.264	#DIV/0!	#DIV/0!	#DIV/0!	#DIV/0!	2	0	#DIV/0!	21.1303	28.5636	45.424	10.1937	2.14971	4	4	0.000893077	4.37337	#DIV/0!
P23927	CRYAB_MOUSE	Cryab	Alpha-crystallin B chain	8.00685	13.5895		10.289	38.1184	37.2216	38.4465	42.0734									10.6285	26.408	#DIV/0!	#DIV/0!	#DIV/0!	#DIV/0!	3	0	#DIV/0!	38.965	5.48178	#DIV/0!	#DIV/0!	#DIV/0!	4	0	#DIV/0!	0.272769	#DIV/0!
P24529	TY3H_MOUSE	Th	Tyrosine 3-monooxygenase					11.0264	8.43808	8.04546	2.45439					4.89788	3.97755	3.42855	7.37523	#DIV/0!	#DIV/0!	#DIV/0!	#DIV/0!	#DIV/0!	#DIV/0!	0	0	#DIV/0!	7.49108	48.175	4.9198	35.4809	0.656755	4	4	0.263912	#DIV/0!	#DIV/0!
P25206	MCM3_MOUSE	Mcm3	DNA replication licensing factor MCM3									8.49444	12.2969	13.5161	17.4273		6.79601	14.9446	5.98426	#DIV/0!	#DIV/0!	12.9337	28.4588	#DIV/0!	#DIV/0!	0	4	#DIV/0!	#DIV/0!	#DIV/0!	9.24162	53.6223	#DIV/0!	0	3	#DIV/0!	#DIV/0!	1.3995
P26048	GBRA2_MOUSE	Gabra2	Gamma-aminobutyric acid receptor subunit alpha-2	4.01647	8.17652		13.2469	24.1048	18.5246	25.3814	21.7724									8.47996	54.5131	#DIV/0!	#DIV/0!	#DIV/0!	#DIV/0!	3	0	#DIV/0!	22.4458	13.4148	#DIV/0!	#DIV/0!	#DIV/0!	4	0	#DIV/0!	0.377797	#DIV/0!
P26049	GBRA3_MOUSE	Gabra3	Gamma-aminobutyric acid receptor subunit alpha-3					10.5235	9.59315	16.4298	11.1234	32.4351	31.4723			38.2076	42.5495	48.6673	44.3939	#DIV/0!	#DIV/0!	31.9537	2.13059	#DIV/0!	#DIV/0!	0	2	#DIV/0!	11.9175	25.789	43.4546	9.97842	3.64629	4	4	4.46427e-05	#DIV/0!	0.735336
P26339	CMGA_MOUSE	Chga	Chromogranin-A					7.54377	9.58852	6.50709	10.7128					15.522	19.9737	11.5	23.6997	#DIV/0!	#DIV/0!	#DIV/0!	#DIV/0!	#DIV/0!	#DIV/0!	0	0	#DIV/0!	8.58805	22.2322	17.6739	30.0015	2.05796	4	4	0.035059	#DIV/0!	#DIV/0!
P27545	CERS1_MOUSE	Cers1	Ceramide synthase 1					3.32325		1.48001	3.67435			1.59251		6.08062	5.01014	3.09094	4.18086	#DIV/0!	#DIV/0!	1.59251	#DIV/0!	#DIV/0!	#DIV/0!	0	1	#DIV/0!	2.82587	41.7109	4.59064	27.5915	1.62451	3	4	0.120553	#DIV/0!	0.346904
P27671	RGRF1_MOUSE	Rasgrf1	Ras-specific guanine nucleotide-releasing factor 1	12.1704	12.8468	13.446	14.7816	12.4334	11.7807	10.2595	7.32563					8.46851			13.4955	13.3112	8.34001	#DIV/0!	#DIV/0!	#DIV/0!	#DIV/0!	4	0	#DIV/0!	10.4498	21.7537	10.982	32.3677	1.05093	4	2	0.870784	1.27382	#DIV/0!
P27808	MGAT1_MOUSE	Mgat1	Alpha-1,3-mannosyl-glycoprotein 2-beta-N-acetylglucosaminyltransferase					6.33722				22.3251	31.8454	28.7966	21.6927					#DIV/0!	#DIV/0!	26.165	18.9738	#DIV/0!	#DIV/0!	0	4	#DIV/0!	6.33722	#DIV/0!	#DIV/0!	#DIV/0!	#DIV/0!	1	0	#DIV/0!	#DIV/0!	#DIV/0!
[truncated: 5,547 more rows]

## Sheet: Table S3
Table S3 Proteomic data of brain capillary-enriched proteins in brain capillary fractions and whole brain lysates of neonatal and adult mice
[truncated: 507 more rows]

[truncated: 1 more sheets: Table S4]
